# Supplementary material for: Multi-Omics Profiling to Assess Signaling Changes upon VHL Restoration and Identify Putative VHL Substrates in Clear Cell Renal Cell Carcinoma Cell Lines
Source: Cells. 2022 Jan 29;11(3):472. doi: 10.3390/cells11030472 (PMC8833913; doi:10.3390/cells11030472)
Supplement: Supplementary file 1 [file cells-11-00472-s001.zip]

Archive with 2 entries (2 files):
- Supplementary Figures.pdf
- Supplementary Tables (all).xlsx
