# Supplementary material for: Multi-Omics Profiling to Assess Signaling Changes upon VHL Restoration and Identify Putative VHL Substrates in Clear Cell Renal Cell Carcinoma Cell Lines
Source: Cells. 2022 Jan 29;11(3):472. doi: 10.3390/cells11030472 (PMC8833913; doi:10.3390/cells11030472)
Supplement: Supplementary file 1 [file cells-11-00472-s001.zip › Supplementary Tables (all).xlsx]

## Sheet: Table S1
Supplementary Table S1. Differentially expressed genes at the mRNA level betwee 786-O-Ctrl and 786-O-VHL based on RNAseq.
Gene Symbol	786-O-Ctrl-1 counts	786-O-Ctrl-2 counts	786-O-VHL-1counts	786-O-VHL-2-counts	786-O-Ctrl-1-logCPM	786-O-Ctrl-2-logCPM	786-O-VHL-1-logCPM	786-O-VHL-2-logCPM	log2FC.786-O-VHLvs786-O-Ctrl	FDR.FC786-O-VHLvs786-O-Ctrl
CEMIP	487	324	259	1659	4.50352	4.40393	6.39579	6.58166	2.0453	1.19526e-09
KCNAB1	36	35	2	7	0.833936	1.25625	-0.389173	-0.94927	-2.09026	0.00752077
SLC8A2	0	2	4	34	-3.12987	-2.0338	0.498654	1.05301	4.86224	4.7724e-09
TAS1R1	0	0	47	357	-3.12987	-3.12987	3.94237	4.3716	11.3174	3.61292e-38
BEX2	0	0	6	13	-3.12987	-3.12987	1.0442	-0.21109	7.27034	2.20463e-06
PODNL1	21	16	34	171	0.120904	0.206661	3.47934	3.31831	3.35126	1.24094e-17
SOBP	5	2	8	65	-1.53137	-2.0338	1.43912	1.94952	4.09295	4.91241e-07
MME	700	551	5	28	5.02474	5.16678	0.797061	0.78982	-4.39302	5.01216e-38
KRT79	188	129	4	20	3.14184	3.08703	0.498654	0.34203	-2.84674	8.92952e-12
DYNC1I1	58	50	0	5	1.48649	1.74998	-3.12987	-1.31271	-3.59202	4.06507e-07
SLITRK2	230	164	1	0	3.42933	3.42921	-1.18803	-3.12987	-7.5316	9.26722e-23
IL1B	1	1	3	4	-2.63863	-2.48015	0.121985	-1.53575	2.62834	0.0484411
ABCC9	101	72	3	15	2.26146	2.261	0.121985	-0.0303035	-2.39268	1.47292e-07
PPP1R3G	11	8	0	1	-0.680385	-0.657156	-3.12987	-2.54032	-3.22197	0.0126316
PRSS8	1	0	0	8	-2.63863	-3.12987	-3.12987	-0.796963	3.49213	0.0116826
ZNF467	20	13	22	147	0.0580731	-0.0603119	2.85934	3.10282	3.1544	6.6804e-13
GALNT5	164	145	4	9	2.94753	3.25357	0.498654	-0.659211	-3.62329	3.85917e-10
SERPINB7	183	116	2	8	3.10346	2.93595	-0.389173	-0.796963	-4.00035	6.35315e-16
CHRM4	3	0	2	13	-1.98128	-3.12987	-0.389173	-0.21109	3.07896	0.00622445
UNC5A	26	16	24	189	0.399581	0.206661	2.98298	3.46113	3.10358	8.20896e-17
CYP4F12	0	1	2	5	-3.12987	-2.48015	-0.389173	-1.31271	3.50051	0.0467635
IFITM1	19	16	13	87	-0.0076193	0.206661	2.11599	2.35927	2.28955	0.000481181
VSIG2	23	17	0	0	0.238909	0.285699	-3.12987	-3.12987	-7.25562	1.55111e-05
RCSD1	30	12	1	0	0.589276	-0.161539	-1.18803	-3.12987	-4.20615	0.00113031
GGT5	1	0	2	12	-2.63863	-3.12987	-0.389173	-0.310756	4.34365	0.00159733
CILP	0	0	1	13	-3.12987	-3.12987	-1.18803	-0.21109	6.51166	9.12315e-05
PREX1	87	52	2	7	2.05171	1.80468	-0.389173	-0.94927	-3.00335	9.77923e-05
C1orf21	171	113	5	28	3.00696	2.89872	0.797061	0.78982	-2.23393	0.00530128
DEPTOR	42	20	32	162	1.04306	0.49974	3.3928	3.24123	2.56078	1.02387e-09
FAM189A2	3	5	3	17	-1.98128	-1.18715	0.121985	0.13033	2.12197	0.00990925
COL14A1	71	46	85	484	1.76744	1.63394	4.79237	4.8086	3.13754	3.5553e-25
MPP4	56	30	1	3	1.43796	1.04532	-1.18803	-1.7997	-3.45688	0.000202389
LRRC31	0	0	2	6	-3.12987	-3.12987	-0.389173	-1.11958	5.92477	0.00324206
SYT13	2066	1522	56	241	6.5828	6.62969	4.19341	3.80854	-2.65159	3.34932e-25
LRRC15	49	22	0	1	1.25398	0.626608	-3.12987	-2.54032	-5.07684	1.88078e-05
TMEM130	13	6	7	62	-0.480595	-0.98806	1.25513	1.88341	2.6037	8.6124e-05
GIP	1	2	2	13	-2.63863	-2.0338	-0.389173	-0.21109	3.04328	0.00328981
MCM2	3047	2097	82	527	7.1428	7.09159	4.74075	4.93091	-2.26849	6.83932e-18
SLAMF8	162	108	0	4	2.93009	2.83445	-3.12987	-1.53575	-5.17942	7.60839e-21
INHBE	63	35	73	481	1.60111	1.25625	4.57378	4.79966	3.30805	2.26589e-26
SHISA2	286	201	3	26	3.74071	3.71989	0.121985	0.69022	-3.28646	6.37293e-07
TMEM225B	7	5	9	29	-1.18892	-1.18715	1.60227	0.837155	2.6362	0.000233668
ZNF763	4	4	6	20	-1.73886	-1.41818	1.0442	0.34203	2.67966	0.0139775
ADAMTS2	100	82	1	17	2.24745	2.44443	-1.18803	0.13033	-2.7248	0.028075
STRA6	39	31	110	561	0.942284	1.09004	5.16299	5.02078	4.14822	3.66396e-33
FCGRT	91	67	93	410	2.11481	2.15973	4.92163	4.57027	2.62213	1.91961e-19
DBH	48	33	1	3	1.22567	1.17554	-1.18803	-1.7997	-3.41298	1.30161e-05
ZNF285	13	11	8	55	-0.480595	-0.270408	1.43912	1.71625	2.20091	4.54085e-06
EFNB3	0	1	9	25	-3.12987	-2.48015	1.60227	0.637716	5.81638	1.09486e-07
SSC5D	57	35	52	187	1.46243	1.25625	4.08719	3.44594	2.42677	1.87171e-09
CYBRD1	5	7	8	20	-1.53137	-0.813142	1.43912	0.34203	2.24394	0.00624182
CCDC181	28	25	2	3	0.497544	0.798165	-0.389173	-1.7997	-2.4643	0.00270258
IGSF10	30	7	2	2	0.589276	-0.813142	-0.389173	-2.123	-2.11532	0.0411133
STAT4	3	3	7	30	-1.98128	-1.6934	1.25513	0.882987	3.51225	0.00269526
F2RL3	41	17	0	1	1.01024	0.285699	-3.12987	-2.54032	-4.78125	2.92891e-05
BCAM	334	302	551	2735	3.96277	4.30305	7.48385	7.30221	3.26134	2.05238e-48
FGF21	0	0	1	14	-3.12987	-3.12987	-1.18803	-0.117867	6.659	5.61782e-06
JAM3	34	32	0	6	0.756903	1.13343	-3.12987	-1.11958	-2.69658	0.0043573
CNTN6	1	8	4	37	-2.63863	-0.657156	0.498654	1.16854	2.89027	1.67962e-05
SLC7A2	1315	1000	1	5	5.93201	6.02459	-1.18803	-1.31271	-7.70407	3.61292e-38
NR4A3	12	3	15	89	-0.577034	-1.6934	2.31736	2.39133	3.66842	7.74544e-05
ST8SIA6	6	2	5	11	-1.35001	-2.0338	0.797061	-0.417821	2.04297	0.037186
SYT17	5	5	4	38	-1.53137	-1.18715	0.498654	1.20509	2.746	0.00168535
LOXL4	35	16	0	1	0.795934	0.206661	-3.12987	-2.54032	-4.60539	4.18806e-05
C6orf132	5	1	3	15	-1.53137	-2.48015	0.121985	-0.0303035	2.41166	0.00324206
SORBS2	8	5	8	22	-1.04402	-1.18715	1.43912	0.467665	2.24136	0.00520878
TUB	1	5	2	13	-2.63863	-1.18715	-0.389173	-0.21109	2.09094	0.0213624
EGLN3	2135	1624	17	83	6.63014	6.72317	2.49404	2.29291	-4.34085	1.9881e-26
SH2D3A	77	65	37	366	1.88071	2.11714	3.60013	4.40733	2.16163	8.81178e-11
PRKG2	1	1	2	19	-2.63863	-2.48015	-0.389173	0.274857	3.92358	0.00952456
GPR85	18	22	0	0	-0.0764463	0.626608	-3.12987	-3.12987	-7.31226	0.00528365
HYDIN	58	46	0	7	1.48649	1.63394	-3.12987	-0.94927	-3.07546	9.8342e-06
LBP	18	3	13	85	-0.0764463	-1.6934	2.11599	2.32647	3.07882	3.07736e-06
TP73	68	60	0	12	1.70729	2.00482	-3.12987	-0.310756	-2.64374	1.27156e-05
COL5A1	684	477	25	117	4.9915	4.95942	3.04104	2.77843	-2.12155	2.793e-11
NGF	28	23	0	4	0.497544	0.686089	-3.12987	-1.53575	-2.91885	0.0304241
TMEM221	0	2	2	17	-3.12987	-2.0338	-0.389173	0.13033	3.8512	0.000443848
CCND2	0	0	3	13	-3.12987	-3.12987	0.121985	-0.21109	6.88684	0.00190017
TEAD2	29	23	18	130	0.544139	0.686089	2.57487	2.92803	2.26185	8.48796e-05
CTNNA3	41	30	0	4	1.01024	1.04532	-3.12987	-1.53575	-3.27146	9.8151e-06
AHRR	12	12	10	61	-0.577034	-0.161539	1.74884	1.86069	2.38031	1.43054e-06
DLG3	103	52	98	495	2.28908	1.80468	4.9969	4.84089	2.85968	9.05082e-24
RTP4	15	12	15	59	-0.305137	-0.161539	2.31736	1.81413	2.39721	1.11475e-05
ZFP82	3	2	4	28	-1.98128	-2.0338	0.498654	0.78982	3.41523	0.000355683
BCL2A1	21	29	0	1	0.120904	0.999157	-3.12987	-2.54032	-4.67128	0.000103217
ZPLD1	7	4	11	42	-1.18892	-1.41818	1.88188	1.34265	3.26692	0.000836258
HIST1H3E	16	10	18	49	-0.224811	-0.388169	2.57487	1.55573	2.50908	0.000358106
NFE2	0	0	3	25	-3.12987	-3.12987	0.121985	0.637716	7.52701	5.79508e-08
GPNMB	11	13	8	53	-0.680385	-0.0603119	1.43912	1.6647	2.0873	0.0265987
RASIP1	4	0	1	13	-1.73886	-3.12987	-1.18803	-0.21109	2.51631	0.0411458
SLC26A11	48	43	33	231	1.22567	1.54034	3.43671	3.74791	2.2802	1.88336e-05
UNC5C	2	2	1	13	-2.27283	-2.0338	-1.18803	-0.21109	2.54322	0.00731167
ELL3	6	9	0	0	-1.35001	-0.516403	-3.12987	-3.12987	-5.91845	0.0245515
CEBPA	9	7	7	42	-0.91236	-0.813142	1.25513	1.34265	2.42836	0.00157605
CERS4	14	13	20	186	-0.3902	-0.0603119	2.72411	3.43828	3.6222	1.14146e-17
PAMR1	3	4	6	27	-1.98128	-1.41818	1.0442	0.740879	3.0656	5.15188e-06
B3GNT3	0	0	2	1	-3.12987	-3.12987	-0.389173	-2.54032	4.51856	0.0496355
TFR2	42	30	1	1	1.04306	1.04532	-1.18803	-2.54032	-4.19163	5.52916e-07
CDH17	17	11	7	65	-0.148722	-0.270408	1.25513	1.94952	2.14059	2.49533e-06
ADGRA2	92	51	68	354	2.13017	1.77759	4.47193	4.3595	2.47086	1.41789e-10
HTR1D	35	18	16	176	0.795934	0.36063	2.4084	3.35942	2.5404	4.41777e-09
STC1	1036	744	16	93	5.58869	5.59884	2.4084	2.45341	-3.17738	1.89654e-35
N4BP2L1	30	17	11	109	0.589276	0.285699	1.88188	2.67801	2.09	1.3662e-06
EYA4	3	1	3	7	-1.98128	-2.48015	0.121985	-0.94927	2.2133	0.048091
TTLL6	30	31	24	150	0.589276	1.09004	2.98298	3.13159	2.31362	3.23319e-10
GFRA2	54	38	0	1	1.38775	1.36944	-3.12987	-2.54032	-5.4818	8.4275e-09
RNASET2	4671	3278	179	810	7.75873	7.73565	5.86367	5.54914	-2.05334	4.0388e-20
ABCG4	5	3	3	22	-1.53137	-1.6934	0.121985	0.467665	2.39513	0.0472954
SSPO	10	6	10	59	-0.791715	-0.98806	1.74884	1.81413	2.93826	1.18303e-05
RNASE1	27	16	0	0	0.449394	0.206661	-3.12987	-3.12987	-7.34446	6.30086e-06
SPINK13	2	4	2	14	-2.27283	-1.41818	-0.389173	-0.117867	2.18956	0.0131441
CFI	9	11	27	89	-0.91236	-0.270408	3.15059	2.39133	3.58697	1.93547e-05
KLRD1	0	0	0	14	-3.12987	-3.12987	-3.12987	-0.117867	6.48274	4.24078e-05
HES2	4	5	4	24	-1.73886	-1.18715	0.498654	0.583229	2.42597	0.00397848
NPR1	15	6	24	125	-0.305137	-0.98806	2.98298	2.87231	3.71337	2.4661e-14
DMKN	12	9	25	98	-0.577034	-0.516403	3.04104	2.52742	3.55973	0.000345338
KRT83	0	1	4	20	-3.12987	-2.48015	0.498654	0.34203	5.08286	0.0234611
CD34	18	14	0	1	-0.0764463	0.0342759	-3.12987	-2.54032	-3.98398	0.00299893
CCN3	37	37	41	122	0.870964	1.33269	3.7469	2.83782	2.26999	0.00193243
CALCRL	3	2	3	12	-1.98128	-2.0338	0.121985	-0.310756	2.42693	0.0132839
HLF	20	15	35	154	0.0580731	0.123042	3.52073	3.16907	3.38785	9.36235e-07
CDA	57	45	4	9	1.46243	1.60341	0.498654	-0.659211	-2.0247	0.00112218
ANXA10	18	8	0	0	-0.0764463	-0.657156	-3.12987	-3.12987	-6.59775	0.00267473
FA2H	0	1	6	22	-3.12987	-2.48015	1.0442	0.467665	5.44308	8.2833e-06
CYP27C1	4	1	2	15	-1.73886	-2.48015	-0.389173	-0.0303035	2.53298	0.0378969
MB	2	2	4	8	-2.27283	-2.0338	0.498654	-0.796963	2.53464	0.0224404
SP5	50	40	0	10	1.28174	1.44025	-3.12987	-0.533473	-2.37494	0.000274894
BTBD16	26	23	1	3	0.399581	0.686089	-1.18803	-1.7997	-2.6892	0.0101926
FAM111B	687	490	4	29	4.99779	4.99808	0.498654	0.837155	-4.37252	6.75407e-06
NKAIN4	5	13	25	131	-1.53137	-0.0603119	3.04104	2.93892	3.8906	1.15115e-05
TMEM63C	6	6	5	61	-1.35001	-0.98806	0.797061	1.86069	2.99818	0.0102404
NOX5	16	13	0	2	-0.224811	-0.0603119	-3.12987	-2.123	-2.94705	0.0100335
CRYAB	33	16	20	96	0.716786	0.206661	2.72411	2.49827	2.15036	5.66145e-08
UNC5CL	22	18	26	68	0.181113	0.36063	3.09685	2.01273	2.43377	0.00303977
TCP11L2	56	48	54	219	1.43796	1.69313	4.14128	3.67162	2.36281	5.03041e-10
SRGAP3	4	5	17	126	-1.73886	-1.18715	2.49404	2.88363	4.67098	1.46229e-08
IGFBP1	128	77	2	24	2.59598	2.35562	-0.389173	0.583229	-2.15921	6.30086e-06
NES	95	53	2	5	2.17527	1.83127	-0.389173	-1.31271	-3.46076	1.6462e-08
STON2	18	21	19	112	-0.0764463	0.564568	2.65142	2.71649	2.53711	0.000140312
HRK	0	1	4	17	-3.12987	-2.48015	0.498654	0.13033	4.96079	0.034235
LGALS9	30	15	21	80	0.589276	0.123042	2.79331	2.24106	2.161	7.63723e-06
AC270289.2	1	0	2	10	-2.63863	-3.12987	-0.389173	-0.533473	4.1624	0.00512879
B4GALNT3	1	1	0	17	-2.63863	-2.48015	-3.12987	0.13033	3.5284	0.00454306
CDH1	3	2	7	70	-1.98128	-2.0338	1.25513	2.05339	4.61625	5.48892e-13
PCDH10	25	14	0	0	0.347987	0.0342759	-3.12987	-3.12987	-7.19824	5.81892e-05
CADM4	67	39	44	289	1.68667	1.40528	3.84794	4.06862	2.47201	6.52562e-20
KLHL24	228	198	173	977	3.41686	3.69838	5.81458	5.81898	2.26787	2.23807e-22
HHIPL1	5	0	3	15	-1.53137	-3.12987	0.121985	-0.0303035	2.69599	0.00494618
EYA2	24	15	0	0	0.294478	0.123042	-3.12987	-3.12987	-7.20457	0.000374028
SPANXN1	11	4	0	1	-0.680385	-1.41818	-3.12987	-2.54032	-2.86706	0.0421903
ITGB4	131	96	121	787	2.62878	2.66741	5.30007	5.50769	2.79369	6.63982e-26
H1F0	457	353	445	3090	4.41227	4.52696	7.17582	7.47816	2.87702	8.66269e-34
ESAM	77	61	2	8	1.88071	2.028	-0.389173	-0.796963	-2.90497	2.69466e-07
C4B	3	0	4	15	-1.98128	-3.12987	0.498654	-0.0303035	3.59068	0.00583423
LPCAT1	47	38	3	7	1.1968	1.36944	0.121985	-0.94927	-2.09461	0.014122
PCDHGA4	4	5	4	16	-1.73886	-1.18715	0.498654	0.0522479	2.00196	0.0101383
HIST1H2AC	214	160	122	737	3.32645	3.39396	5.31191	5.41323	2.016	0.000569396
ESPN	5	9	14	64	-1.53137	-0.516403	2.22019	1.92782	3.33598	0.000108544
HCN4	3	1	4	26	-1.98128	-2.48015	0.498654	0.69022	3.66212	3.64873e-05
POSTN	4	0	4	10	-1.73886	-3.12987	0.498654	-0.533473	2.80752	0.0133133
IGSF22	4	1	3	14	-1.73886	-2.48015	0.121985	-0.117867	2.59145	0.00375186
TYMS	1744	1248	61	338	6.33868	6.3437	4.31605	4.29315	-2.04379	1.9423e-07
SPX	23	6	29	179	0.238909	-0.98806	3.2524	3.38353	3.73461	0.00624182
TGM5	23	18	0	3	0.238909	0.36063	-3.12987	-1.7997	-2.89452	0.00278295
BNC1	96	56	1	15	2.19	1.90822	-1.18803	-0.0303035	-2.42109	2.25255e-05
MCM10	939	602	25	132	5.44722	5.2941	3.04104	2.94973	-2.40003	4.14321e-06
ESRRG	13	2	7	42	-0.480595	-2.0338	1.25513	1.34265	2.58359	0.000415139
MYH15	101	84	1	3	2.26146	2.47847	-1.18803	-1.7997	-4.61591	1.02694e-09
NR1H4	7	3	4	26	-1.18892	-1.6934	0.498654	0.69022	2.39694	0.0216645
MAGEA12	0	2	28	144	-3.12987	-2.0338	3.20239	3.07348	7.1227	1.79576e-36
CPLX1	9	8	16	57	-0.91236	-0.657156	2.4084	1.76602	3.13236	0.00265417
GLIPR1	800	591	29	125	5.21675	5.26757	3.2524	2.87231	-2.23441	5.82491e-10
GATM	7	6	9	20	-1.18892	-0.98806	1.60227	0.34203	2.29985	0.0115811
NUP210	104	81	64	490	2.30269	2.4271	4.38493	4.8263	2.28958	0.000531216
ZNF20	1	0	2	10	-2.63863	-3.12987	-0.389173	-0.533473	4.17592	0.0105458
SYT16	4	1	12	34	-1.73886	-2.48015	2.00368	1.05301	4.30097	1.73842e-05
CDC45	1126	738	30	234	5.7086	5.58718	3.30073	3.76637	-2.08609	0.000467227
HMCN1	27	11	22	152	0.449394	-0.270408	2.85934	3.15045	3.00362	8.79032e-05
RASAL1	19	8	22	93	-0.0076193	-0.657156	2.85934	2.45341	3.05078	5.82491e-10
TNNC1	3	3	0	30	-1.98128	-1.6934	-3.12987	0.882987	2.86131	0.00106715
CCDC154	8	5	5	35	-1.04402	-1.18715	0.797061	1.09256	2.42459	0.000121861
KIAA1755	79	67	0	6	1.91657	2.15973	-3.12987	-1.11958	-3.77797	1.73783e-08
LY6K	15	12	0	2	-0.305137	-0.161539	-3.12987	-2.123	-2.8367	0.0105196
HKDC1	1736	1201	1164	7001	6.33205	6.2884	8.56233	8.65759	2.30278	3.48469e-31
KIT	0	1	2	11	-3.12987	-2.48015	-0.389173	-0.417821	4.1921	0.0204918
PDE6B	1	1	5	28	-2.63863	-2.48015	0.797061	0.78982	4.72631	3.35295e-07
CREB3L3	0	0	3	5	-3.12987	-3.12987	0.121985	-1.31271	6.06293	0.00214239
LPCAT1.1	877	538	31	136	5.34894	5.13244	3.3475	2.99217	-2.10069	0.000212749
CCDC3	7	0	5	53	-1.18892	-3.12987	0.797061	1.6647	3.746	3.79159e-05
NME5	3	2	2	16	-1.98128	-2.0338	-0.389173	0.0522479	2.61328	0.00278814
BACH2	10	10	6	60	-0.791715	-0.388169	1.0442	1.8376	2.45894	2.28959e-06
POU5F1B	0	0	3	17	-3.12987	-3.12987	0.121985	0.13033	7.1087	2.25606e-05
E2F1	2374	1623	52	312	6.78306	6.72228	4.08719	4.17837	-2.62321	2.97751e-07
CHFR	5	2	6	15	-1.53137	-2.0338	1.0442	-0.0303035	2.68051	0.0124872
ITIH5	240	142	184	583	3.49009	3.22377	5.90334	5.07609	2.18236	2.4154e-05
GALNT15	7	3	8	27	-1.18892	-1.6934	1.43912	0.740879	2.75093	8.39722e-05
KLRC2	4	2	3	21	-1.73886	-2.0338	0.121985	0.406215	2.78652	0.000284703
SYBU	5	7	7	56	-1.53137	-0.813142	1.25513	1.74135	3.07902	0.000119315
RAB17	3	2	2	26	-1.98128	-2.0338	-0.389173	0.69022	3.20464	2.48122e-05
MCM3	4709	3168	119	816	7.77042	7.68643	5.2761	5.55976	-2.30192	3.76002e-06
CCDC120	26	23	25	113	0.399581	0.686089	3.04104	2.72909	2.40369	1.46093e-07
NMNAT3	3	6	5	29	-1.98128	-0.98806	0.797061	0.837155	2.6781	0.00528664
SERPINF2	0	1	1	7	-3.12987	-2.48015	-1.18803	-0.94927	3.47677	0.0410696
JAK3	4	9	11	39	-1.73886	-0.516403	1.88188	1.24073	2.84367	1.56415e-06
C4A	1	3	2	12	-2.63863	-1.6934	-0.389173	-0.310756	2.5635	0.00947963
CTSW	183	112	2	10	3.10346	2.88609	-0.389173	-0.533473	-3.72618	5.31507e-14
SLPI	0	1	1	11	-3.12987	-2.48015	-1.18803	-0.417821	3.94625	0.0196253
C2orf70	9	6	16	43	-0.91236	-0.98806	2.4084	1.37509	3.17152	0.00530128
BTC	26	20	73	438	0.399581	0.49974	4.57378	4.66514	4.29254	1.79277e-32
SBK3	2	1	2	14	-2.27283	-2.48015	-0.389173	-0.117867	3.13466	0.00519401
ADAMTS10	66	29	62	390	1.66575	0.999157	4.33938	4.49848	3.09212	4.86528e-25
DTX3	0	1	5	17	-3.12987	-2.48015	0.797061	0.13033	5.14258	0.00196844
FLRT3	13	11	15	65	-0.480595	-0.270408	2.31736	1.94952	2.65956	2.33658e-05
ABAT	23	14	20	41	0.238909	0.0342759	2.72411	1.30947	2.05769	0.0218714
PEX5L	74	37	3	8	1.82519	1.33269	0.121985	-0.796963	-2.39625	2.19569e-05
APCDD1L	2653	1953	48	379	6.94321	6.98905	3.97252	4.45742	-2.70394	1.67804e-15
PKIB	39	19	31	190	0.942284	0.431861	3.3475	3.46866	2.77424	2.95641e-17
AQP4	1	1	7	51	-2.63863	-2.48015	1.25513	1.61125	5.4278	0.00010684
PPP1R32	11	13	13	36	-0.680385	-0.0603119	2.11599	1.13105	2.04637	0.000903007
INSR	2	5	14	64	-2.27283	-1.18715	2.22019	1.92782	4.32059	4.75334e-09
FHIT	25	13	24	95	0.347987	-0.0603119	2.98298	2.48347	2.6698	6.8714e-05
TFRC	13534	9575	430	2649	9.29302	9.28159	7.12639	7.25615	-2.09178	2.73586e-26
RARRES1	27	34	33	89	0.449394	1.21646	3.43671	2.39133	2.10384	3.48148e-05
APOL3	133	90	127	825	2.65023	2.57603	5.36969	5.57555	2.88693	9.57067e-07
MYO15B	45	14	29	111	1.13725	0.0342759	3.2524	2.70378	2.35492	0.00355375
MCM5	4321	2907	121	763	7.64643	7.56246	5.30007	5.46312	-2.22046	7.85912e-07
MYORG	625	429	17	113	4.86185	4.80701	2.49404	2.72909	-2.20683	1.22978e-07
RNF150	3	1	4	15	-1.98128	-2.48015	0.498654	-0.0303035	3.09327	0.000890676
DEFB1	0	0	1	6	-3.12987	-3.12987	-1.18803	-1.11958	5.6062	0.00691578
PLIN1	4	1	0	22	-1.73886	-2.48015	-3.12987	0.467665	2.74262	0.0036201
KRT7	20	11	20	120	0.0580731	-0.270408	2.72411	2.81435	3.01756	0.0361572
FOXA3	3	2	4	30	-1.98128	-2.0338	0.498654	0.882987	3.51489	2.73493e-06
SYT7	26	18	19	101	0.399581	0.36063	2.65142	2.57008	2.31964	4.61989e-05
OGDHL	31	22	122	453	0.633044	0.626608	5.31191	4.7135	4.50478	1.99769e-09
POPDC2	4	10	6	31	-1.73886	-0.388169	1.0442	0.927407	2.17693	0.0478741
OR51B5	31	32	0	0	0.633044	1.13343	-3.12987	-3.12987	-7.93502	1.25326e-07
CES3	4	7	9	57	-1.73886	-0.813142	1.60227	1.76602	3.31217	0.000405841
TRPM2	454	336	2	28	4.40282	4.45612	-0.389173	0.78982	-4.04813	7.99716e-07
SYTL5	0	2	3	15	-3.12987	-2.0338	0.121985	-0.0303035	3.85563	0.000207181
TMEM229B	32	37	23	188	0.675523	1.33269	2.92248	3.45355	2.25236	0.0164089
CASP1	5	5	17	97	-1.53137	-1.18715	2.49404	2.51292	4.30811	3.80284e-07
PLA1A	8	9	15	108	-1.04402	-0.516403	2.31736	2.66495	3.59696	8.38604e-11
TNFRSF18	0	0	0	5	-3.12987	-3.12987	-3.12987	-1.31271	5.11728	0.0102906
ACSM3	105	59	56	327	2.31618	1.98127	4.19341	4.2457	2.08555	8.83125e-07
CDKN1C	22	32	21	102	0.181113	1.13343	2.79331	2.58402	2.03679	1.09677e-05
CFAP53	15	4	11	42	-0.305137	-1.41818	1.88188	1.34265	2.45409	4.84661e-05
SHISAL1	37	25	0	1	0.870964	0.798165	-3.12987	-2.54032	-4.90943	2.16066e-07
KLHDC1	9	11	14	57	-0.91236	-0.270408	2.22019	1.76602	2.76697	0.0100561
TECTA	6	3	5	29	-1.35001	-1.6934	0.797061	0.837155	2.74932	0.0150094
FBXL16	7	10	8	42	-1.18892	-0.388169	1.43912	1.34265	2.38669	1.10641e-05
FUT1	7	13	13	69	-1.18892	-0.0603119	2.11599	2.0332	2.81635	0.0128104
PLEKHA4	99	89	92	502	2.2333	2.56022	4.90609	4.86107	2.50776	2.76375e-21
GDPD1	15	15	16	67	-0.305137	0.123042	2.4084	1.99197	2.37434	8.08002e-07
C17orf113	6	2	2	29	-1.35001	-2.0338	-0.389173	0.837155	2.57628	0.0278661
KCNH3	25	8	10	99	0.347987	-0.657156	1.74884	2.54178	2.42998	0.00656609
SLC12A7	101	62	60	276	2.26146	2.0508	4.29235	4.00268	2.0058	8.41108e-05
TSTA3	13	12	0	1	-0.480595	-0.161539	-3.12987	-2.54032	-3.62876	0.00376632
IL20RB	25	28	46	336	0.347987	0.951473	3.91157	4.28464	3.5314	0.000415139
CANX	16	20	0	4	-0.224811	0.49974	-3.12987	-1.53575	-2.3465	0.0116738
PDE1A	0	0	3	32	-3.12987	-3.12987	0.121985	0.9705	7.79666	7.92395e-09
SPANXB1	129	90	1	6	2.60699	2.57603	-1.18803	-1.11958	-4.08296	6.98516e-14
CYTIP	173	139	0	5	3.0235	3.19334	-3.12987	-1.31271	-5.1161	7.53709e-16
2021-03-01	28	18	20	140	0.497544	0.36063	2.72411	3.03339	2.56312	0.00827365
ADAMTS14	35	14	15	114	0.795934	0.0342759	2.31736	2.74159	2.19811	1.56715e-06
ADAP1	2	1	1	9	-2.27283	-2.48015	-1.18803	-0.659211	2.45927	0.0395064
RHOD	8	0	12	93	-1.04402	-3.12987	2.00368	2.45341	4.47738	1.21203e-15
PLIN4	10	7	9	51	-0.791715	-0.813142	1.60227	1.61125	2.65627	1.24288e-07
AFF2	47	29	1	0	1.1968	0.999157	-1.18803	-3.12987	-5.10234	8.70567e-06
BEAN1	4	7	9	38	-1.73886	-0.813142	1.60227	1.20509	2.95816	2.21454e-06
RASSF9	22	17	21	79	0.181113	0.285699	2.79331	2.22335	2.33905	6.75407e-06
PLAAT4	104	90	191	949	2.30269	2.57603	5.9571	5.77711	3.44917	4.07721e-41
SMIM10L2A	8	2	8	25	-1.04402	-2.0338	1.43912	0.637716	2.69901	0.00017307
MVK	776	578	26	156	5.17294	5.23558	3.09685	3.18745	-2.06724	1.3301e-05
KYNU	70	32	1	8	1.74767	1.13343	-1.18803	-0.796963	-2.60662	7.20312e-05
NLGN1	30	35	19	135	0.589276	1.25625	2.65142	2.98167	2.01438	2.24871e-08
CXCL16	14	23	28	133	-0.3902	0.686089	3.20239	2.96045	2.96913	0.000941199
ZWINT	2542	1781	64	375	6.8816	6.85617	4.38493	4.44219	-2.46022	0.00354144
NLGN3	5	3	9	27	-1.53137	-1.6934	1.60227	0.740879	3.1705	7.40924e-05
SULT1C2	46	30	44	187	1.16733	1.04532	3.84794	3.44594	2.55262	6.29395e-15
MEIS3	71	74	97	429	1.76744	2.2996	4.98216	4.63532	2.78814	1.24913e-12
RAB3IL1	63	38	32	247	1.60111	1.36944	3.3928	3.84373	2.20816	9.68182e-05
SMPDL3B	21	18	16	172	0.120904	0.36063	2.4084	3.32663	2.93429	3.7259e-12
FEN1	2274	1549	41	280	6.72104	6.65503	3.7469	4.02329	-2.79374	2.05305e-07
KLF8	10	14	25	151	-0.791715	0.0342759	3.04104	3.14105	3.67674	1.48529e-20
DEPP1	2002	1494	57	322	6.53746	6.60293	4.21879	4.22361	-2.35556	1.40346e-13
PXDN	1747	1325	21	146	6.34115	6.42996	2.79331	3.09311	-3.39995	6.30629e-34
DUSP15	3	1	3	17	-1.98128	-2.48015	0.121985	0.13033	3.10509	0.000702135
TMEM132B	2	3	3	11	-2.27283	-1.6934	0.121985	-0.417821	2.32024	0.018538
CX3CL1	251	161	252	1295	3.5541	3.40286	6.35631	6.22478	2.81736	4.37316e-25
GINS2	832	556	9	69	5.27316	5.17977	1.60227	2.0332	-3.40304	0.000129642
NPR2	1	1	2	6	-2.63863	-2.48015	-0.389173	-1.11958	2.73522	0.0280189
TCEANC	10	10	11	48	-0.791715	-0.388169	1.88188	1.52715	2.45288	4.17862e-05
PPME1	2054	1477	1068	8111	6.57441	6.58644	8.43819	8.86986	2.09156	0.00028954
SMIM24	1	2	3	9	-2.63863	-2.0338	0.121985	-0.659211	2.80869	0.00954339
ENOX1	6	2	4	22	-1.35001	-2.0338	0.498654	0.467665	2.53477	0.000749497
CD37	2	2	0	18	-2.27283	-2.0338	-3.12987	0.204403	2.60911	0.046205
UNC5B	333	247	200	1218	3.95848	4.01487	6.02341	6.13648	2.10246	0.00244595
CCDC194	1	2	2	12	-2.63863	-2.0338	-0.389173	-0.310756	2.96294	0.00214635
FANCB	141	98	5	25	2.73301	2.69663	0.797061	0.637716	-2.10191	0.00218203
PPFIA4	178	131	1	15	3.06403	3.10893	-1.18803	-0.0303035	-3.54249	2.77546e-05
MMP7	38	20	127	508	0.907064	0.49974	5.36969	4.87814	4.51433	0.000233531
JMY	129	97	94	553	2.60699	2.6821	4.937	5.00013	2.34812	1.55513e-11
WDR76	976	740	40	178	5.50283	5.59108	3.71158	3.37554	-2.01531	0.00662919
KCNH2	101	86	2	8	2.26146	2.51173	-0.389173	-0.796963	-3.32806	1.64465e-05
LEMD1	8	3	7	31	-1.04402	-1.6934	1.25513	0.927407	2.66615	2.32197e-05
SLC22A1	7	7	2	46	-1.18892	-0.813142	-0.389173	1.46823	2.36336	0.00137664
AGMO	183	202	1	3	3.10346	3.72698	-1.18803	-1.7997	-5.71054	1.20572e-18
RYR2	1	1	1	13	-2.63863	-2.48015	-1.18803	-0.21109	3.32024	0.0315181
B3GNT6	14	12	0	1	-0.3902	-0.161539	-3.12987	-2.54032	-3.69183	0.00691354
DNA2	546	373	16	114	4.66771	4.60609	2.4084	2.74159	-2.05072	0.00348989
FOXQ1	90	61	60	319	2.09929	2.028	4.29235	4.21018	2.21469	0.00187022
NR3C2	7	3	3	23	-1.18892	-1.6934	0.121985	0.526604	2.17644	0.00500142
RORC	3	1	5	15	-1.98128	-2.48015	0.797061	-0.0303035	3.19405	0.000317282
MCF2L	13	8	6	49	-0.480595	-0.657156	1.0442	1.55573	2.16002	0.000469905
BFSP1	22	14	16	60	0.181113	0.0342759	2.4084	1.8376	2.11102	0.0128104
RAB31	55	60	55	218	1.41307	2.00482	4.16758	3.66508	2.20452	1.02694e-09
INSIG1	5995	4055	70	309	8.11859	8.04238	4.51354	4.16452	-3.74513	5.1414e-07
UHRF1	4625	3033	142	909	7.74446	7.62364	5.53034	5.71512	-2.05807	8.5506e-07
FASN	14165	9081	455	2514	9.35875	9.20519	7.20786	7.18074	-2.09059	0.000109183
ST8SIA5	34	18	0	4	0.756903	0.36063	-3.12987	-1.53575	-2.83349	0.00414508
TMEM156	24	17	18	140	0.294478	0.285699	2.57487	3.03339	2.69154	5.78861e-08
AQP7	0	0	2	6	-3.12987	-3.12987	-0.389173	-1.11958	5.85528	0.00118974
ARMC12	2	1	3	17	-2.27283	-2.48015	0.121985	0.13033	3.48768	0.00175117
NUPR1	643	526	949	6070	4.90265	5.1	8.26782	8.45179	3.36287	4.19033e-07
SCIN	1	0	0	7	-2.63863	-3.12987	-3.12987	-0.94927	3.30131	0.0236712
AKR7A3	14	15	0	1	-0.3902	0.123042	-3.12987	-2.54032	-3.8648	0.00372418
AKNA	685	455	375	2154	4.9936	4.89156	6.92912	6.95797	2.00391	0.00127442
ITPKA	272	242	277	1705	3.66894	3.98558	6.49259	6.62107	2.73336	2.07671e-06
SLC23A1	4	16	13	84	-1.73886	0.206661	2.11599	2.30979	2.92002	0.00910006
CLCNKB	0	6	2	18	-3.12987	-0.98806	-0.389173	0.204403	2.36177	0.0272249
RSAD2	140	99	123	1033	2.72292	2.71102	5.32365	5.89923	2.94618	0.00320675
SHANK3	8	9	0	1	-1.04402	-0.516403	-3.12987	-2.54032	-3.08197	0.0233826
CLTRN	1	0	3	10	-2.63863	-3.12987	0.121985	-0.533473	4.29635	0.000432597
PPARGC1A	9	15	24	87	-0.91236	0.123042	2.98298	2.35927	3.18137	2.504e-06
MAML3	5	8	6	74	-1.53137	-0.657156	1.0442	2.13141	3.234	6.38132e-07
RAPGEF4	17	14	0	0	-0.148722	0.0342759	-3.12987	-3.12987	-6.8964	7.54341e-05
ARHGAP8	2	0	3	10	-2.27283	-3.12987	0.121985	-0.533473	3.49754	0.00342198
LRP8	1624	1080	26	127	6.23598	6.13543	3.09685	2.89486	-3.22037	1.99769e-09
MMP10	2	3	4	14	-2.27283	-1.6934	0.498654	-0.117867	2.71343	0.00583495
GPR162	6	3	3	29	-1.35001	-1.6934	0.121985	0.837155	2.51863	0.027338
FZD8	677	476	24	96	4.97671	4.95641	2.98298	2.49827	-2.29923	1.13218e-09
APLN	467	366	2	47	4.44333	4.57888	-0.389173	1.49799	-3.4216	1.30004e-12
PROM2	368	249	10	79	4.10165	4.02642	1.74884	2.22335	-2.04587	0.00364917
SYTL1	34	24	96	599	0.756903	0.743215	4.96726	5.11502	4.38979	4.16394e-33
EFCAB6	3	12	9	24	-1.98128	-0.161539	1.60227	0.583229	2.15296	0.031102
SARDH	851	605	14	69	5.30564	5.30125	2.22019	2.0332	-3.24955	4.65133e-25
LDB2	2	3	4	10	-2.27283	-1.6934	0.498654	-0.533473	2.40713	0.0209303
FRY	27	24	0	6	0.449394	0.743215	-3.12987	-1.11958	-2.28532	0.00776611
SLC17A1	7	3	14	37	-1.18892	-1.6934	2.22019	1.16854	3.59054	0.0128104
TMEM61	2	0	2	9	-2.27283	-3.12987	-0.389173	-0.659211	3.21388	0.0131441
PLAAT1	55	25	1	6	1.41307	0.798165	-1.18803	-1.11958	-2.59803	0.00116511
LAMP3	2	4	4	21	-2.27283	-1.41818	0.498654	0.406215	2.84242	0.00401667
RNF152	6	4	8	52	-1.35001	-1.41818	1.43912	1.63822	3.35822	0.000669226
COX6B2	0	1	2	19	-3.12987	-2.48015	-0.389173	0.274857	4.87384	2.98993e-06
RAB39B	7	11	28	138	-1.18892	-0.270408	3.20239	3.01293	4.02781	0.0158801
STXBP6	273	209	8	51	3.67418	3.77571	1.43912	1.61125	-2.2212	0.00299893
C1QL1	5852	4026	170	918	8.08378	8.03203	5.78939	5.7293	-2.30166	2.74116e-06
SH2D6	10	1	8	24	-0.791715	-2.48015	1.43912	0.583229	2.57996	0.000821312
NFATC1	1	0	6	10	-2.63863	-3.12987	1.0442	-0.533473	4.97789	0.000617103
PLD5	159	103	5	29	2.90354	2.76719	0.797061	0.837155	-2.079	1.21957e-07
MAPK10	135	91	105	426	2.67138	2.59167	5.09609	4.62524	2.22857	1.21203e-15
ZNF630	0	2	2	10	-3.12987	-2.0338	-0.389173	-0.533473	3.27115	0.00519261
CCPG1	146	75	80	433	2.78244	2.31852	4.70528	4.64865	2.12187	9.70523e-06
NTN4	402	327	226	1588	4.22833	4.41715	6.19944	6.51863	2.06125	4.54258e-18
BEX4	2	0	3	5	-2.27283	-3.12987	0.121985	-1.31271	2.93315	0.0361762
ASF1B	2440	1644	77	507	6.82258	6.74081	4.65038	4.87531	-2.0156	0.00303977
DDR2	19	26	53	314	-0.0076193	0.851099	4.11449	4.18753	3.78047	0.00343825
SLITRK5	57	41	3	8	1.46243	1.47439	0.121985	-0.796963	-2.19897	0.00253888
ECM1	642	473	22	114	4.90041	4.94732	2.85934	2.74159	-2.1488	0.000230801
TMEM200C	8	5	5	36	-1.04402	-1.18715	0.797061	1.13105	2.41537	0.0280061
CHST9	46	25	47	186	1.16733	0.798165	3.94237	3.43828	2.77413	0.00757057
LURAP1L	173	132	157	898	3.0235	3.11975	5.67487	5.69759	2.63072	1.36784e-10
RND2	1	3	3	12	-2.63863	-1.6934	0.121985	-0.310756	2.70211	0.00450296
LAMA4	82	56	2	17	1.96874	1.90822	-0.389173	0.13033	-2.01855	7.82578e-05
ARHGAP22	1479	1054	49	257	6.10127	6.10033	4.00205	3.90054	-2.16551	1.46912e-10
ADAMTS15	248	191	260	1625	3.53692	3.64692	6.40134	6.55182	2.89933	1.657e-12
TMEM139	9	4	4	51	-0.91236	-1.41818	0.498654	1.61125	2.78435	1.24591e-05
HMGCS1	3364	2331	123	525	7.28548	7.24409	5.32365	4.92545	-2.13778	7.90586e-05
CA11	8	5	29	167	-1.04402	-1.18715	3.2524	3.28456	4.73849	2.00517e-32
SYT1	41	41	52	290	1.01024	1.47439	4.08719	4.07357	2.87903	0.00730711
HIST1H1C	132	97	117	609	2.63954	2.6821	5.25172	5.13882	2.55279	4.12938e-10
COLQ	5	0	3	21	-1.53137	-3.12987	0.121985	0.406215	3.05546	0.00113662
BMPR1B	40	12	21	125	0.976664	-0.161539	2.79331	2.87231	2.37674	2.48411e-06
STK32A	2	0	33	102	-2.27283	-3.12987	3.43671	2.58402	7.14332	7.29166e-05
IGDCC4	38	24	16	135	0.907064	0.743215	2.4084	2.98167	2.0578	4.63541e-09
KRT15	310	244	9	26	3.85601	3.99737	1.60227	0.69022	-2.87187	0.00151357
SAT1	1202	940	788	4155	5.80263	5.93548	7.99971	7.90516	2.0845	0.000286131
CA12	8139	5694	200	757	8.55953	8.53194	6.02341	5.45176	-2.78946	3.72455e-07
FRAS1	7	4	64	357	-1.18892	-1.41818	4.38493	4.3716	6.0903	5.23533e-32
RECQL4	2591	1876	91	506	6.90912	6.93107	4.89038	4.87247	-2.04286	0.0124506
CALR	36508	25704	1140	6675	10.7245	10.7061	8.53228	8.58882	-2.15472	0.000887076
P4HA3	14	9	12	88	-0.3902	-0.516403	2.00368	2.37539	2.87766	3.81098e-05
PRKCE	481	423	386	2725	4.48572	4.78677	6.97079	7.29693	2.50506	0.00287091
ZNF334	14	6	16	59	-0.3902	-0.98806	2.4084	1.81413	2.92884	1.12694e-05
LGALS12	0	1	5	11	-3.12987	-2.48015	0.797061	-0.417821	4.79954	0.000764756
DHCR7	5781	3775	159	933	8.06617	7.9392	5.69309	5.75263	-2.28277	0.00114863
LAPTM5	206	125	2	24	3.27212	3.0422	-0.389173	0.583229	-2.95763	0.00129003
GSTO2	19	26	21	123	-0.0076193	0.851099	2.79331	2.84941	2.44246	0.0146533
PLEKHG1	67	31	62	409	1.68667	1.09004	4.33938	4.56677	3.08719	8.4695e-11
ISG20	48	41	38	389	1.22567	1.47439	3.63824	4.49479	2.83972	0.00375186
PRSS27	14	16	9	67	-0.3902	0.206661	1.60227	1.99197	2.03965	0.0300204
AKR1C3	232	160	146	693	3.44169	3.39396	5.57032	5.32467	2.04143	0.000129151
STK32B	52	25	65	265	1.33572	0.798165	4.40718	3.94443	3.10086	1.72428e-20
EPHX2	4	4	12	16	-1.73886	-1.41818	2.00368	0.0522479	3.20732	0.00214763
FANCA	1203	746	41	221	5.80383	5.6027	3.7469	3.68462	-2.00224	0.000974948
C11orf86	55	47	2	4	1.41307	1.66384	-0.389173	-1.53575	-2.96082	0.0342517
CLSPN	1528	1028	34	210	6.14821	6.06436	3.47934	3.61163	-2.56703	0.000962295
OASL	149	118	88	642	2.8113	2.96025	4.84221	5.21471	2.17843	2.84525e-05
ULK4	102	85	60	443	2.27533	2.4952	4.29235	4.68144	2.17373	3.80059e-14
TMEM178A	5	12	18	41	-1.53137	-0.161539	2.57487	1.30947	2.9867	0.0290567
ORC1	621	430	10	84	4.85262	4.81035	1.74884	2.30979	-2.77594	0.00296917
KLF4	471	371	382	2263	4.45557	4.59837	6.95578	7.02912	2.46989	0.0204918
RIMS3	42	31	32	140	1.04306	1.09004	3.3928	3.03339	2.20449	0.00832434
LCN2	0	1	9	60	-3.12987	-2.48015	1.60227	1.8376	6.50009	0.000247716
PCDHGC5	44	28	1	3	1.10653	0.951473	-1.18803	-1.7997	-3.17247	0.0135596
SLIT2	181	109	4	37	3.08782	2.84754	0.498654	1.16854	-2.00157	2.62902e-06
PDE5A	69	31	47	275	1.72762	1.09004	3.94237	3.99748	2.56594	1.6966e-06
BAIAP2L2	36	28	48	250	0.833936	0.951473	3.97252	3.86101	3.09886	0.00937475
LYRM9	9	3	10	54	-0.91236	-1.6934	1.74884	1.69071	3.29774	0.000143172
RASGRP1	5	5	10	47	-1.53137	-1.18715	1.74884	1.49799	3.37835	1.58624e-05
SERPINF2.1	1	0	5	9	-2.63863	-3.12987	0.797061	-0.659211	4.94837	0.0336874
CASC1	6	2	4	22	-1.35001	-2.0338	0.498654	0.467665	2.54183	0.00212313
NEBL	35	43	129	925	0.795934	1.54034	5.39218	5.74024	4.43564	1.59795e-07
MCM4	9356	6202	163	948	8.76051	8.6552	5.72886	5.77559	-2.95859	0.000123689
EBP	907	689	26	202	5.39733	5.48831	3.09685	3.55613	-2.08945	0.00115228
EGR1	81	32	69	279	1.95156	1.13343	4.49288	4.01817	2.68401	4.59263e-08
ZNF585B	12	5	16	56	-0.577034	-1.18715	2.4084	1.74135	3.1719	0.00095432
KLHDC7B	4	4	22	184	-1.73886	-1.41818	2.85934	3.42285	5.29378	0.000406907
SRRT	4100	2704	136	710	7.57073	7.45809	5.46821	5.35953	-2.10501	0.000225702
UNC13D	20	7	15	51	0.0580731	-0.813142	2.31736	1.61125	2.39611	0.00333346
BRI3BP	804	562	22	161	5.22392	5.1952	2.85934	3.2324	-2.14949	0.00336572
EPB41L3	72	65	1	1	1.78695	2.11714	-1.18803	-2.54032	-5.1408	9.25211e-13
MYOM1	1	0	3	5	-2.63863	-3.12987	0.121985	-1.31271	3.74388	0.0120461
ZNF497	16	8	10	41	-0.224811	-0.657156	1.74884	1.30947	2.001	0.000149915
SMPX	0	0	5	12	-3.12987	-3.12987	0.797061	-0.310756	7.16889	8.80146e-05
SAPCD2	3803	2469	112	802	7.46231	7.32701	5.1889	5.53486	-2.02435	0.0193608
CCDC102B	7	2	3	22	-1.18892	-2.0338	0.121985	0.467665	2.28006	0.00631582
SLC17A3	23	17	27	78	0.238909	0.285699	3.15059	2.20543	2.56818	0.00776989
ACSM2A	1	0	5	10	-2.63863	-3.12987	0.797061	-0.533473	4.9922	0.0294488
PHGDH	7	1	3	19	-1.18892	-2.48015	0.121985	0.274857	2.29988	0.0134154
TMEM88	3	5	4	35	-1.98128	-1.18715	0.498654	1.09256	2.88023	0.0390895
CCNE2	289	183	6	11	3.75564	3.58576	1.0442	-0.417821	-3.60238	8.02397e-06
MALRD1	50	27	0	1	1.28174	0.902159	-3.12987	-2.54032	-5.24343	0.0029917
HLA.DQB1	1	2	3	11	-2.63863	-2.0338	0.121985	-0.417821	3.02098	0.00585835
OTULINL	157	110	6	23	2.88555	2.8605	1.0442	0.526604	-2.25802	0.000179463
SEMA6A	1249	850	12	61	5.85786	5.79057	2.00368	1.86069	-3.93427	0.00296455
EN2	1	4	4	22	-2.63863	-1.41818	0.498654	0.467665	3.10119	0.0127277
PLA2G4A	11	8	0	0	-0.680385	-0.657156	-3.12987	-3.12987	-6.19025	0.00133298
TXNIP	1219	872	3525	19605	5.82285	5.82736	10.1606	10.1429	4.32925	0.00344387
ARHGDIB	133	94	0	12	2.65023	2.63759	-3.12987	-0.310756	-3.69579	0.00543031
MKNK2	5981	4334	3496	19442	8.11522	8.13834	10.1487	10.1309	2.01336	2.88424e-12
CSF1R	284	205	10	42	3.73067	3.74807	1.74884	1.34265	-2.26863	0.00269526
DHFR	1303	943	37	271	5.9188	5.94007	3.60013	3.9765	-2.12337	0.00048471
ACSM5	17	17	33	130	-0.148722	0.285699	3.43671	2.92803	3.24764	8.67667e-05
TLE2	27	30	45	227	0.449394	1.04532	3.88011	3.72292	3.11685	2.61885e-11
PCLAF	349	212	3	39	4.02569	3.79611	0.121985	1.24073	-3.121	0.00885914
ADGRL1	288	197	248	1393	3.75068	3.69114	6.33326	6.32987	2.61958	2.44144e-16
SOWAHD	33	18	20	165	0.716786	0.36063	2.72411	3.26738	2.56956	0.0390803
BMP4	7	1	4	51	-1.18892	-2.48015	0.498654	1.61125	3.49261	4.24386e-08
TMEM86A	23	23	23	108	0.238909	0.686089	2.92248	2.66495	2.39283	4.7724e-09
CFB	0	3	2	17	-3.12987	-1.6934	-0.389173	0.13033	3.36157	0.000207374
NTM	192	135	102	871	3.17182	3.15175	5.05441	5.65365	2.27052	4.09104e-18
SAMD12	32	16	16	115	0.675523	0.206661	2.4084	2.75397	2.25805	1.52866e-08
TK1	4778	3142	129	851	7.79139	7.67455	5.39218	5.62021	-2.22421	0.00290355
MFSD2A	276	151	4	55	3.68981	3.31137	0.498654	1.71625	-2.1381	6.71526e-05
RAB42	909	583	15	187	5.4005	5.24797	2.31736	3.44594	-2.29158	0.000263814
LRRN4	9317	6124	241	1223	8.75449	8.63694	6.29201	6.14238	-2.48	0.00882858
NRCAM	96	80	113	507	2.19	2.40956	5.20168	4.87531	2.76533	5.50745e-08
PFKFB4	735	565	25	142	5.09489	5.20286	3.04104	3.05358	-2.11581	3.52499e-05
P2RX7	24	12	15	63	0.294478	-0.161539	2.31736	1.90579	2.03066	1.67916e-06
FLRT1	17	15	31	128	-0.148722	0.123042	3.3475	2.906	3.28567	5.19486e-05
IP6K3	3	0	5	24	-1.98128	-3.12987	0.797061	0.583229	4.06921	8.49653e-06
ZNF843	0	2	4	7	-3.12987	-2.0338	0.498654	-0.94927	3.28301	0.00530128
GAL3ST1	5919	3932	132	605	8.10019	7.99796	5.42525	5.12935	-2.77014	0.00773123
INSYN2B	39	22	33	99	0.942284	0.626608	3.43671	2.54178	2.3057	0.0141909
SLFN5	1272	973	856	4566	5.88413	5.98517	8.11908	8.04118	2.14704	0.0411402
CDH15	3	5	5	20	-1.98128	-1.18715	0.797061	0.34203	2.52977	0.0356904
HSPA12B	19	12	0	1	-0.0076193	-0.161539	-3.12987	-2.54032	-3.9163	0.00116511
ERBB3	1	4	3	22	-2.63863	-1.41818	0.121985	0.467665	3.0483	0.000325832
ANKRD24	13	12	8	105	-0.480595	-0.161539	1.43912	2.62505	2.6954	0.00857603
DEXI	65	55	2	14	1.64453	1.88302	-0.389173	-0.117867	-2.07552	0.000655607
RRM2	5173	3685	118	659	7.90593	7.90441	5.26396	5.2523	-2.65067	5.20764e-08
ARHGAP24	39	24	34	186	0.942284	0.743215	3.47934	3.43828	2.6784	7.89773e-08
SMTNL1	2	0	2	11	-2.27283	-3.12987	-0.389173	-0.417821	3.41023	0.00269526
DDIT3	405	291	281	1756	4.23899	4.24984	6.51325	6.66354	2.35304	0.00375296
MISP	13	8	8	68	-0.480595	-0.657156	1.43912	2.01273	2.55821	0.00866022
DHRS3	349	250	407	2025	4.02569	4.03216	7.04715	6.86896	2.93921	1.54356e-07
CCL2	74	65	2	7	1.82519	2.11714	-0.389173	-0.94927	-3.05524	8.29122e-06
GDF15	1393	1169	1161	8948	6.01499	6.2495	8.55861	9.01151	2.66785	0.0146059
ALDH1A2	2	2	2	26	-2.27283	-2.0338	-0.389173	0.69022	3.51012	6.0518e-06
GPR68	330	239	5	53	3.94552	3.96771	0.797061	1.6647	-2.49898	1.51232e-14
FAM43A	86	45	39	276	2.03549	1.60341	3.67538	4.00268	2.05379	0.000668215
RASSF6	29	18	16	115	0.544139	0.36063	2.4084	2.75397	2.28553	3.26184e-10
RPS6KA2	197	163	290	1800	3.20845	3.42048	6.55868	6.69921	3.33325	5.96739e-35
NOXA1	29	27	36	203	0.544139	0.902159	3.56098	3.56319	2.92968	1.09546e-17
ST6GAL1	9	14	54	316	-0.91236	0.0342759	4.14128	4.19664	4.81205	5.01216e-38
HSPA8	24195	15501	696	2953	10.131	9.97651	7.82069	7.41277	-2.42648	9.00007e-05
WT1	466	349	17	95	4.44025	4.5106	2.49404	2.48347	-2.00966	1.59875e-12
BRSK1	76	41	39	238	1.86244	1.47439	3.67538	3.79062	2.09005	0.00967669
CAVIN4	24	12	1	3	0.294478	-0.161539	-1.18803	-1.7997	-2.21984	0.0233826
MAP2	124	68	152	850	2.55105	2.18056	5.62828	5.61852	3.27047	4.77009e-06
CCDC30	14	13	14	48	-0.3902	-0.0603119	2.22019	1.52715	2.14105	1.67717e-05
IGSF5	3	0	3	17	-1.98128	-3.12987	0.121985	0.13033	3.50093	0.000283222
LIG1	1226	865	44	239	5.8311	5.81576	3.84794	3.79662	-2.0105	0.0090593
PRODH2	1	0	4	21	-2.63863	-3.12987	0.498654	0.406215	5.2242	0.000938987
AP3B2	4	3	5	18	-1.73886	-1.6934	0.797061	0.204403	2.68595	0.0316915
KRT222	0	2	3	9	-3.12987	-2.0338	0.121985	-0.659211	3.39515	0.0206584
TMEM154	295	189	5	55	3.78503	3.63187	0.797061	1.71625	-2.20717	1.05565e-11
AREG	195	154	279	1598	3.19391	3.33943	6.50296	6.52768	3.26164	0.000651486
KIAA1211L	0	1	0	15	-3.12987	-2.48015	-3.12987	-0.0303035	4.36023	0.000115707
CENPU	854	632	24	150	5.31071	5.36406	2.98298	3.13159	-2.28843	0.0111909
GOLT1A	17	6	20	138	-0.148722	-0.98806	2.72411	3.01293	3.59377	0.0121116
GFAP	18	14	9	67	-0.0764463	0.0342759	1.60227	1.99197	2.03566	3.12884e-05
NANOS3	0	1	2	12	-3.12987	-2.48015	-0.389173	-0.310756	4.30682	0.00210718
C15orf53	0	0	0	7	-3.12987	-3.12987	-3.12987	-0.94927	5.56186	0.00270639
PPL	40	30	35	149	0.976664	1.04532	3.52073	3.12206	2.36475	7.18994e-05
PTGIS	52	41	86	466	1.33572	1.47439	4.80917	4.75415	3.43045	7.558e-33
B3GNT4	313	228	8	56	3.86979	3.90024	1.43912	1.74135	-2.31087	0.042534
SLC2A2	3	3	9	34	-1.98128	-1.6934	1.60227	1.05301	3.80622	0.0398924
CAVIN3	809	477	11	107	5.23284	4.95942	1.88188	2.65177	-2.74983	1.88336e-05
LSS	732	507	12	91	5.08901	5.04711	2.00368	2.4227	-2.83631	6.69812e-05
ZFHX2	8	7	5	41	-1.04402	-0.813142	0.797061	1.30947	2.37947	0.000162169
ARRDC4	198	130	150	803	3.21566	3.09802	5.60922	5.53665	2.42901	0.0233975
MTMR7	7	13	0	2	-1.18892	-0.0603119	-3.12987	-2.123	-2.46337	0.0476987
TJP3	1	1	7	26	-2.63863	-2.48015	1.25513	0.69022	4.8429	2.08109e-06
SYNGR3	32	28	26	94	0.675523	0.951473	3.09685	2.46852	2.04503	0.0361762
WNT5B	827	621	31	149	5.26449	5.3388	3.3475	3.12206	-2.0955	3.8231e-06
S1PR5	21	16	0	1	0.120904	0.206661	-3.12987	-2.54032	-4.18823	0.00104372
IGF2BP1	3	4	5	21	-1.98128	-1.41818	0.797061	0.406215	2.7264	0.000140882
CXCL8	1645	1376	40	186	6.25449	6.48438	3.71158	3.43828	-2.80788	0.0134009
TSLP	5	26	37	103	-1.53137	0.851099	3.60013	2.59783	3.21887	0.0368521
ITGA11	29	28	88	569	0.544139	0.951473	4.84221	5.04114	4.27552	0.00153801
FADS2	10951	7453	314	1897	8.98756	8.92022	6.67325	6.77485	-2.23024	0.0197956
ISLR2	0	0	8	36	-3.12987	-3.12987	1.43912	1.13105	8.30839	3.24e-10
CREBRF	152	126	121	578	2.83959	3.05354	5.30007	5.0637	2.24952	0.000230801
FBP2	0	0	0	5	-3.12987	-3.12987	-3.12987	-1.31271	5.04066	0.0194479
CD22	6	2	4	27	-1.35001	-2.0338	0.498654	0.740879	2.75344	0.0275524
EMID1	4	4	5	15	-1.73886	-1.41818	0.797061	-0.0303035	2.20117	0.00419289
CSAG1	1	1	26	138	-2.63863	-2.48015	3.09685	3.01293	7.05216	1.66079e-32
MAL2	409	275	484	2605	4.25308	4.16875	7.29693	7.232	3.05925	3.23003e-23
RNF43	1	2	6	24	-2.63863	-2.0338	1.0442	0.583229	4.11782	2.07671e-06
PDGFRL	37	11	0	1	0.870964	-0.270408	-3.12987	-2.54032	-4.50905	0.0125232
PTGES	146	109	2	20	2.78244	2.84754	-0.389173	0.34203	-2.7162	9.06661e-09
ROBO4	61	44	1	9	1.55635	1.57222	-1.18803	-0.659211	-2.54632	0.000143288
TMC6	28	28	45	225	0.497544	0.951473	3.88011	3.71027	3.14337	3.47916e-15
DSN1	974	639	26	175	5.49988	5.37991	3.09685	3.35129	-2.21436	0.00269149
ACRBP	1	2	5	14	-2.63863	-2.0338	0.797061	-0.117867	3.58217	0.00194867
F3	2247	1667	35	253	6.70382	6.76083	3.52073	3.87809	-3.02824	0.0139862
BTBD8	21	17	19	68	0.120904	0.285699	2.65142	2.01273	2.22645	0.00349403
PICK1	7	1	5	21	-1.18892	-2.48015	0.797061	0.406215	2.65478	0.00715721
CYP26B1	46	15	2	4	1.16733	0.123042	-0.389173	-1.53575	-2.28401	0.0167357
SLAMF7	429	325	1	21	4.32156	4.40835	-1.18803	0.406215	-4.35296	3.52385e-15
GRAP2	23	22	0	5	0.238909	0.626608	-3.12987	-1.31271	-2.44559	0.0497233
KRT86	28	16	35	277	0.497544	0.206661	3.52073	4.00786	3.54597	2.57627e-05
NRGN	661	473	21	66	4.94233	4.94732	2.79331	1.9709	-2.56698	0.00627733
MEIG1	3	3	2	16	-1.98128	-1.6934	-0.389173	0.0522479	2.35504	0.00621381
FCGBP	1	1	4	11	-2.63863	-2.48015	0.498654	-0.417821	3.66262	0.000355106
SALL2	8	7	17	45	-1.04402	-0.813142	2.49404	1.43785	3.24399	0.01715
LRCH2	46	25	35	207	1.16733	0.798165	3.52073	3.59107	2.62152	3.72251e-12
LRRC45	782	520	19	153	5.18402	5.08351	2.65142	3.15979	-2.20915	0.0357606
LIPG	1896	1398	40	201	6.45907	6.50723	3.71158	3.54904	-2.87004	9.15809e-08
SHH	45	39	52	185	1.13725	1.40528	4.08719	3.43059	2.54834	1.64498e-05
SLC15A3	103	76	75	479	2.28908	2.33719	4.61259	4.79368	2.42557	4.73241e-08
ZNF385C	3	0	2	21	-1.98128	-3.12987	-0.389173	0.406215	3.60666	0.000631548
BCO1	20	9	13	83	0.0580731	-0.516403	2.11599	2.29291	2.5597	0.000449784
ZNF880	4	2	1	18	-1.73886	-2.0338	-1.18803	0.204403	2.34299	0.0174691
ST6GALNAC3	3	1	4	16	-1.98128	-2.48015	0.498654	0.0522479	3.1577	0.000592595
RTL3	101	69	1	18	2.26146	2.20109	-1.18803	0.204403	-2.48576	0.00999914
ZBTB7C	9	6	8	25	-0.91236	-0.98806	1.43912	0.637716	2.06583	0.000907066
UPK1B	186	114	1	4	3.12661	2.91124	-1.18803	-1.53575	-4.89649	0.0144338
ASS1	518	351	412	2420	4.59211	4.51881	7.06475	7.12581	2.54522	0.000903065
RAD54L	715	467	22	141	5.05522	4.92897	2.85934	3.04352	-2.04671	0.0113144
FOXS1	0	0	2	7	-3.12987	-3.12987	-0.389173	-0.94927	6.02086	0.000754708
LCP1	418	293	0	4	4.2843	4.25966	-3.12987	-1.53575	-6.72535	3.19605e-06
ACAT2	2213	1531	69	386	6.68185	6.63819	4.49288	4.48368	-2.17741	0.0087353
FCAMR	49	48	0	1	1.25398	1.69313	-3.12987	-2.54032	-5.62972	0.000323127
DCLK1	167	119	146	874	2.9733	2.97225	5.57032	5.6586	2.66018	2.19468e-06
KCNJ2	2	5	1	22	-2.27283	-1.18715	-1.18803	0.467665	2.27848	0.0261794
SLCO2B1	220	177	2	15	3.36589	3.53813	-0.389173	-0.0303035	-3.7101	1.01175e-14
ZBED2	149	97	2	11	2.8113	2.6821	-0.389173	-0.417821	-3.35457	0.00554315
KCNJ11	2	0	2	32	-2.27283	-3.12987	-0.389173	0.9705	4.53698	0.00175077
CP	1428	1075	30	91	6.05072	6.12875	3.30073	2.4227	-3.26988	7.18531e-12
CSPG5	23	31	0	2	0.238909	1.09004	-3.12987	-2.123	-3.90843	0.000984893
DOCK3	80	72	101	520	1.93417	2.261	5.04025	4.91169	2.90285	1.01822e-09
CD74	270	147	212	964	3.65838	3.27309	6.10733	5.79969	2.47502	1.62915e-22
GINS4	380	256	9	62	4.14764	4.06614	1.60227	1.88341	-2.37377	0.00691578
MYH13	28	25	0	0	0.497544	0.798165	-3.12987	-3.12987	-7.67422	1.04011e-06
PNLIP	0	1	10	22	-3.12987	-2.48015	1.74884	0.467665	5.87236	3.44969e-06
PPP2R2B	17	19	0	0	-0.148722	0.431861	-3.12987	-3.12987	-7.13652	6.89405e-05
PABPC5	5	6	0	0	-1.53137	-0.98806	-3.12987	-3.12987	-5.43944	0.0212807
OR2T8	1	8	12	24	-2.63863	-0.657156	2.00368	0.583229	3.18055	0.0271127
FAM124A	9	1	0	0	-5.23171	0.0291753

## Sheet: Table S2
Supplementary Table S2. GSEA enriched pathways based on differentially expressed genes between 786-O-Ctrl and 786-O-VHL profiled by RNAseq
NAME	SIZE	ES	NES	NOM p-val	FDR q-val	FWER p-val	RANK AT MAX	Enriched genes list
HALLMARK_INTERFERON_ALPHA_RESPONSE	38	0.551392	2.12262	0	0.00129572	0.002	1476	TXNIP,CASP1,RSAD2,LAMP3,ISG20,CD74,RTP4,IFITM1,OASL,IRF1,IFIT2,CCRL2,IFI44L,GBP4,UBE2L6,DDX60,IFITM3,EPSTI1,PARP14,DHX58,GMPR,IFITM2,NCOA7,NUB1,ISG15,NMI,TRIM25,IFI35,MVB12A,STAT2,IFIT3,B2M,HERC6,IRF2,IL15,SAMD9L,
HALLMARK_KRAS_SIGNALING_DN	33	0.481482	1.75874	0.0130814	0.0588126	0.163	565	SMPX,PDE6B,RYR2,RSAD2,HTR1D,ABCG4,BMPR1B,CALCB,GPRC5C,CLDN16,IFI44L,PRKN,NPY4R,CDH16,ZC2HC1C
HALLMARK_KRAS_SIGNALING_UP	46	0.396855	1.57942	0.0190337	0.17545	0.548	581	CCND2,ST6GAL1,BTC,SLPI,PRKG2,ALDH1A2,CFB,MMP10,IL1B,CD37,ADGRA2,KLF4,NR1H4,HKDC1,GPNMB,EREG,GUCY1A1,DUSP6,SEMA3B,MTMR10
HALLMARK_APOPTOSIS	47	0.396778	1.57916	0.0269504	0.131587	0.548	776	CCND2,TXNIP,CASP1,ERBB3,ISG20,IL1B,DDIT3,SAT1,IRF1,EREG,CTH,CLU,BIK,BMF,BGN,IL18,IFITM3,DPYD
HALLMARK_E2F_TARGETS	99	-0.605568	-3.27669	0	0	0	845	NUP107,ZW10,NME1,RPA3,DUT,HNRNPD,POLE4,PAICS,POP7,CNOT9,RPA1,POLD3,NCAPD2,CTPS1,DNMT1,RAD51AP1,TUBG1,RANBP1,MAD2L1,ESPL1,SMC1A,DIAPH3,LYAR,MMS22L,DCTPP1,CSE1L,ORC6,SMC4,MCM7,ATAD2,PSMC3IP,PRIM2,DDX39A,MSH2,DONSON,SRSF2,SUV39H1,PLK4,NASP,DCLRE1B,TCF19,MRE11,MYBL2,NUP205,CDC25A,RFC3,SPAG5,MCM6,TRIP13,LMNB1,POLE,UNG,GINS1,TUBB,PCNA,DSCC1,POLD1,HELLS,POLA2,RFC2,LIG1,ASF1B,TFRC,MCM5,TK1,MCM2,MCM3,GINS…
HALLMARK_MYC_TARGETS_V1	92	-0.522901	-2.81812	0	0	0	1646	CAD,SNRPG,PTGES3,YWHAQ,NPM1,RAN,RAD23B,C1QBP,CCT2,PSMA7,PHB2,DEK,DDX18,DHX15,PSMD14,STARD7,VDAC3,CCT7,CCT4,PSMD8,SRPK1,NCBP1,GOT2,GLO1,USP1,CUL1,SYNCRIP,PPM1G,HSPD1,XRCC6,VBP1,PRDX4,EIF3B,TCP1,MRPL9,PABPC4,SERBP1,UBE2L3,PA2G4,PSMB2,PSMD3,SNRPB2,ERH,PCBP1,HDGF,KPNB1,SRSF1,CCT3,TARDBP,SRM,SNRPD1,TRIM28,G3BP1,NME1,DUT,HNRNPD,SSBP1,ILF2,TFDP1,CCT5,LDHA,CTPS1,VDAC1,HSP90AB1,PHB,RANBP1,MAD2L1,PPIA,HNRN…
HALLMARK_G2M_CHECKPOINT	69	-0.560461	-2.73877	0	0	0	964	RPA2,NCL,SRSF1,SFPQ,HMGN2,DBF4,SNRPD1,G3BP1,HNRNPD,ODF2,TFDP1,RBM14,DTYMK,MAD2L1,ESPL1,SMC1A,PBK,ORC6,SMC4,KIF20B,PRIM2,DDX39A,SRSF2,SUV39H1,PLK4,RBL1,NASP,KIF11,MYBL2,SMC2,CDC25A,CHAF1A,CDC7,MCM6,LMNB1,POLE,EXO1,SQLE,POLA2,CDC6,RAD54L,CDC45,MCM5,MCM2,MCM3,HSPA8,E2F1,GINS2,
HALLMARK_MTORC1_SIGNALING	82	-0.509611	-2.64516	0	0	0	709	RPA1,STIP1,ALDOA,HSP90B1,AK4,MLLT11,LDHA,TUBG1,UCHL5,ACACA,PSMD13,PPIA,GAPDH,FADS1,ELOVL6,PGK1,HPRT1,DDX39A,TMEM97,TPI1,HSPE1,NUP205,SCD,CDC25A,GLA,IDI1,CACYBP,SLC2A1,UNG,SDF2L1,SQLE,PRDX1,LDLR,EBP,TFRC,DHFR,HMGCS1,CALR,FADS2,MCM2,DHCR7,CANX,RRM2,MCM4,STC1,INSIG1,EGLN3,
HALLMARK_MYC_TARGETS_V2	19	-0.585092	-2.09417	0	0.0002875	0.001	586	HSPD1,TBRG4,PA2G4,LAS1L,GRWD1,SRM,PHB,MRTO4,TCOF1,DCTPP1,SLC19A1,PLK4,TMEM97,HSPE1,UNG,MCM5,MCM4,
HALLMARK_CHOLESTEROL_HOMEOSTASIS	40	-0.472043	-2.07763	0	0.000239583	0.001	502	SREBF2,FABP5,MVD,PCYT2,FDPS,TMEM97,SCD,IDI1,NSDHL,SQLE,HSD17B7,FDFT1,LDLR,MVK,EBP,FASN,HMGCS1,ACAT2,FADS2,DHCR7,LSS,
HALLMARK_DNA_REPAIR	53	-0.407784	-1.95217	0	0.00304209	0.013	992	RBX1,SF3A3,RPA2,ADRM1,POM121,PNP,DDB1,CANT1,NME1,RPA3,DUT,POLE4,CETN2,POLD3,POLA1,POLH,HPRT1,RFC5,PRIM1,RFC4,RAD51,RFC3,ALYREF,PCNA,POLD1,POLA2,RFC2,LIG1,CDA,TYMS,ZWINT,FEN1,
HALLMARK_GLYCOLYSIS	74	-0.30907	-1.61638	0.00738007	0.0564529	0.238	807	P4HA1,GOT2,IGFBP3,SAP30,SOD1,PAM,MDH1,P4HA2,PHKA2,ENO1,ALG1,B4GALT2,PC,SLC16A3,CLN6,QSOX1,SLC25A13,PRPS1,DPYSL4,SDC3,PYGL,POLR3K,NANP,CHST1,ERO1A,TXN,CD44,ALDOA,EXT2,AK4,PKM,LDHA,FKBP4,PAXIP1,ENO2,PPIA,PGAM1,PGK1,NASP,SDC1,IRS2,TPI1,TGFA,GYS1,CHPF2,NSDHL,ARTN,COL5A1,GAL3ST1,STC1,PPFIA4,TSTA3,EGLN3,
HALLMARK_HYPOXIA	64	-0.305684	-1.52835	0.0141844	0.089681	0.395	773	PGF,ERO1A,HK1,ALDOA,AK4,LDHA,ENO2,GAPDH,PGK1,MYH9,IRS2,TPI1,SCARB1,EDN2,GYS1,ACKR3,SLC2A1,DTNA,COL5A1,IGFBP1,CAVIN3,CA12,F3,STC1,CP,PPFIA4,
HALLMARK_MITOTIC_SPINDLE	52	-0.301989	-1.47449	0.0252708	0.10968	0.49	1097	SAC3D1,BRCA2,ARFIP2,MYO9B,NET1,TUBGCP5,TUBGCP2,TUBA4A,MAPRE1,CEP250,CTTN,GEMIN4,TBCD,SYNPO,EZR,ESPL1,SMC1A,SMC4,KIF20B,KNTC1,MYH9,CENPJ,KIF11,MYH10,ANLN,LMNB1,RHOF,PREX1,
HALLMARK_UNFOLDED_PROTEIN_RESPONSE	36	-0.327269	-1.39246	0.0752351	0.165723	0.671	1127	EDC4,EXOSC2,ALDH18A1,EIF4G1,KHSRP,DCTN1,EXOSC4,EXOSC10,PDIA6,ERO1A,GEMIN4,HSP90B1,TATDN2,WFS1,SPCS3,TUBB2A,FKBP14,FUS,CALR,IGFBP1,CCL2,
HALLMARK_APICAL_JUNCTION	56	-0.269374	-1.31809	0.125	0.223016	0.796	690	SIRPA,ACTB,ACTG1,FLNC,TUBG1,HADH,MSN,GNAI2,IKBKG,MYH9,LAMB3,MVD,MYH10,MMP9,ICAM1,RHOF,SLIT2,JAM3,KCNH2,INSIG1,CD34,
HALLMARK_INFLAMMATORY_RESPONSE	46	-0.285157	-1.28499	0.116883	0.244736	0.843	511	SPHK1,NLRP3,TNFSF10,NFKBIA,HAS2,ITGB8,CD82,PDPN,ICAM1,MEFV,LDLR,TNFAIP6,CXCL8,F3,CCL2,SLC7A2,
HALLMARK_EPITHELIAL_MESENCHYMAL_TRANSITION	61	-0.259821	-1.27596	0.100977	0.236559	0.855	583	MATN3,ENO2,VIM,PCOLCE2,MCM7,COLGALT1,SDC1,CALU,RGS4,CTHRC1,PTHLH,SLIT2,COL5A1,ECM1,GLIPR1,FZD8,CXCL8,LRRC15,

## Sheet: Table S3
Supplementary Table S3. Differentially expressed proteins between 786-O-Ctrl and 786-O-VHL based on proteomics profiling.
Gene Symbol	Accession	Description	Protein Abundances.786-O-Ctrl-1	Protein Abundances.786-O-Ctrl-2	Protein Abundances.786-O-Ctrl-3	Protein Abundances.786-O-VHL-1	Protein Abundances.786-O-VHL-2	Protein Abundances.786-O-VHL-3	Log2ratio_Fold_change.Control.VHL.	BH-FDR
DOCK4	C9J7D9	Dedicator of cytokinesis protein 4 (Fragment) OS=Homo sapiens OX=9606 GN=DOCK4 PE=1 SV=8	97.6	191.8	194.2	7.9	12.1	11.4	2.12632	0.00907077
IQSEC1	Q6DN90	IQ motif and SEC7 domain-containing protein 1 OS=Homo sapiens OX=9606 GN=IQSEC1 PE=1 SV=1	187	192.4	169.8	15.3	15	20.5	1.93389	1.91616e-05
NIBAN3	M0R0E0	Niban-like protein 2 OS=Homo sapiens OX=9606 GN=FAM129C PE=1 SV=1	194	176	164.5	19.5	21.3	24.6	1.78761	5.66761e-05
FGFR2	D2CGD1	Fibroblast growth factor receptor OS=Homo sapiens OX=9606 GN=FGFR2 PE=1 SV=1	194.9	187.1	147.5	21.1	24	25.3	1.67331	0.0004842
TET2	E7EQS8	Methylcytosine dioxygenase TET2 OS=Homo sapiens OX=9606 GN=TET2 PE=1 SV=1	193.6	181.2	152.3	24	23.7	25.2	1.65914	0.000245825
ANKRD27	Q96NW4	Ankyrin repeat domain-containing protein 27 OS=Homo sapiens OX=9606 GN=ANKRD27 PE=1 SV=2	182.9	175	161.3	23.5	25.6	31.7	1.56536	2.72817e-05
TRANK1	A0A2R8YEM9	TPR and ankyrin repeat-containing protein 1 OS=Homo sapiens OX=9606 GN=TRANK1 PE=1 SV=1	181.6	175.8	158.2	26.3	29.1	29	1.52642	3.50515e-05
CFAP58	Q5T655	Cilia- and flagella-associated protein 58 OS=Homo sapiens OX=9606 GN=CFAP58 PE=1 SV=1	164.1	163.2	169.9	32.5	36.8	33.5	1.42833	7.44552e-07
ULK1	O75385	Serine/threonine-protein kinase ULK1 OS=Homo sapiens OX=9606 GN=ULK1 PE=1 SV=2	164.8	169.4	162.7	33.3	36.6	33.2	1.40065	5.37452e-07
TIMELESS	Q9UNS1	Protein timeless homolog OS=Homo sapiens OX=9606 GN=TIMELESS PE=1 SV=2	165.8	156.8	165.9	37.1	37	37.3	1.34576	1.98643e-06
MAGEL2	Q9UJ55	MAGE-like protein 2 OS=Homo sapiens OX=9606 GN=MAGEL2 PE=1 SV=2	157.9	158.4	169.2	35.2	40.1	39.1	1.33636	6.37118e-06
NLRP13	Q86W25	NACHT, LRR and PYD domains-containing protein 13 OS=Homo sapiens OX=9606 GN=NLRP13 PE=2 SV=2	150	162.7	168.1	38.9	38.6	41.7	1.28174	2.48286e-05
PPFIA3	O75145	Liprin-alpha-3 OS=Homo sapiens OX=9606 GN=PPFIA3 PE=1 SV=3	167	175.5	137.6	42.3	37	40.7	1.27232	0.000490416
DNAH10	A0A1C7CYW8	Dynein heavy chain 10, axonemal OS=Homo sapiens OX=9606 GN=DNAH10 PE=1 SV=1	161.8	164.7	153.2	37.8	39.7	42.9	1.26871	5.79057e-06
SGCD	Q92629	Delta-sarcoglycan OS=Homo sapiens OX=9606 GN=SGCD PE=1 SV=2	156.4	155.4	163.7	40.1	43.5	41	1.24939	1.98173e-06
ARMC3	Q5W041	Armadillo repeat-containing protein 3 OS=Homo sapiens OX=9606 GN=ARMC3 PE=2 SV=2	167.9	155.8	150.3	40.1	44.7	41.2	1.23677	2.73724e-05
PRAMEF12	O95522	PRAME family member 12 OS=Homo sapiens OX=9606 GN=PRAMEF12 PE=3 SV=2	150	158.5	158	40.9	46.3	46.2	1.18297	4.54776e-06
CST5	P28325	Cystatin-D OS=Homo sapiens OX=9606 GN=CST5 PE=1 SV=1	153.1	147.9	153.8	49.4	46.5	49.3	1.10578	1.00588e-06
MYO7A	Q13402	Unconventional myosin-VIIa OS=Homo sapiens OX=9606 GN=MYO7A PE=1 SV=2	152.2	154.8	144.6	50.2	48.9	49.3	1.08551	5.17121e-06
CALN1	Q9BXU9	Calcium-binding protein 8 OS=Homo sapiens OX=9606 GN=CALN1 PE=2 SV=1	144.8	149.7	152.4	52	48.9	52.2	1.05865	2.40807e-06
CNTLN	Q9NXG0	Centlein OS=Homo sapiens OX=9606 GN=CNTLN PE=1 SV=6	155.7	148.9	141.6	50.2	51.4	52.3	1.05057	1.88897e-05
OR2T4	A0A2C9F2M9	Olfactory receptor OS=Homo sapiens OX=9606 GN=OR2T4 PE=3 SV=1	157.9	149.5	136.1	50.8	53.4	52.3	1.03473	0.000116146
GRIA3	P42263	Glutamate receptor 3 OS=Homo sapiens OX=9606 GN=GRIA3 PE=1 SV=2	161.5	154.3	126.8	53.9	49.2	54.4	1.00829	0.000888467
XPA	P23025	DNA repair protein complementing XP-A cells OS=Homo sapiens OX=9606 GN=XPA PE=1 SV=1	145.4	128.5	164.4	49.9	54.7	57.2	1.0075	0.000959127
TDRD9	A0A0C4DFS5	ATP-dependent RNA helicase TDRD9 OS=Homo sapiens OX=9606 GN=TDRD9 PE=1 SV=1	150.6	140.4	150	54.8	54.2	50	1.00528	1.32579e-05
ABCC6	A0A0J9YVW5	Multidrug resistance-associated protein 6 OS=Homo sapiens OX=9606 GN=ABCC6 PE=1 SV=1	156.7	159.9	119.9	53	54.5	56.1	0.980802	0.00211054
LRR1	Q96L50	Leucine-rich repeat protein 1 OS=Homo sapiens OX=9606 GN=LRR1 PE=1 SV=2	147.2	142.8	147	55.1	55	52.9	0.978295	5.69323e-07
HMCN1	Q96RW7	Hemicentin-1 OS=Homo sapiens OX=9606 GN=HMCN1 PE=1 SV=2	141.2	146.3	146	56.6	50.4	59.4	0.970451	9.09746e-06
DSG3	P32926	Desmoglein-3 OS=Homo sapiens OX=9606 GN=DSG3 PE=1 SV=2	151.2	146.1	136.2	54.2	55.1	57.1	0.965444	3.80254e-05
CCPG1	Q9ULG6	Cell cycle progression protein 1 OS=Homo sapiens OX=9606 GN=CCPG1 PE=1 SV=3	147.7	143.4	142.1	54.6	55.7	56.5	0.962156	9.65033e-07
GAL3ST1	Q99999	Galactosylceramide sulfotransferase OS=Homo sapiens OX=9606 GN=GAL3ST1 PE=1 SV=1	138.2	146.7	144.7	53.3	58.8	58.3	0.947342	9.97493e-06
LCP1	P13796	Plastin-2 OS=Homo sapiens OX=9606 GN=LCP1 PE=1 SV=6	134.2	136.2	141.4	62.5	62.3	63.4	0.840067	4.305e-06
SOGA1	O94964	Protein SOGA1 OS=Homo sapiens OX=9606 GN=SOGA1 PE=1 SV=2	122.8	128.3	158	61.1	63	66.8	0.813534	0.00276773
C4BPA	P04003	C4b-binding protein alpha chain OS=Homo sapiens OX=9606 GN=C4BPA PE=1 SV=2	133.4	145.2	126.9	64.1	64.9	65.5	0.786202	0.00019641
IKBKE	A0A075B7B4	Inhibitor of nuclear factor kappa-B kinase subunit epsilon OS=Homo sapiens OX=9606 GN=IKBKE PE=1 SV=1	148.2	141.3	115.5	63.6	61.1	70.3	0.76909	0.00246927
TMLHE	Q9NVH6	Trimethyllysine dioxygenase, mitochondrial OS=Homo sapiens OX=9606 GN=TMLHE PE=1 SV=1	142.6	132.9	125.8	71.1	64.1	63.5	0.757506	0.000243103
IRS2	Q9Y4H2	Insulin receptor substrate 2 OS=Homo sapiens OX=9606 GN=IRS2 PE=1 SV=2	129.6	135.1	135	65.7	67.1	67.5	0.754899	3.9602e-06
RNASET2	D6RHI9	Ribonuclease T2 (Fragment) OS=Homo sapiens OX=9606 GN=RNASET2 PE=1 SV=8	126	130.8	142.7	64.9	66	69.7	0.754256	0.000213448
APOL1	O14791	Apolipoprotein L1 OS=Homo sapiens OX=9606 GN=APOL1 PE=1 SV=5	133.4	135.2	130.4	65.4	64.8	70.8	0.749513	9.83193e-06
MCUR1	Q96AQ8	Mitochondrial calcium uniporter regulator 1 OS=Homo sapiens OX=9606 GN=MCUR1 PE=1 SV=1	129.5	143.7	126	68.5	63.6	68.7	0.745879	0.000307398
RGN	Q15493	Regucalcin OS=Homo sapiens OX=9606 GN=RGN PE=1 SV=1	128.3	138.8	130.6	65.5	68.3	68.5	0.741763	4.03128e-05
SLC2A1	P11166	Solute carrier family 2, facilitated glucose transporter member 1 OS=Homo sapiens OX=9606 GN=SLC2A1 PE=1 SV=2	133.1	132.2	130.7	68.6	66	69.4	0.732008	8.4969e-07
PDIA5	Q14554	Protein disulfide-isomerase A5 OS=Homo sapiens OX=9606 GN=PDIA5 PE=1 SV=1	131.9	130.7	133.9	67.4	67.5	68.7	0.731216	3.83063e-07
ANKMY2	Q8IV38	Ankyrin repeat and MYND domain-containing protein 2 OS=Homo sapiens OX=9606 GN=ANKMY2 PE=1 SV=1	132.4	133.9	128.8	72.2	65.4	67.2	0.720468	1.51493e-05
TNFSF10	P50591	Tumor necrosis factor ligand superfamily member 10 OS=Homo sapiens OX=9606 GN=TNFSF10 PE=1 SV=1	142.6	138.6	115.8	70	57.9	75.1	0.718607	0.00271404
COL14A1	J3QT83	Collagen alpha-1(XIV) chain (Fragment) OS=Homo sapiens OX=9606 GN=COL14A1 PE=1 SV=1	134.7	129.9	130	62.1	67.5	75.8	0.716578	0.000124304
SERPINE1	P05121	Plasminogen activator inhibitor 1 OS=Homo sapiens OX=9606 GN=SERPINE1 PE=1 SV=1	128.3	126.2	136.9	70.1	70.1	68.4	0.703289	5.19712e-05
SEMA4B	Q9NPR2	Semaphorin-4B OS=Homo sapiens OX=9606 GN=SEMA4B PE=1 SV=3	126.8	137	128.5	68.6	61.5	77.5	0.700581	0.00038942
SBF1	O95248	Myotubularin-related protein 5 OS=Homo sapiens OX=9606 GN=SBF1 PE=1 SV=4	137.5	134.2	120.9	71	67.1	69.3	0.698879	0.000287773
INPP5B	P32019	Type II inositol 1,4,5-trisphosphate 5-phosphatase OS=Homo sapiens OX=9606 GN=INPP5B PE=1 SV=4	132.4	137.6	122.5	70.5	64.2	72.8	0.694495	0.000272636
KYNU	Q16719	Kynureninase OS=Homo sapiens OX=9606 GN=KYNU PE=1 SV=1	127.7	134.6	128.9	70	67.2	71.6	0.688182	1.66018e-05
KLF16	Q9BXK1	Krueppel-like factor 16 OS=Homo sapiens OX=9606 GN=KLF16 PE=1 SV=1	138.5	129.4	121.4	67.1	71.2	72.3	0.679635	0.000328205
HBA1	P69905	Hemoglobin subunit alpha OS=Homo sapiens OX=9606 GN=HBA1 PE=1 SV=2	123.4	136.8	128.9	69.7	70.1	71.2	0.676094	0.000110221
HBA2	P69905	Hemoglobin subunit alpha OS=Homo sapiens OX=9606 GN=HBA1 PE=1 SV=2	123.4	136.8	128.9	69.7	70.1	71.2	0.676094	0.000110221
F3	P13726	Tissue factor OS=Homo sapiens OX=9606 GN=F3 PE=1 SV=1	126.3	125.6	136.7	67.5	71.2	72.7	0.675861	0.000111643
CLDN4	O14493	Claudin-4 OS=Homo sapiens OX=9606 GN=CLDN4 PE=1 SV=1	128.8	129.6	128	69.7	74.6	69.2	0.663657	5.46822e-06
IGFBP3	A6XND1	Insulin-like growth factor binding protein 3 isoform b OS=Homo sapiens OX=9606 GN=IGFBP3 PE=1 SV=1	118.5	126	142.1	72.9	71.1	69.3	0.661423	0.00120138
CA12	O43570	Carbonic anhydrase 12 OS=Homo sapiens OX=9606 GN=CA12 PE=1 SV=1	127.9	131	127.6	73	68.9	71.6	0.657449	3.73002e-06
HBG1	P69891	Hemoglobin subunit gamma-1 OS=Homo sapiens OX=9606 GN=HBG1 PE=1 SV=2	119.6	127	138.6	68.4	77.2	69.3	0.657382	0.000787838
ERRFI1	Q9UJM3	ERBB receptor feedback inhibitor 1 OS=Homo sapiens OX=9606 GN=ERRFI1 PE=1 SV=1	120.2	125.1	139.1	69.6	75	71.1	0.651683	0.000670954
C1QL1	O75973	C1q-related factor OS=Homo sapiens OX=9606 GN=C1QL1 PE=1 SV=1	148.5	122.9	115.9	73.8	65.3	73.6	0.646232	0.00482633
RP9	Q8TA86	Retinitis pigmentosa 9 protein OS=Homo sapiens OX=9606 GN=RP9 PE=1 SV=2	135	129.9	118.9	71.1	69.4	75.7	0.635855	0.000397445
WHAMM	Q8TF30	WASP homolog-associated protein with actin, membranes and microtubules OS=Homo sapiens OX=9606 GN=WHAMM PE=1 SV=2	136.9	127.3	118.6	73.5	65.8	77.9	0.628305	0.000969167
URGCP	Q8TCY9	Up-regulator of cell proliferation OS=Homo sapiens OX=9606 GN=URGCP PE=1 SV=2	130.4	118	134.3	75.4	67.1	74.9	0.627089	0.000598694
GNG11	P61952	Guanine nucleotide-binding protein G(I)/G(S)/G(O) subunit gamma-11 OS=Homo sapiens OX=9606 GN=GNG11 PE=1 SV=1	117.6	133.8	130.5	69.4	76	72.6	0.627004	0.000498642
VTN	P04004	Vitronectin OS=Homo sapiens OX=9606 GN=VTN PE=1 SV=1	117.3	125.7	138.3	70.8	73.6	74.4	0.622582	0.000945335
TMEM59	Q9BXS4	Transmembrane protein 59 OS=Homo sapiens OX=9606 GN=TMEM59 PE=1 SV=1	130.8	144	109.5	71.7	70.8	73.3	0.621371	0.00507764
AHDC1	Q5TGY3	AT-hook DNA-binding motif-containing protein 1 OS=Homo sapiens OX=9606 GN=AHDC1 PE=1 SV=1	129.3	134.5	118.2	76	70.6	71.4	0.620348	0.000427014
GPR176	Q14439	G-protein coupled receptor 176 OS=Homo sapiens OX=9606 GN=GPR176 PE=2 SV=1	132.2	138.9	111.7	73.9	69.9	73.4	0.616022	0.00262816
SLC43A3	Q8NBI5	Solute carrier family 43 member 3 OS=Homo sapiens OX=9606 GN=SLC43A3 PE=1 SV=2	132	118.1	130.1	78.9	69.3	71.6	0.611428	0.000514354
NDRG1	Q92597	Protein NDRG1 OS=Homo sapiens OX=9606 GN=NDRG1 PE=1 SV=1	115.7	123.9	138.9	71.9	75.7	74	0.602155	0.0016076
TRAFD1	O14545	TRAF-type zinc finger domain-containing protein 1 OS=Homo sapiens OX=9606 GN=TRAFD1 PE=1 SV=1	135.7	129	113.7	69.2	74.9	77.7	0.600427	0.00170412
AHSG	P02765	Alpha-2-HS-glycoprotein OS=Homo sapiens OX=9606 GN=AHSG PE=1 SV=2	117.4	126.5	134.4	72.2	70.6	78.9	0.597132	0.000702608
ARPP19	H3BMD8	cAMP-regulated phosphoprotein 19 OS=Homo sapiens OX=9606 GN=ARPP19 PE=1 SV=1	117.8	120.3	138.7	73.6	75.5	74.1	0.590866	0.00150012
ZNF316	A6NFI3	Zinc finger protein 316 OS=Homo sapiens OX=9606 GN=ZNF316 PE=1 SV=1	126.8	126.9	122.4	71	72.9	80	0.587616	8.31542e-05
WDR45B	Q5MNZ6	WD repeat domain phosphoinositide-interacting protein 3 OS=Homo sapiens OX=9606 GN=WDR45B PE=2 SV=2	134.5	130.2	112	81.1	72.3	69.9	0.582326	0.00265685
H1-1	Q02539	Histone H1.1 OS=Homo sapiens OX=9606 GN=HIST1H1A PE=1 SV=3	121.5	122.9	131.1	77.9	71.4	75.2	0.581509	0.000141803
NUBP1	P53384	Cytosolic Fe-S cluster assembly factor NUBP1 OS=Homo sapiens OX=9606 GN=NUBP1 PE=1 SV=2	81	83.8	90.1	112.5	118.3	114.3	-0.590897	0.000706796
CCDC12	Q8WUD4	Coiled-coil domain-containing protein 12 OS=Homo sapiens OX=9606 GN=CCDC12 PE=1 SV=1	81.7	83.3	90.1	108.5	124.1	112.3	-0.592577	0.00502931
ARHGAP26	A0A2R8YGB3	Rho GTPase-activating protein 26 OS=Homo sapiens OX=9606 GN=ARHGAP26 PE=1 SV=1	82.7	84.3	87.8	115.7	114.5	115.1	-0.593678	4.05948e-05
AGA	P20933	N(4)-(beta-N-acetylglucosaminyl)-L-asparaginase OS=Homo sapiens OX=9606 GN=AGA PE=1 SV=2	82.6	79.7	92.5	112.3	115.7	117.2	-0.594613	0.00188821
GSPT2	Q8IYD1	Eukaryotic peptide chain release factor GTP-binding subunit ERF3B OS=Homo sapiens OX=9606 GN=GSPT2 PE=1 SV=2	83	80.2	91.8	117.4	120.1	107.5	-0.59811	0.00443348
DHRS9	Q9BPW9	Dehydrogenase/reductase SDR family member 9 OS=Homo sapiens OX=9606 GN=DHRS9 PE=1 SV=1	79.5	86.2	89	116.4	114.3	114.6	-0.601557	0.000476207
SNX12	A0A087X0R6	Sorting nexin-12 OS=Homo sapiens OX=9606 GN=SNX12 PE=1 SV=1	80.7	86	87.6	111.1	118.1	116.5	-0.602855	0.000510425
RILP	A0A0J9YWQ1	Rab-interacting lysosomal protein (Fragment) OS=Homo sapiens OX=9606 GN=RILP PE=1 SV=1	87.3	79.8	87.3	111.6	125.5	108.5	-0.611842	0.00631188
TMX1	Q9H3N1	Thioredoxin-related transmembrane protein 1 OS=Homo sapiens OX=9606 GN=TMX1 PE=1 SV=1	83.3	85	85.6	110.8	119	116.3	-0.613379	0.000255109
ANXA3	P12429	Annexin A3 OS=Homo sapiens OX=9606 GN=ANXA3 PE=1 SV=3	84.5	83.4	85.6	113.7	117.5	115.3	-0.614192	1.67915e-05
H1-0	P07305	Histone H1.0 OS=Homo sapiens OX=9606 GN=H1F0 PE=1 SV=3	84.4	89.4	81.3	120.8	110.1	113.9	-0.620253	0.0015882
CA2	P00918	Carbonic anhydrase 2 OS=Homo sapiens OX=9606 GN=CA2 PE=1 SV=2	83.8	85.1	84.7	118	112.8	115.6	-0.626679	3.72933e-05
SLIT1	Q5T0V2	Slit homolog 1 protein OS=Homo sapiens OX=9606 GN=SLIT1 PE=1 SV=1	83.1	82.2	87.4	109.1	123.6	114.5	-0.627287	0.00223809
IL23R	Q5VWK5	Interleukin-23 receptor OS=Homo sapiens OX=9606 GN=IL23R PE=1 SV=3	86.7	83.6	82.5	110.8	116.4	120.1	-0.633124	0.000454048
PSME1	Q06323	Proteasome activator complex subunit 1 OS=Homo sapiens OX=9606 GN=PSME1 PE=1 SV=1	80.4	83.4	88.1	109	123.5	115.5	-0.648828	0.0025287
PPME1	Q9Y570	Protein phosphatase methylesterase 1 OS=Homo sapiens OX=9606 GN=PPME1 PE=1 SV=3	84.3	85.4	82	118.2	114.3	115.9	-0.648858	2.85859e-05
VAPA	Q9P0L0	Vesicle-associated membrane protein-associated protein A OS=Homo sapiens OX=9606 GN=VAPA PE=1 SV=3	82.1	82.3	86.3	112.3	124	113.1	-0.663608	0.00120716
DAGLB	Q8NCG7	Sn1-specific diacylglycerol lipase beta OS=Homo sapiens OX=9606 GN=DAGLB PE=1 SV=2	85.4	83.9	80.9	120.2	116	113.6	-0.68875	0.000143001
GSTM3	P21266	Glutathione S-transferase Mu 3 OS=Homo sapiens OX=9606 GN=GSTM3 PE=1 SV=3	82.1	82.6	81.8	122	114.9	116.6	-0.742086	7.77727e-05
NPC2	G3V3E8	NPC intracellular cholesterol transporter 2 OS=Homo sapiens OX=9606 GN=NPC2 PE=1 SV=1	80.5	81.2	82.6	118.3	117.7	119.6	-0.772294	1.52707e-06
FGF2	A0A0A0MQV6	Fibroblast growth factor OS=Homo sapiens OX=9606 GN=FGF2 PE=1 SV=1	81	80.7	82.3	122.5	117.2	116.2	-0.774634	5.01691e-05
NDUFA4	O00483	Cytochrome c oxidase subunit NDUFA4 OS=Homo sapiens OX=9606 GN=NDUFA4 PE=1 SV=1	79.4	79.5	81.8	119.7	121.2	118.4	-0.845598	3.93367e-06
SERPINB9	P50453	Serpin B9 OS=Homo sapiens OX=9606 GN=SERPINB9 PE=1 SV=1	81.6	79.1	81	122.6	118.3	117.4	-0.846967	2.56046e-05
AKR1C2	S4R3P0	Aldo-keto reductase family 1 member C2 (Fragment) OS=Homo sapiens OX=9606 GN=AKR1C2 PE=1 SV=1	78.2	78.8	85.6	121.2	119	117	-0.855029	0.000137634
ALDH1A3	P47895	Aldehyde dehydrogenase family 1 member A3 OS=Homo sapiens OX=9606 GN=ALDH1A3 PE=1 SV=2	79.7	82.6	78.7	123.4	116.9	118.7	-0.866206	6.43427e-05
TUBB8	Q3ZCM7	Tubulin beta-8 chain OS=Homo sapiens OX=9606 GN=TUBB8 PE=1 SV=2	77.4	78.5	85.9	122.9	125.5	109.7	-0.902543	0.00224291
CXADR	P78310	Coxsackievirus and adenovirus receptor OS=Homo sapiens OX=9606 GN=CXADR PE=1 SV=1	77.2	81.5	79.3	113.4	129.3	119.3	-0.953376	0.0010026
PAK3	O75914	Serine/threonine-protein kinase PAK 3 OS=Homo sapiens OX=9606 GN=PAK3 PE=1 SV=2	77.2	81.1	79.6	114.4	127.9	119.8	-0.954821	0.000533185
HMGA2	P52926	High mobility group protein HMGI-C OS=Homo sapiens OX=9606 GN=HMGA2 PE=1 SV=1	78.4	78.2	79.9	115.9	128.6	119	-0.983853	0.000392847
UBE2H	P62256	Ubiquitin-conjugating enzyme E2 H OS=Homo sapiens OX=9606 GN=UBE2H PE=1 SV=1	79	77.6	78.7	112.9	132.5	119.3	-1.00966	0.00173005
MAPKAPK3	C9J8E1	MAP kinase-activated protein kinase 3 (Fragment) OS=Homo sapiens OX=9606 GN=MAPKAPK3 PE=1 SV=1	75.9	79.4	79.4	122.1	120.7	122.5	-1.05572	4.57055e-06
KRT19	P08727	Keratin, type I cytoskeletal 19 OS=Homo sapiens OX=9606 GN=KRT19 PE=1 SV=4	77.5	79	76.9	119.2	124.1	123.4	-1.08049	1.13763e-05
KHDRBS3	O75525	KH domain-containing, RNA-binding, signal transduction-associated protein 3 OS=Homo sapiens OX=9606 GN=KHDRBS3 PE=1 SV=1	80.3	76.7	76.5	115.1	127	124.3	-1.11186	0.00031197
PTGIS	Q16647	Prostacyclin synthase OS=Homo sapiens OX=9606 GN=PTGIS PE=1 SV=1	78.5	77.8	75.1	128.3	117.2	123	-1.12823	0.000170931
PBDC1	Q9BVG4	Protein PBDC1 OS=Homo sapiens OX=9606 GN=PBDC1 PE=1 SV=1	77.5	76.1	77.9	119.6	126.7	122.2	-1.15963	2.87542e-05
ETHE1	O95571	Persulfide dioxygenase ETHE1, mitochondrial OS=Homo sapiens OX=9606 GN=ETHE1 PE=1 SV=2	78	77	74	124.4	125	121.5	-1.23636	8.11622e-06
EPHB1	P54762	Ephrin type-B receptor 1 OS=Homo sapiens OX=9606 GN=EPHB1 PE=1 SV=1	76.3	72.4	80.2	127.9	125.3	117.9	-1.26561	0.000224955
RAB11B	Q15907	Ras-related protein Rab-11B OS=Homo sapiens OX=9606 GN=RAB11B PE=1 SV=4	72.2	74.5	80	124	121.3	128	-1.31707	8.57432e-05
GPRC5C	A8MXZ4	G-protein-coupled receptor family C group 5 member C (Fragment) OS=Homo sapiens OX=9606 GN=GPRC5C PE=1 SV=2	74.3	73.3	74.6	124.5	130.6	122.7	-1.47471	2.81462e-05
AMD1	P17707	S-adenosylmethionine decarboxylase proenzyme OS=Homo sapiens OX=9606 GN=AMD1 PE=1 SV=2	63	63.1	69	124.5	147.3	133	-1.865	0.000547151
HMGA1	P17096	High mobility group protein HMG-I/HMG-Y OS=Homo sapiens OX=9606 GN=HMGA1 PE=1 SV=3	65.7	63	70.7	130.3	136.7	133.6	-1.87011	2.11708e-05

## Sheet: Table S4
Supplementary Table S4. GSEA enriched pathways based on differentially expressed proteins between 786-O-Ctrl and 786-O-VHL profiled by mass spec
NAME	SIZE	ES	NES	NOM p-val	FDR q-val	FWER p-val	RANK AT MAX	Enriched genes list
HALLMARK_HYPOXIA	107	0.535022	2.00823	0	0.000884615	0.001	1089	IRS2,SLC2A1,SERPINE1,F3,IGFBP3,CA12,ERRFI1,NDRG1,PKLR,CP,TGFBI,P4HA2,DPYSL4,SCARB1,ENO2,PLIN2,P4HA1,SLC6A6,SDC4,MAFF,PLAUR,GAA,FOXO3,NFIL3,HK1,AK4,NDST2,FOSL2,CSRP2,TPBG,ANKZF1,NAGK,TGM2,HK2,ALDOA,PDK3,ALDOC,CHST3,GLRX,NR3C1
HALLMARK_INFLAMMATORY_RESPONSE	56	0.570998	1.91332	0	0.00164424	0.004	581	TNFSF10,SERPINE1,F3,SEMA4D,ICAM1,SLC4A4,CD82,OSMR,SLC11A2,P2RX4,LDLR,PLAUR,ITGB8,ABCA1,CD70,EIF2AK2,MMP14
HALLMARK_TNFA_SIGNALING_VIA_NFKB	76	0.46193	1.63642	0.00174825	0.0459776	0.143	1106	IRS2,SERPINE1,KYNU,F3,ICAM1,PLAU,LAMB3,LDLR,ZBTB10,SDC4,MAFF,PLAUR,RELB,FOSL1,NFIL3,ABCA1,CCND1,SERPINB2,BCL3,FOSL2,RCAN1,NFKB2,TNFAIP8,DENND5A,KLF10,CCNL1,GFPT2,
HALLMARK_COMPLEMENT	93	0.435218	1.61529	0.00175747	0.0413364	0.168	629	DOCK4,SERPINE1,KYNU,F3,PRSS3,F5,DOCK10,CP,LIPA,COL4A2,LRP1,DGKH,MAFF,PLAUR,CSRP1,PLG,CTSL,C3,RCE1,KIF2A,PRKCD,MMP14,APOBEC3F
HALLMARK_GLYCOLYSIS	131	0.385914	1.49421	0.00520833	0.100543	0.427	1535	GAL3ST1,IRS2,IGFBP3,ARPP19,TGFBI,P4HA2,DPYSL4,PLOD2,DSC2,MPI,ENO2,P4HA1,TGFA,SDC1,B3GAT3,KIF2A,AK4,PHKA2,CHPF,GNE,HAX1,CTH,AGRN,TPBG,ANKZF1,PLOD1,GLCE,HK2,ALDOA,PDK3,AGL,SLC16A3,MDH2,GLRX,CDK1,SLC25A13,GPC4,GPC1,HS2ST1,HDLBP,XYLT2,GYS1,CHPF2,QSOX1,LDHA,GALK2,HMMR,DLD,PYGL
HALLMARK_COAGULATION	46	0.45313	1.47597	0.035461	0.0940275	0.462	581	RGN,SERPINE1,F3,FGA,PLAU,LRP1,A2M,MAFF,CSRP1,PLG,C3,MMP14
HALLMARK_EPITHELIAL_MESENCHYMAL_TRANSITION	95	0.401048	1.47136	0.0185874	0.0838043	0.477	920	SGCD,SERPINE1,IGFBP3,LAMC2,TGFBI,COL4A2,CADM1,LOXL2,COL4A1,PLOD2,ECM1,MYL9,ENO2,LRP1,CALD1,FSTL1,SDC4,PLAUR,PLOD3,SDC1,MMP14,COLGALT1,COL7A1,COL6A2,TPM4,VCAM1,PLOD1,FLNA,TGM2
HALLMARK_MYC_TARGETS_V1	190	-0.395325	-1.68347	0	0.0756284	0.068	2122	TARDBP,RAD23B,GOT2,EIF2S1,HNRNPU,HSPE1,TRA2B,TRIM28,RPLP0,TCP1,RPS10,NHP2,EIF3B,CBX3,NCBP2,EIF2S2,SERBP1,NOLC1,PHB,PCBP1,SMARCC1,SNRPA1,SRPK1,PSMD3,CNBP,RAN,EIF1AX,HPRT1,PSMD8,PSMA6,EIF4A1,PSMD7,EIF4G2,HNRNPC,ILF2,HNRNPA1,HDAC2,MCM2,SYNCRIP,MRPL9,PSMB2,CANX,MCM7,HSP90AB1,RFC4,DUT,YWHAE,KARS1,CSTF2,HNRNPA2B1,PABPC1,SRSF7,KPNB1,MCM6,UBA2,SRSF3,SSB,SRSF2,G3BP1,UBE2L3,MCM4,U2AF1,PSMC4,YWHAQ,RPS5,ETF1…
HALLMARK_FATTY_ACID_METABOLISM	107	-0.351336	-1.37063	0.0405117	0.232859	0.657	1341	HIBCH,ACSM3,NCAPH2,IDH1,GABARAPL1,HSD17B11,ACADM,BLVRA,LGALS1,CCDC58,PCBD1,BPHL,ECI2,S100A10,GRHPR,ACAA1,APEX1,IL4I1,RDH11,HSP90AA1,ECH1,CBR1,PTPRG,REEP6,ALDH1A1,ERP29,CA2,PSME1

## Sheet: Table S5
Supplementary Table S5. Genees significantly downregulated at both mRNA and protein levels in 786-O-VHL in comparison with 786-O-Ctrl.
	mRNA		Proteins
Gene	log2FC(786-O-VHL/786-O-Ctrl)	FDR (786-O-VHL/786-O-Ctrl)	log2FC(786-O-VHL/786-O-Ctrl)	FDR (786-O-VHL/786-O-Ctrl)
LCP1	-6.72535	3.19605e-06	-0.840067	0.000608227
TSTA3	-3.62876	0.00376632	-0.160188	0.010862
CP	-3.26988	7.18531e-12	-0.499313	0.00343358
F3	-3.02824	0.0139862	-0.675861	0.000856111
CA12	-2.78946	3.72455e-07	-0.657449	2.66e-06
GAL3ST1	-2.77014	0.00773123	-0.947342	1.42e-05
CAVIN3	-2.74983	1.88336e-05	-0.0821702	0.0154062
RRM2	-2.65067	5.20764e-08	-0.158359	0.00107626
KYNU	-2.60662	7.20312e-05	-0.688182	0.000167507
C1QL1	-2.30166	2.74116e-06	-0.646232	0.00445659
CENPU	-2.28843	0.0111909	-0.336474	0.00829824
DHCR7	-2.28277	0.00114863	-0.145358	0.0259122
TK1	-2.22421	0.00290355	-0.283616	0.000117863
ARHGAP22	-2.16551	1.46912e-10	-0.279954	0.0133311
BRI3BP	-2.14949	0.00336572	-0.222286	0.00411424
LPCAT1	-2.10069	0.000212749	-0.195501	0.000974568
LPCAT1	-2.09461	0.014122	-0.195501	0.000974568
RNASET2	-2.05334	4.0388e-20	-0.754256	0.00347214
LDLR	-1.9495	1.06689e-18	-0.33294	0.00690639
HELLS	-1.89737	0.00286141	-0.261996	0.000434775
POP1	-1.89068	7.74544e-05	-0.176064	0.00238693
CENPO	-1.88095	0.0106285	-0.255478	0.0389892
POLD1	-1.86535	0.000885808	-0.0931495	0.0297869
BLM	-1.80134	0.0396782	-0.201725	0.00111982
GM2A	-1.77891	0.0117725	-0.138635	0.00904897
DOCK10	-1.76474	0.0287479	-0.507923	8.66e-05
CENPH	-1.75093	0.0151286	-0.131509	0.0217652
RRM1	-1.72703	1.51302e-07	-0.327853	0.00435501
TRIP13	-1.71783	0.000278662	-0.146183	0.000564612
SLC2A1	-1.70677	1.94149e-08	-0.732008	0.000361597
CACYBP	-1.677	0.000842563	-0.112583	0.00794442
MSMO1	-1.66788	0.00033618	-0.57062	0.00984646
ICAM1	-1.66578	0.000431751	-0.436018	0.00031172
IDI1	-1.65699	0.000248939	-0.155871	0.00252753
NUP188	-1.6299	7.74469e-14	-0.0856506	0.00643218
CD82	-1.62975	2.17498e-14	-0.365175	0.00996771
ITGB8	-1.6284	1.23888e-06	-0.275573	0.00167857
GYS1	-1.62314	0.000571525	-0.115783	0.0072703
EFHD2	-1.59964	1.07988e-08	-0.18124	0.0230771
CENPK	-1.58478	0.0334148	-0.164344	0.0111309
SCARB1	-1.58335	2.95641e-17	-0.436129	0.0080698
ANLN	-1.57315	0.000987495	-0.106266	0.00110955
TGFA	-1.55663	4.02893e-05	-0.276684	0.0104179
NCAPG2	-1.553	0.00865177	-0.194545	0.000142848
NUP205	-1.5438	3.30896e-13	-0.143887	0.0274757
GPRIN1	-1.5307	0.00114035	-0.18224	0.00675491
IRS2	-1.50474	0.000192308	-0.754899	7.25e-05
MYBL2	-1.50021	0.0469522	-0.0995889	0.00553744
SDC1	-1.49364	1.00731e-10	-0.259854	0.00666821
FDPS	-1.47207	7.56348e-05	-0.195889	0.00140771
LAMB3	-1.42525	6.97371e-05	-0.33731	7.54e-05
MYH9	-1.41175	2.33931e-09	-0.0755138	0.0440509
TRIM9	-1.41046	0.000158327	-0.340396	0.0048155
TMEM19	-1.41009	0.00175049	-0.127905	0.0150464
TNFSF10	-1.40944	3.0607e-08	-0.718607	0.000620475
TSTA3	-1.4084	0.00904862	-0.160188	0.010862
FANCI	-1.403	0.0101208	-0.103353	0.0390082
MSH2	-1.38376	0.0112282	-0.0846605	0.0236293
PRIM2	-1.377	0.00269526	-0.177622	0.00949836
COLGALT1	-1.35589	0.00194863	-0.218965	0.00329444
VPS51	-1.35049	0.0174691	-0.208616	0.000132568
AMPD2	-1.34987	1.87973e-05	-0.233062	0.00109521
GNAI2	-1.33364	0.0168488	-0.18359	0.000559044
ATAD2	-1.32679	2.02005e-06	-0.257637	0.0208249
SPAG1	-1.32106	2.74728e-07	-0.194254	0.00444022
UAP1	-1.3189	0.0155633	-0.210684	0.0105232
APOL1	-1.29962	0.00268108	-0.749513	9.48e-05
IPO9	-1.29586	0.00227435	-0.109399	0.00339686
SMC4	-1.28831	0.0130513	-0.0681749	0.0011638
ATAD3B	-1.27517	1.2964e-08	-0.121697	0.00256578
ICMT	-1.26368	0.000217073	-0.227294	0.00123224
DIABLO	-1.26099	0.0145166	-0.4575	1.62e-06
CARS2	-1.25801	2.9439e-07	-0.189833	0.00124161
PARP1	-1.25274	0.00130657	-0.206772	0.000914573
DIAPH3	-1.22672	1.9467e-05	-0.180702	0.000164288
ULBP2	-1.21964	3.12884e-05	-0.248754	0.0364673
DDX54	-1.2177	0.000129185	-0.138602	0.014818
TTYH3	-1.21046	1.0735e-05	-0.291377	0.00312271
ENO2	-1.20814	1.02047e-09	-0.353209	0.000710043
FANCD2	-1.20786	0.046367	-0.229555	0.000719695
TRIM55	-1.18569	1.15137e-06	-0.222579	0.0372917
PAPSS2	-1.181	0.0069609	-0.205971	0.000343133
TUBG1	-1.17599	0.0292731	-0.152392	0.00339203
PTDSS1	-1.17353	0.00154042	-0.336544	0.00794212
SEMA4B	-1.16808	0.0386432	-0.700581	0.00170912
NT5DC2	-1.16534	0.0141909	-0.140772	0.0127845
SPATA33	-1.15391	0.00520453	-0.0874808	0.0341714
DNMT1	-1.14931	0.000133353	-0.151834	0.00887879
CTPS1	-1.1471	1.5708e-09	-0.161157	0.00981759
CEP135	-1.14392	0.000255547	-0.279577	0.00168859
SART1	-1.13879	0.000655607	-0.135601	0.0294375
LDHA	-1.12311	3.46607e-07	-0.110359	0.00618308
CAMK4	-1.119	0.0268219	-0.173409	0.00101178
MLLT11	-1.108	0.0246531	-0.212793	0.00806827
FLNC	-1.0991	0.00990925	-0.275365	0.00651276
AK4	-1.09072	1.73783e-08	-0.224336	0.00632235
ACTG1	-1.08677	4.63045e-07	-0.106379	0.0406857
SEMA7A	-1.08643	1.4243e-05	-0.179277	0.0331169
RAB3B	-1.08518	5.0745e-07	-0.161028	0.0274119
ACOX3	-1.08001	0.0104155	-0.17875	0.0175333
TOR4A	-1.07293	5.52916e-07	-0.228405	0.00110938
IMPDH1	-1.07076	1.6676e-08	-0.288193	0.00669863
ALDOA	-1.07026	0.000155676	-0.0785049	0.0145642
GPR176	-1.06409	0.000170931	-0.616022	0.00625614
LIPA	-1.06266	4.07075e-06	-0.468377	0.000173524
PRPF4	-1.05576	9.28796e-05	-0.126541	0.00166248
RPS6KA4	-1.055	2.04434e-05	-0.213663	0.010481
ADK	-1.03779	4.38749e-07	-0.149975	0.000105037
CHCHD2	-1.03291	7.71132e-07	-0.354374	8.1e-05
HK1	-1.01729	1.9852e-07	-0.246867	0.000343579
SEC14L2	-1.01542	0.00344704	-0.0975378	0.0021817
PAICS	-1.00988	6.95679e-07	-0.109538	0.0135135
MSH6	-1.00021	0.00238673	-0.113771	0.000963243
SEC24C	-0.998329	5.86206e-05	-0.110389	0.033597
POLE4	-0.998075	0.000702135	-0.228459	0.0393467
OAS3	-0.996704	0.00307524	-0.290234	0.00774635
TMEM237	-0.984036	0.00891662	-0.362135	0.00569174
ALDH2	-0.97548	0.00419672	-0.134691	0.0105597
ULBP3	-0.967188	0.0176842	-0.335104	0.0250761
CANT1	-0.965093	0.00115942	-0.166211	0.0115098
LRR1	-0.959327	0.00585835	-0.978295	0.000206344
PYGL	-0.958869	2.83509e-07	-0.10685	0.0221839
EXOSC10	-0.950836	0.00471584	-0.12672	0.0131735
LPIN3	-0.943277	0.00872828	-0.232928	0.000759903
FOXRED1	-0.941213	0.00357215	-0.158642	0.0177417
TOR1B	-0.940523	2.80192e-05	-0.206848	0.0301168
SND1	-0.936104	3.40361e-05	-0.167958	0.000533474
NCLN	-0.933566	3.68455e-06	-0.0589588	0.0403242
DARS2	-0.917971	0.0269516	-0.353168	0.000176943
SRM	-0.913814	3.00556e-06	-0.0910473	0.00418299
POM121C	-0.91326	9.17343e-05	-0.348822	0.0033256
POFUT1	-0.91044	7.4437e-06	-0.195826	0.00252972
ABCB10	-0.905573	0.00101519	-0.260201	0.0144568
THOC3	-0.901994	0.00803509	-0.0498709	0.0407901
GNL2	-0.901789	0.000232719	-0.0750843	0.0127787
TUBGCP2	-0.90087	0.00583495	-0.131367	0.00681891
RAB27A	-0.895202	0.00037898	-0.159178	0.0230152
LMAN1	-0.890125	0.00374369	-0.131756	0.00750152
INTS7	-0.878481	0.0193608	-0.0490482	0.0403945
GRAMD2B	-0.876724	0.0168462	-0.389979	0.00141829
GSTP1	-0.870948	1.88078e-05	-0.287055	0.00341793
NUP155	-0.870409	7.3323e-06	-0.127383	0.00699668
DPYSL4	-0.868802	0.021757	-0.468222	0.00030987
RFXAP	-0.867144	0.0380241	-0.144693	0.0176477
SLC43A3	-0.861135	0.0354022	-0.611428	0.000666305
CS	-0.858347	0.00082512	-0.133996	0.0430886
PRPS1	-0.851717	0.00378181	-0.0800891	0.0163837
RPA2	-0.851039	0.004089	-0.204628	0.00690595
DPP9	-0.84817	0.000261134	-0.206522	0.00113533
MYO9B	-0.841047	0.0461687	-0.219914	0.0124106
CAP1	-0.840947	1.72125e-05	-0.140585	0.000102092
OAT	-0.840924	0.0031223	-0.415857	9.45e-05
FARP2	-0.839794	0.000817264	-0.060929	0.00753171
PRKDC	-0.837093	4.20743e-05	-0.0859169	0.0206231
CADM1	-0.834729	0.000166501	-0.460925	0.000351732
SLC25A13	-0.833477	7.56348e-05	-0.150117	0.01437
DIAPH1	-0.827146	0.000165411	-0.07697	0.0321933
LNPK	-0.826817	0.00114518	-0.167427	0.00770975
RMI1	-0.824636	0.0480644	-0.120613	0.0455556
UBA6	-0.822681	8.90422e-05	-0.0546969	0.0162201
QSOX1	-0.818059	5.37844e-05	-0.11299	0.0260012
CERS6	-0.815216	0.00202364	-0.250693	0.00164917
BRIX1	-0.81428	0.00269526	-0.250769	0.00301454
CACNA2D1	-0.807911	0.00642927	-0.24394	0.00176716
EI24	-0.806251	4.87681e-05	-0.198841	0.00298497
CTSZ	-0.806052	0.000160805	-0.390449	0.000353086
GALNT3	-0.805068	0.000920047	-0.404788	0.000707537
SLC16A3	-0.804901	0.00117164	-0.158958	0.0114941
PC	-0.80361	0.0154353	-0.0439347	0.023942
FTSJ3	-0.793776	0.00796687	-0.0925685	0.00743178
SFXN3	-0.792814	0.00360575	-0.234193	0.000986142
ARFIP2	-0.788041	0.00357554	-0.257878	0.00100161
CMTM6	-0.787463	0.0315887	-0.339303	0.0398472
C1orf198	-0.786731	0.000663805	-0.177992	0.0284571
ALDH18A1	-0.784132	0.000955834	-0.185863	0.000245831
MRPS2	-0.781947	0.000251242	-0.16623	0.0387394
CHML	-0.780233	0.0115308	-0.25774	0.000291728
UROD	-0.779249	0.010685	-0.153699	0.0325443
MYL9	-0.777639	0.00316321	-0.367969	0.0114755
APPL2	-0.777513	0.00651862	-0.306371	0.000181196
RAB8A	-0.77401	0.0146465	-0.0889084	0.0289978
ANKRD13A	-0.764538	0.00344388	-0.148244	0.00258982
LMF2	-0.75963	0.00178272	-0.102003	0.0238562
SMYD2	-0.75414	0.00245856	-0.262187	0.00173711
FKBP9	-0.752414	0.00243283	-0.0907191	0.00934877
IKBKE	-0.751775	0.00252586	-0.76909	0.00222462
GNAI3	-0.747192	0.000999272	-0.170509	0.0021549
CMAS	-0.742514	0.00069548	-0.262713	0.000282863
TBC1D2	-0.741774	0.000978925	-0.0326142	0.0241735
HSPB11	-0.738775	0.0347755	-0.18695	0.0059309
RARRES2	-0.734858	0.00253888	-0.299872	0.00332027
SNX33	-0.73316	0.0272996	-0.474739	0.000433783
PLEKHA6	-0.732114	0.00168112	-0.10932	0.0268163
PLEKHA6	-0.732114	0.00168112	-0.0848708	0.0122277
MAPKAP1	-0.731909	0.0020111	-0.217365	0.00167125
PHKA2	-0.72641	0.0350564	-0.204957	0.0024704
AIDA	-0.724979	0.00158829	-0.0900752	0.00145826
SEC61A1	-0.724397	0.00145403	-0.315973	0.0105687
P4HA2	-0.723605	0.000361175	-0.474304	0.000274794
GFPT2	-0.723286	0.0105476	-0.149234	0.0249401
KALRN	-0.722004	0.0360743	-0.399407	0.00388494
PUS7	-0.718709	0.0127726	-0.121629	0.0157123
KANK1	-0.713459	0.0296917	-0.169104	0.000168397
UBE3C	-0.711782	0.00335647	-0.303352	0.000159537
AP5B1	-0.710448	0.0300204	-0.54273	1.51e-05
SNAP29	-0.706643	0.00519471	-0.506233	0.000227617
GPR180	-0.704425	0.0429859	-0.0973905	0.00599716
ARHGEF16	-0.697389	0.0183878	-0.185197	0.0264771
CDK18	-0.695179	0.00601934	-0.3158	0.0442544
PAM	-0.694691	0.00726774	-0.0938476	0.00527657
CNRIP1	-0.694299	0.0154452	-0.424968	0.00198611
RHBDF2	-0.692158	0.00027004	-0.121646	0.00126224
NUP93	-0.691287	0.0304946	-0.0602857	0.0448105
DOCK7	-0.690161	0.000717923	-0.130444	0.00175145
NSUN2	-0.689615	0.0111909	-0.105	0.00423495
TUBGCP3	-0.68911	0.00541388	-0.258602	0.0045361
ANAPC5	-0.687678	0.000593686	-0.176499	0.0192702
PPT1	-0.687221	0.00116511	-0.160276	0.02918
MT-ATP6	-0.684136	0.0173365	-0.213675	0.028228
URB2	-0.680811	0.0386425	-0.0956694	0.0321154
FLNA	-0.680551	0.0355911	-0.174446	0.0101109
NUP54	-0.66725	0.0183133	-0.109435	0.00289299
CUL1	-0.66666	0.000652973	-0.124571	0.00974839
MYO1C	-0.665808	0.0377327	-0.108095	0.0279428
IGFBP3	-0.664545	0.0357735	-0.661423	0.00709904
RBM28	-0.662799	0.0106958	-0.252334	0.000266175
TTI1	-0.659488	0.0160034	-0.451278	1.22e-05
RBM19	-0.65777	0.00691354	-0.15326	0.028866
P4HA1	-0.654966	0.00830492	-0.319476	0.000893777
SUN2	-0.647297	0.00137975	-0.26978	0.000248746
RPN2	-0.641464	0.00506774	-0.0908316	0.0259233
WDR5	-0.638975	0.00320118	-0.0576422	0.00601026
NDUFS3	-0.638812	0.044523	-0.0953928	0.00831508
SFXN1	-0.633007	0.00167377	-0.163098	0.0227402
CORO1C	-0.631013	0.00211577	-0.0741076	0.0140752
LRRC14	-0.630469	0.0245618	-0.217096	0.000303002
ELAVL1	-0.620692	0.017817	-0.112191	0.0176016
DAPK3	-0.618256	0.0374573	-0.177234	0.00263655
WWP1	-0.61786	0.0174197	-0.300668	0.00335106
MCMBP	-0.613048	0.00188247	-0.212471	0.000104721
PEX19	-0.601455	0.0404829	-0.163975	0.00308911
TMCO1	-0.597018	0.0036201	-0.374382	0.00206068
ATL3	-0.593412	0.00362597	-0.0887466	0.00404014
CPSF4	-0.589469	0.0246488	-0.116607	0.00234397
MDH2	-0.589242	0.0316522	-0.158027	0.0079969
FADD	-0.587255	0.0396064	-0.136486	0.0167439
LRRC8A	-0.586301	0.0418797	-0.127962	0.0168761
TUBGCP4	-0.582449	0.018795	-0.304119	0.0246551
DDX18	-0.577824	0.0215284	-0.13505	0.00733656
RAB32	-0.571329	0.00929018	-0.0998094	0.0151424
BRD9	-0.56544	0.00788659	-0.200359	0.0159747
GPAT4	-0.564983	0.0435976	-0.221983	0.0027041
PSMB4	-0.562576	0.00708006	-0.101437	0.0476398
NEMP1	-0.562438	0.0185593	-0.151576	0.0349731
PUSL1	-0.561564	0.0469216	-0.157171	0.00669044
CUL3	-0.559451	0.0083617	-0.109354	0.00866589
TPCN1	-0.554869	0.0124222	-0.266248	0.0180293
ESD	-0.554622	0.021555	-0.113328	0.00506776
ERGIC1	-0.554468	0.0109474	-0.198291	0.0010749
GGA2	-0.552731	0.0167484	-0.139457	0.00324627
COL7A1	-0.549861	0.00756038	-0.207175	0.00310745
NUP98	-0.541328	0.018795	-0.0471653	0.0263824
MAN2A1	-0.537609	0.0105495	-0.113033	0.00323124
ELOVL1	-0.528749	0.010016	-0.239697	0.0394322
CPNE3	-0.5285	0.00777706	-0.12901	0.00665937
CYB5R3	-0.527855	0.0126697	-0.119239	0.0467863
DAP	-0.523309	0.0396949	-0.334999	0.00398376
CHPF	-0.520868	0.0157294	-0.197259	0.00388906
RRP1	-0.516183	0.0159579	-0.102151	0.00626668
GNB2	-0.514212	0.0155003	-0.138545	0.00260477
ADAM9	-0.510046	0.0236498	-0.130072	0.00997783
EIF4A3	-0.507839	0.0128344	-0.0999856	0.0334389
CKS1B	-0.507407	0.0173443	-0.464628	0.00174794
ACAT1	-0.50583	0.0172387	-0.0992556	0.0159782
CTNNAL1	-0.504738	0.0352992	-0.191689	0.000583115
TDRD7	-0.502563	0.0348538	-0.0917275	0.00575333
CD151	-0.501855	0.0458955	-0.109432	0.0297403
ELP1	-0.500235	0.0427039	-0.0601003	0.0110784
NUP133	-0.498879	0.0438244	-0.141758	0.0200318
LPGAT1	-0.497219	0.0217751	-0.160439	0.0287019
GTF3C2	-0.495744	0.0306692	-0.201021	0.000776771
CARD10	-0.480493	0.0253483	-0.138385	0.00464071
FUNDC2	-0.472238	0.0499685	-0.284091	0.00457525
ARHGEF1	-0.468951	0.0318831	-0.0282304	0.0220678
CAD	-0.463723	0.0261953	-0.0849975	0.0185709
NEK6	-0.461392	0.0485072	-0.293478	0.000225765
SEC24A	-0.459476	0.0339208	-0.165029	0.00119282
WASHC5	-0.453483	0.0469803	-0.0943381	0.00936037
SLC15A4	-0.446597	0.0497233	-0.204483	0.000261446
DNAJC3	-0.445626	0.0469622	-0.194652	0.000872102
MAP2K1	-0.438543	0.0481715	-0.0469706	0.0226901
PLBD2	-0.437685	0.0387106	-0.0811204	0.0264488
TMEM245	-0.433341	0.0389944	-0.503106	0.0003123
NELFCD	-0.432524	0.0458582	-0.190885	0.00159213

## Sheet: Table S6
Supplementary Table S6. Enrichr pathway enrichment analysis result for 289 genes downregulated at both mRNA and protein levels by VHL restoration
Term	Overlap	P-value	Adjusted P-value	Old P-value	Old Adjusted P-value	Odds Ratio	Combined Score	Genes
Glycolysis	24/200	2.03865e-15	8.76621e-14	0	0	9.976	337.453	TSTA3;PRPS1;GAL3ST1;CHPF;MDH2;IGFBP3;TGFA;IRS2;AK4;PYGL;ENO2;PHKA2;GYS1;LDHA;PC;DPYSL4;P4HA1;P4HA2;SDC1;QSOX1;ALDOA;PAM;SLC16A3;SLC25A13
E2F Targets	21/200	1.71115e-12	3.67897e-11	0	0	8.48603	229.919	HELLS;PRIM2;PRPS1;NUP205;DNMT1;RRM2;PRKDC;ATAD2;RPA2;CTPS1;TUBG1;SMC4;PAICS;CKS1B;POLE4;DIAPH3;MSH2;POLD1;MYBL2;TK1;TRIP13
Hypoxia	19/200	1.15885e-10	1.66102e-09	0	0	7.5364	172.421	CA12;SCARB1;CAVIN3;IGFBP3;SLC2A1;IRS2;AK4;ENO2;CP;F3;HK1;GYS1;LDHA;DPYSL4;P4HA1;P4HA2;MYH9;ALDOA;PAM
mTORC1 Signaling	14/200	1.46515e-06	1.57504e-05	0	0	5.30496	71.2644	IDI1;NUP205;RRM2;SLC2A1;CACYBP;AK4;TUBG1;MLLT11;GGA2;LDHA;P4HA1;DHCR7;ALDOA;LDLR
Apical Junction	10/200	0.00072352	0.00622227	0	0	3.65593	26.4374	CAP1;LAMB3;ADAM9;MYH9;FLNC;TUBG1;MYL9;ICAM1;GNAI2;ACTG1
Mitotic Spindle	9/199	0.00262178	0.0116583	0	0	3.27867	19.4881	ANLN;SUN2;TUBGCP2;ARFIP2;FLNA;MYH9;MYO9B;TUBGCP3;SMC4
Adipogenesis	9/200	0.00271123	0.0116583	0	0	3.26133	19.2756	CS;SCARB1;CD151;ALDH2;GPAT4;MDH2;NDUFS3;DHCR7;ALDOA
Complement	9/200	0.00271123	0.0116583	0	0	3.26133	19.2756	DOCK10;GNB2;KYNU;GNAI3;ADAM9;LIPA;CP;F3;GNAI2
Epithelial Mesenchymal Transition	9/200	0.00271123	0.0116583	0	0	3.26133	19.2756	CADM1;IGFBP3;COL7A1;SDC1;FLNA;QSOX1;ENO2;MYL9;COLGALT1
p53 Pathway	9/200	0.00271123	0.0116583	0	0	3.26133	19.2756	SEC61A1;CD82;GM2A;EI24;RHBDF2;ELP1;TGFA;SDC1;WWP1
Cholesterol Homeostasis	5/74	0.00447939	0.0175103	0	0	4.97618	26.9125	IDI1;FDPS;DHCR7;LDLR;ACTG1
G2-M Checkpoint	8/200	0.00913729	0.032742	0	0	2.87353	13.4923	PRIM2;CUL3;CUL1;RPA2;MYBL2;NUP98;SMC4;CKS1B
Pperoxisome	5/104	0.0180312	0.055305	0	0	3.46295	13.906	IDI1;FDPS;MSH2;CADM1;CTPS1
DNA Repair	6/150	0.0226511	0.055305	0	0	2.86038	10.8338	POLE4;SEC61A1;CANT1;POLD1;RPA2;NELFCD
Unfolded Protein Response	5/113	0.0248032	0.055305	0	0	3.17292	11.7296	DNAJC3;EXOSC10;EIF4A3;ALDH18A1;CKS1B
TNF-alpha Signaling via NF-kB	7/200	0.0274425	0.055305	0	0	2.49237	8.96174	LAMB3;GFPT2;KYNU;IRS2;F3;LDLR;ICAM1
Estrogen Response Early	7/200	0.0274425	0.055305	0	0	2.49237	8.96174	SEC14L2;CA12;SCARB1;CANT1;SLC2A1;DHCR7;PAPSS2
Myc Targets V1	7/200	0.0274425	0.055305	0	0	2.49237	8.96174	DDX18;LDHA;RRM1;CAD;CUL1;CTPS1;SRM
Inflammatory Response	7/200	0.0274425	0.055305	0	0	2.49237	8.96174	CD82;TNFSF10;GNAI3;ITGB8;F3;LDLR;ICAM1
Oxidative Phosphorylation	7/200	0.0274425	0.055305	0	0	2.49237	8.96174	CS;LDHA;CYB5R3;OAT;MDH2;NDUFS3;ACAT1
Fatty Acid Metabolism	6/158	0.0282956	0.055305	0	0	2.70873	9.65674	IDI1;LDHA;UROD;MDH2;ENO2;ALDOA
UV Response Up	6/158	0.0282956	0.055305	0	0	2.70873	9.65674	UROD;PPT1;RAB27A;ENO2;ALDOA;ICAM1
Apoptosis	6/161	0.0306313	0.0572671	0	0	2.65589	9.25773	DNAJC3;DAP;DIABLO;TNFSF10;PPT1;ENO2
Androgen Response	4/100	0.0582995	0.104453	0	0	2.84742	8.09282	IDI1;LMAN1;GNAI3;UAP1
Interferon Gamma Response	6/200	0.0726716	0.124995	0	0	2.11774	5.55231	NUP93;OAS3;TNFSF10;TDRD7;TOR1B;ICAM1
Protein Secretion	3/96	0.164292	0.248556	0	0	2.19713	3.96826	LMAN1;PPT1;PAM
Estrogen Response Late	5/200	0.167631	0.248556	0	0	1.74951	3.1246	CA12;TSTA3;SCARB1;DHCR7;PAPSS2
Myogenesis	5/200	0.167631	0.248556	0	0	1.74951	3.1246	FDPS;MYO1C;PC;IGFBP3;MYH9
Xenobiotic Metabolism	5/200	0.167631	0.248556	0	0	1.74951	3.1246	PC;ALDH2;KYNU;ACOX3;PAPSS2
PI3K/AKT/mTOR Signaling	3/105	0.196937	0.282277	0	0	2.00235	3.25356	MAPKAP1;CAMK4;SLC2A1
Myc Targets V2	2/58	0.206552	0.286507	0	0	2.4287	3.83055	DDX18;SRM
Coagulation	3/138	0.325465	0.408303	0	0	1.51034	1.69536	GNB2;ADAM9;F3
IL-2/STAT5 Signaling	4/199	0.329046	0.408303	0	0	1.39473	1.55032	MYO1C;P4HA1;CTSZ;TNFSF10
heme Metabolism	4/200	0.33234	0.408303	0	0	1.38754	1.52851	PC;UROD;P4HA2;SLC2A1
KRAS Signaling Up	4/200	0.33234	0.408303	0	0	1.38754	1.52851	GALNT3;IGFBP3;GFPT2;LCP1
UV Response Dn	3/144	0.349334	0.41726	0	0	1.44563	1.5204	KALRN;F3;LDLR
Notch Signaling	1/32	0.374614	0.435362	0	0	2.18888	2.14917	CUL1
Hedgehog Signaling	1/36	0.410283	0.464268	0	0	1.93833	1.72687	MYH9
Wnt-beta Catenin Signaling	1/42	0.460021	0.507202	0	0	1.65416	1.28443	CUL1
Bile Acid Metabolism	2/112	0.486606	0.523102	0	0	1.23303	0.88815	IDI1;PEX19
Interferon Alpha Response	1/97	0.759531	0.796581	0	0	0.70449	0.193773	TDRD7
Allograft Rejection	2/200	0.790725	0.809551	0	0	0.681941	0.160123	FLNA;ICAM1
Spermatogenesis	1/135	0.862671	0.862671	0	0	0.503731	0.0744119	CAMK4

## Sheet: Table S7
Supplementary Table S7. Ubiquitinated peptides unique to 786-O-VHL cells
Confidence	Sequence	Modifications	Qvality PEP	Qvality q-value	# Protein Groups	# Proteins	# PSMs	Master Protein Accessions	# Missed Cleavages	Theo. MH+ [Da]	Confidence (by Search Engine): Sequest HT	Percolator q-Value (by Search Engine): Sequest HT	Percolator PEP (by Search Engine): Sequest HT	XCorr (by Search Engine): Sequest HT
High	KGEQELAEVKVEAIPNCKSEEETSPLVTHQNPAGPVASAPELESK	1xCarbamidomethyl [C17]; 1xGG [K18]	4.20895e-12	0.000111191	1	1	1	P43007	3	4941.44	High	0.0001448	3.536e-13	8.77
High	LAGANPAVITCDELLLGHEKAPAFR	1xCarbamidomethyl [C11]; 1xGG [K20]	4.71667e-14	0.000111191	1	1	1	P78527	1	2777.44	High	0.0001448	2.667e-15	7.12
High	LVEKPSPLTLAPHDFANIKANVK	1xGG [K19]	4.8509e-12	0.000111191	1	1	1	P53618	1	2616.45	High	0.0001448	4.103e-13	6.68
High	NPSTNFQEPVQPLTQQQVAQMQLKYYNSDVHR	1xGG [K24]	2.6211e-15	0.000111191	1	2	2	P19623	1	3902.89	High	0.0001448	1.148e-16	6.61
High	IDPTVTMMQVEEKPDVTYSDVGGCKEQIEK	1xCarbamidomethyl [C24]; 1xGG [K25]	8.43679e-11	0.000111191	1	2	1	P35998	1	3540.65	High	0.0001448	9.21e-12	5.9
High	GHFGPINSVAFHPDGKSYSSGGEDGYVR	1xGG [K16]	1.54117e-14	0.000111191	1	1	3	Q13347	1	3051.4	High	0.0001448	7.873e-16	5.78
High	YILKQQQEEAEKPLQVAAVDSSVPR	1xGG [K4]	1.37941e-13	0.000111191	1	4	1	A0A0A0MS70	1	2940.54	High	0.0001448	8.562e-15	5.73
High	QVMVVPVGPTCDEYAQKVR	1xCarbamidomethyl [C11]; 1xGG [K17]	1.85755e-10	0.000111191	1	1	1	P26639	1	2290.13	High	0.0001448	2.177e-11	5.73
High	IKVAEDEAEAAAAAKFTGLSK	1xGG [K15]	6.61128e-13	0.000111191	2	6	1	F5GZS6; F5H867	2	2234.17	High	0.0001448	4.707e-14	5.7
High	DQEEGVMEKLQNGDLDHMIPQHCSSELDGK	1xCarbamidomethyl [C23]; 1xGG [K9]	1.6112e-08	0.000111191	1	2	1	Q15043	1	3553.56	High	0.0001448	2.789e-09	5.6
High	ALQQYTLEPSEKPFDLKSVPLATAPMAEQR	1xGG [K]	8.82304e-07	0.000111191	1	1	2	Q9Y678	1	3472.78	High	0.0001448	2.17e-07	5.54
High	LGQSDPAPLQHQMDIYQKR	1xGG [K18]	1.57975e-09	0.000111191	1	3	2	P29401	1	2339.16	High	0.0001448	2.23e-10	5.52
High	NSQFAGGPLGNPNTTAKVQQR	1xGG [K17]	9.31664e-10	0.000111191	1	2	1	O75694	1	2299.15	High	0.0001448	1.253e-10	5.42
High	KLEPISNDDLLVVEKYQR	1xGG [K15]	3.77728e-10	0.000111191	1	1	2	Q9NZM1	2	2273.21	High	0.0001448	4.712e-11	5.31
High	SLHDALCVLAQTVKDSR	1xCarbamidomethyl [C7]; 1xGG [K14]	5.58891e-10	0.000111191	1	3	1	P78371	1	2027.03	High	0.0001448	7.212e-11	5.21
High	NSSAQAFLGPENPEEPYLDGINYNCVAPGKR	1xCarbamidomethyl [C25]; 1xGG [K30]	7.79466e-13	0.000111191	1	3	1	Q14683	1	3521.64	High	0.0001448	5.642e-14	5.19
High	QLDPGGGQGPPPVTLAAAKK	1xGG [K20]	1.77981e-09	0.000111191	1	1	1	P26006	1	2016.09	High	0.0001448	2.536e-10	5.13
High	VHDPVTAKPKLVGDVDFEGVR	1xGG [K10]	7.55376e-12	0.000111191	1	2	3	P13995	1	2392.26	High	0.0001448	6.646e-13	5.08
High	ALSDHHIYLEGTLLKPNMVTPGHACTQK	1xCarbamidomethyl [C25]; 1xGG [K15]	1.21703e-11	0.000111191	1	4	1	P04075	0	3245.62	High	0.0001448	1.119e-12	5.08
High	METVISSDSSPAVENEHPQETPESNNSVYTSFMKSHR	1xAcetyl [N-Term]; 1xGG [K34]	5.20513e-09	0.000111191	1	2	1	P54619	1	4307.91	High	0.0001448	8.157e-10	4.99
High	KGPLIAPGPDGAPAKGDGPVGLGTPGGR	1xGG [K]	1.48808e-08	0.000111191	1	1	3	P48029	2	2623.4	High	0.0001448	2.559e-09	4.97
High	QEPLLIGSTKSNMGHPEPASGLAALAK	1xGG [K10]	1.64327e-07	0.000111191	1	2	2	P49327	1	2831.47	High	0.0001448	3.503e-08	4.9
High	VLSVCSSNKPAIVEAGGMQALGLHLTDPSQR	1xCarbamidomethyl [C5]; 1xGG [K9]	5.03079e-09	0.000111191	1	11	2	A0A2R8Y7Z0	0	3349.7	High	0.0001448	7.879e-10	4.88
High	TGAFEPAEASVNPQDLQGSLQELKER	1xGG [K24]	2.72469e-09	0.000111191	1	3	1	A0A0A0MRH0	1	2928.43	High	0.0001448	4.039e-10	4.87
High	YGCEGPSHGGLPGASSEKGR	1xCarbamidomethyl [C3]; 1xGG [K18]	1.94323e-08	0.000111191	1	1	2	Q00653	1	2116.95	High	0.0001448	3.419e-09	4.86
High	NIGAKLVQDVANNTNEEAGDGTTTATVLAR	1xGG [K5]	1.62631e-13	0.000111191	1	4	1	P10809	1	3157.57	High	0.0001448	1.02e-14	4.85
High	AADCPGKLFIFHSSLPTAEAPGK	1xCarbamidomethyl [C4]; 1xGG [K7]	1.58766e-05	0.000111191	1	3	2	E9PDM8	1	2528.26	High	0.0001448	5.048e-06	4.83
High	KSWMEGLTLQDYSEHCK	1xCarbamidomethyl [C16]; 1xGG [K1]	1.48857e-10	0.000111191	1	1	2	O00487	1	2226	High	0.0001448	1.707e-11	4.83
High	VSHLLQDNLPKSVSTFQYDR	1xGG [K11]	7.04918e-06	0.000111191	1	1	2	P13196	1	2461.25	High	0.0001448	2.094e-06	4.82
High	AINEAYKEDYHKSLEDALSSDTSGHFR	1xGG [K12]	1.79954e-07	0.000111191	1	3	2	P08133	2	3197.48	High	0.0001448	3.854e-08	4.81
High	YGKDATNVGDEGGFAPNILENK	1xGG [K3]	3.70478e-13	0.000111191	1	2	1	P06733	1	2423.15	High	0.0001448	2.498e-14	4.79
High	VAAGLQIKNSLTSKDPDIK	1xGG [K8]	5.50923e-09	0.000111191	1	2	1	Q14974	2	2112.17	High	0.0001448	8.683e-10	4.79
High	AVELLGDIVQNCSLEDSQIEKER	1xCarbamidomethyl [C12]; 1xGG [K21]	3.02797e-12	0.000111191	1	1	1	P31930	1	2759.35	High	0.0001448	2.466e-13	4.78
High	LQNGDLDHMIPQHCSSELDGKAPMVDEK	1xCarbamidomethyl [C14]; 1xGG [K21]	4.48926e-07	0.000111191	1	2	1	Q15043	1	3278.49	High	0.0001448	1.041e-07	4.77
High	AAQLVDKDSTFLSTLEHHLSR	1xGG [K7]	1.7445e-08	0.000111191	1	4	2	A0A0C4DGP7	1	2482.27	High	0.0001448	3.039e-09	4.77
High	HALDAHQQSIPAVLEIPSKEHPYDAAK	1xGG [K19]	1.22029e-10	0.000111191	1	1	3	Q16864	1	3079.56	High	0.0001448	1.373e-11	4.77
High	ALHKELETQLLEQCTVDTSVAK	1xCarbamidomethyl [C14]; 1xGG [K4]	4.71357e-10	0.000111191	1	2	1	V9GYX7	1	2627.33	High	0.0001448	5.97e-11	4.75
High	PSDTIENVKAK	1xGG [K9]	2.70024e-06	0.000111191	1	1	1	M0R2S1	1	1315.69	High	0.0001448	7.354e-07	4.74
High	FLEQLQELDAKAAAVR	1xGG [K11]	1.18652e-12	0.000111191	1	1	2	Q8N1B4	1	1916.02	High	0.0001448	8.878e-14	4.69
High	LQQQLTQAQETLKSLGALK	1xGG [K13]	6.87482e-09	0.000111191	1	2	1	Q9Y4P3	1	2212.23	High	0.0001448	1.107e-09	4.69
High	ADEASELACPTPKEDGLAQQQTQLNLR	1xCarbamidomethyl [C9]; 1xGG [K13]	1.55409e-13	0.000111191	1	2	2	P49327	1	3097.49	High	0.0001448	9.712e-15	4.68
High	HIMSEPEEITTMSGQKLPLK	1xGG [K16]	6.68239e-09	0.000111191	1	2	1	Q9UKF6	1	2383.2	High	0.0001448	1.07e-09	4.65
High	AILPCIKGYDVIAQAQSGTGK	1xCarbamidomethyl [C5]; 1xGG [K7]	2.0342e-10	0.000111191	1	11	2	P60842	1	2304.2	High	0.0001448	2.402e-11	4.64
High	REPVSLEEWTKNIDSEGR	1xGG [K11]	6.26102e-10	0.000111191	1	2	1	Q8TC07	2	2259.1	High	0.0001448	8.13e-11	4.62
High	LDDLVSTGKLNLSQVR	1xGG [K9]	1.90468e-07	0.000111191	1	3	1	Q92499	1	1872.02	High	0.0001448	4.113e-08	4.55
High	LPLMECVQMTQDVQKAMDER	1xCarbamidomethyl [C6]; 1xGG [K15]	1.15023e-13	0.000111191	1	2	1	Q01813	1	2536.17	High	0.0001448	7.012e-15	4.55
High	EVELNELEPEKQPMNAASGAAMSLAGAEKNGLVK	1xGG [K29]	1.35116e-08	0.000111191	2	6	1	F5GZS6; F5H867	2	3639.8	High	0.0001448	2.306e-09	4.54
High	ATKCAEALAPLLSSLNVADR	1xCarbamidomethyl [C4]; 1xGG [K3]	1.74508e-10	0.000111191	1	1	1	Q8NB46	1	2214.15	High	0.0001448	2.032e-11	4.51
High	QFVPIKVEQIEAGTPGR	1xGG [K6]	1.45804e-05	0.000111191	1	7	1	Q16881	1	1983.07	High	0.0001448	4.599e-06	4.51
High	LLAKQPGVSVNAQTLDGR	1xGG [K4]	1.83597e-08	0.000111191	1	1	1	P57078	1	1981.08	High	0.0001448	3.217e-09	4.49
High	YKADLATDQKEALLELLR	1xGG [K10]	6.93477e-10	0.000111191	1	1	2	Q13895	2	2204.19	High	0.0001448	9.085e-11	4.48
High	VSMKPEFLHLTPGVQLEAGGDNLGQQYNSPQEVIGKR	1xGG [K36]	1.06129e-07	0.000111191	1	1	1	P11172	1	4151.1	High	0.0001448	2.171e-08	4.47
High	VEDYEPYPDDGMGYGDYPKLPDR	1xGG [K19]	1.77447e-08	0.000111191	1	3	1	O95169	1	2805.2	High	0.0001448	3.102e-09	4.47
High	NQKEATNTTSEPSAPSQDLLDLSPSPR	1xGG [K3]	5.25052e-10	0.000111191	1	4	2	O75674	1	2997.44	High	0.0001448	6.751e-11	4.47
High	HLAGLGLTEAIDKNKADLSR	1xGG [K15]	2.17039e-07	0.000111191	1	2	1	P50454	2	2236.2	High	0.0001448	4.727e-08	4.47
High	DYDAMGSQTKFVQCPDGELQK	1xCarbamidomethyl [C14]; 1xGG [K10]	3.88605e-10	0.000111191	1	2	1	Q9Y230	1	2531.12	High	0.0001448	4.856e-11	4.46
High	ATIFNLKCDPVFDFGTGPR	1xCarbamidomethyl [C8]; 1xGG [K7]	3.60835e-08	0.000111191	1	3	1	Q9BY44	1	2269.11	High	0.0001448	6.705e-09	4.44
High	AKTGGAYGEDLGADYNLSQVCDGK	1xCarbamidomethyl [C21]; 1xGG [K2]	1.05246e-08	0.000111191	1	2	1	P49327	1	2603.17	High	0.0001448	1.759e-09	4.43
High	AVIKNADMSEEMQQDSVECATQALEK	1xCarbamidomethyl [C19]; 1xGG [K4]	3.89646e-09	0.000111191	1	4	2	P63167	1	3039.37	High	0.0001448	5.957e-10	4.42
High	SLKPESGGNHIADLKKEIEILR	1xGG [K16]	7.29347e-06	0.000111191	1	1	1	P23458	2	2561.4	High	0.0001448	2.173e-06	4.41
High	DKGGINLTATCPQSELDAETVK	1xCarbamidomethyl [C11]; 1xGG [K2]	8.70013e-08	0.000111191	1	1	1	Q9Y295	1	2461.19	High	0.0001448	1.747e-08	4.4
High	ALVDPGPDFVVCDEGHILKNEASAVSK	1xCarbamidomethyl [C12]; 1xGG [K19]	2.35073e-09	0.000111191	1	2	2	P46100	1	2981.47	High	0.0001448	3.432e-10	4.39
High	VGNLGLATSFFNEKNMNITK	1xGG [K14]	4.54053e-07	0.000111191	1	1	1	O15523	1	2312.17	High	0.0001448	1.054e-07	4.38
High	QHMDITGEENPLNKLR	1xGG [K14]	1.42153e-06	0.000111191	1	3	2	A6NKB8	1	2008.99	High	0.0001448	3.658e-07	4.38
High	GKSDPYHATSGALSPAKDCGSQK	1xCarbamidomethyl [C19]; 1xGG [K]	1.43534e-13	0.000111191	1	1	2	P17302	2	2476.15	High	0.0001448	8.91e-15	4.38
High	VQGVDPGCMSPDVKNSIHVGDR	1xCarbamidomethyl [C8]; 1xGG [K14]	1.70589e-10	0.000111191	1	2	1	E9PC47	1	2481.16	High	0.0001448	1.977e-11	4.38
High	AFTGEGQKLGSTAPQVLSTSSPAQQAENEAK	1xGG [K8]	2.75581e-09	0.000111191	1	1	1	Q9UNZ2	1	3246.59	High	0.0001448	4.092e-10	4.37
High	HGEVCPAGWKPGSDTIKPDVQK	1xCarbamidomethyl [C5]; 1xGG [K]	1.01178e-10	0.000111191	1	2	2	Q06830	0	2520.23	High	0.0001448	1.12e-11	4.36
High	KVEELEGEITTLNHKLQDASAEVER	1xGG [K15]	6.58929e-10	0.000111191	1	1	2	Q10589	2	2952.49	High	0.0001448	8.592e-11	4.35
High	KSSGGKGGSYSQAACSDSAQGSDVSLTA	1xCarbamidomethyl [C15]; 1xGG [K6]	1.91615e-09	0.000111191	2	12	1	P01889; P30481	2	2777.23	High	0.0001448	2.759e-10	4.34
High	LVMEEAPESYKNVTDVVNTCHDAGISK	1xCarbamidomethyl [C20]; 1xGG [K11]	5.94715e-08	0.000111191	1	1	2	Q9Y3I0	1	3120.46	High	0.0001448	1.155e-08	4.32
High	NQQITHANNTVSNFKR	1xGG [K15]	9.56247e-13	0.000111191	1	3	1	Q92598	1	1985.99	High	0.0001448	7.049e-14	4.31
High	VSDFVKENSPEHWLQNDWHTK	1xGG [K6]	1.95953e-07	0.000111191	1	2	1	Q9ULK4	1	2710.26	High	0.0001448	4.238e-08	4.29
High	IQALQTACPDLQLSAASVGNCPTKK	2xCarbamidomethyl [C8; C21]; 1xGG [K24]	6.24225e-09	0.000111191	1	1	2	Q15154	1	2785.4	High	0.0001448	9.959e-10	4.27
High	IGYSSPLTLSDQSSKIK	1xGG [K15]	3.13084e-08	0.000111191	1	1	1	O60488	1	1938.02	High	0.0001448	5.755e-09	4.27
High	LLNDEDQVVVNKAAVMVHQLSK	1xGG [K12]	1.15911e-08	0.000111191	1	10	1	A0A2R8Y7Z0	1	2564.35	High	0.0001448	1.952e-09	4.27
High	EHGLNPDVVQNIQDICNSKHMQK	1xCarbamidomethyl [C16]; 1xGG [K19]	2.93342e-09	0.000111191	1	2	1	Q7Z2W4	1	2818.34	High	0.0001448	4.38e-10	4.26
High	YSLKEALCDPTVASR	1xCarbamidomethyl [C8]; 1xGG [K4]	6.53233e-09	0.000111191	1	1	2	Q9BRX2	1	1823.9	High	0.0001448	1.045e-09	4.22
High	EVVNKDVLDVYIEHR	1xGG [K5]	8.01649e-11	0.000111191	1	1	1	P33993	1	1942	High	0.0001448	8.685e-12	4.19
High	TITMLDEQKEQLNRIEEGLDQINK	1xGG [K9]	1.01145e-08	0.000111191	1	6	1	O00161	2	2972.5	High	0.0001448	1.683e-09	4.19
High	KTVTYEDPQAVGGLASALDNR	1xGG [K1]	6.13682e-09	0.000111191	1	3	1	Q6ZVM7	1	2319.16	High	0.0001448	9.774e-10	4.19
High	AAHEALGQFCCALHKACQSCPSEPNTAALQAALAR	4xCarbamidomethyl [C10; C11; C17; C20]; 1xGG [K15]	3.14762e-06	0.000111191	1	3	2	H0YN14	1	3923.82	High	0.0001448	8.679e-07	4.19
High	VKDSDDVPMVLVGNKCDLPTR	1xCarbamidomethyl [C16]; 1xGG [K15]	8.58173e-11	0.000111191	1	1	2	P01111	2	2472.22	High	0.0001448	9.383e-12	4.18
High	HEDSLLKDLFQDYER	1xGG [K7]	3.66054e-09	0.000111191	1	2	1	P30532	1	2021.96	High	0.0001448	5.561e-10	4.16
High	GRGKGPAAEEPLSLLDDMNHCYSR	1xCarbamidomethyl [C21]; 1xGG [K4]	1.32125e-10	0.000111191	1	1	1	Q02535	2	2787.29	High	0.0001448	1.503e-11	4.15
High	FLDKDGLINKDLTSR	1xGG [K10]	7.3179e-09	0.000111191	1	2	1	Q16678	2	1848.98	High	0.0001448	1.185e-09	4.13
High	VAQTDGVNVDMHLKQIEIK	1xGG [K14]	1.9277e-11	0.000111191	1	1	2	P17302	1	2252.17	High	0.0001448	1.845e-12	4.12
High	HLSKMQQNGYENPTYK	1xOxidation [M5]; 1xGG [K4]	1.68102e-07	0.000111191	1	3	2	A0A0A0MRG2	1	2067.96	High	0.0001448	3.58e-08	4.1
High	TDMDQIITSKEHLASK	1xGG [K10]	1.32877e-10	0.000111191	1	1	2	Q96TA1	1	1930.95	High	0.0001448	1.505e-11	4.08
High	GSLSLSFEREPSTSDLGTTDVQKK	1xGG [K]	5.92932e-07	0.000111191	1	1	2	P57078	2	2696.34	High	0.0001448	1.411e-07	4.08
High	ALKDPNAFLFDHLLTLKPVK	1xGG [K3]	1.99985e-10	0.000111191	1	3	1	Q7L2H7	1	2394.35	High	0.0001448	2.351e-11	4.08
High	VNTLKTCSDDVVDYFK	1xCarbamidomethyl [C7]; 1xGG [K5]	5.65088e-08	0.000111191	1	1	1	Q96P11	1	2017.95	High	0.0001448	1.095e-08	4.07
High	SGQDYKIPIDNMTNEMEQR	1xGG [K6]	3.98465e-07	0.000111191	1	1	1	Q9NVH2	1	2383.07	High	0.0001448	9.149e-08	4.06
High	CDPVDQCQDSETGTFYQIGDSWEKYVHGVR	2xCarbamidomethyl [C1; C7]; 1xGG [K24]	3.00983e-10	0.000111191	1	1	1	P02751	1	3690.59	High	0.0001448	3.676e-11	4.05
High	FDVQLKDLEKWQNNLLPSR	1xGG [K10]	4.26702e-09	0.000111191	1	3	1	I3L3P7	2	2457.29	High	0.0001448	6.584e-10	4.05
High	DINKLEEQNPDIVSEKKPATEVDPTHFEK	1xGG [K17]	9.58808e-12	0.000111191	1	1	2	P23458	2	3464.72	High	0.0001448	8.647e-13	4.03
High	HVAEVLEYTKDEQLESLFQR	1xGG [K10]	2.39112e-09	0.000111191	1	3	1	P05198	1	2548.27	High	0.0001448	3.508e-10	4.03
High	TLESDCTKLFSQGIGGEQAQAK	1xCarbamidomethyl [C6]; 1xGG [K8]	2.55888e-07	0.000111191	1	2	2	J3KNI1	1	2482.19	High	0.0001448	5.658e-08	4.03
High	SPLTQKHGLGYSLLER	1xGG [K6]	9.63634e-08	0.000111191	1	2	2	Q5JR04	1	1913.02	High	0.0001448	1.958e-08	4.02
High	LGIEKTDPTTLTDEEINR	1xGG [K5]	1.5096e-09	0.000111191	1	2	1	P11586	1	2159.08	High	0.0001448	2.124e-10	4
High	LVLDEDEETKEPLVQVHR	1xGG [K10]	3.23934e-08	0.000111191	1	1	1	P46100	1	2263.16	High	0.0001448	5.984e-09	3.98
High	EVIEIEDASPTKCPITTK	1xCarbamidomethyl [C13]; 1xGG [K12]	2.44685e-11	0.000111191	1	1	1	P46100	1	2145.07	High	0.0001448	2.397e-12	3.97
High	LMEMSKDSLLGDK	1xGG [K6]	1.14947e-09	0.000111191	1	1	3	P33993	1	1580.77	High	0.0001448	1.58e-10	3.97
High	KLQEEELLATQVDMR	1xGG [K1]	2.6098e-06	0.000111191	1	1	1	Q8IVM0	1	1916.97	High	0.0001448	7.064e-07	3.97
High	KREELSNVLAAMR	1xGG [K1]	0.000352253	0.000224516	1	1	1	Q9Y3U8	2	1630.87	High	0.0002058	0.0001471	3.97
High	HSTGDTKVPFCLQSCVKPLK	2xCarbamidomethyl [C11; C15]; 1xGG [K7]	2.02135e-06	0.000111191	1	2	2	O94925	1	2416.21	High	0.0001448	5.353e-07	3.96
High	MVQQLGKAEAAALTETAK	1xGG [K7]	3.06974e-09	0.000111191	1	1	2	O15439	1	1974.03	High	0.0001448	4.603e-10	3.96
High	VGQAVDVVGQAGKPK	1xGG [K13]	7.03275e-09	0.000111191	1	1	3	Q13200	0	1566.86	High	0.0001448	1.133e-09	3.95
High	EQVPSLGSNVACGLAYTDYHKAAMGLGAR	1xCarbamidomethyl [C12]; 1xGG [K21]	8.84959e-08	0.000111191	1	2	1	M0R026	1	3150.51	High	0.0001448	1.788e-08	3.93
High	RPPSPIKFDLNEPLHLSFLQNAAK	1xGG [K7]	4.91782e-09	0.000111191	1	2	1	A0AVT1	1	2846.53	High	0.0001448	7.673e-10	3.92
High	GGPGSAVSPYPTFNPSSDVAALHKAIMVK	1xGG [K24]	6.06552e-07	0.000111191	1	3	1	P04083	1	3012.52	High	0.0001448	1.444e-07	3.91
High	SKADNVGSALGPDWHEGLNLK	1xGG [K2]	3.88605e-10	0.000111191	1	2	1	Q8WU10	1	2322.15	High	0.0001448	4.858e-11	3.9
High	AQTLPTSVVTITSESSPGKR	1xGG [K19]	2.46656e-08	0.000111191	1	2	1	Q01082	1	2173.15	High	0.0001448	4.428e-09	3.89
High	TDLDDDITALKQR	1xGG [K11]	3.92914e-08	0.000111191	1	3	2	A0A2R8YHB3	1	1617.81	High	0.0001448	7.38e-09	3.89
High	LVDAIVSGDTSKLMK	1xGG [K12]	2.39752e-08	0.000111191	1	1	2	P57078	1	1690.9	High	0.0001448	4.318e-09	3.88
High	KAEGKATSTTELPPEYLTSPLSQQSQLPPK	1xGG [K]	4.59239e-07	0.000111191	1	2	6	I3L1P5	2	3340.73	High	0.0001448	1.072e-07	3.87
High	GILAADESTGSIAKR	1xGG [K14]	2.02268e-10	0.000111191	1	5	2	P04075	1	1602.84	High	0.0001448	2.388e-11	3.87
High	VAHADVFAPVKAHVAELER	1xGG [K11]	1.16843e-05	0.000111191	1	1	1	Q8IZ52	1	2173.15	High	0.0001448	3.618e-06	3.87
High	ATDAVGPQLSLANCYEVLSAAKR	1xCarbamidomethyl [C14]; 1xGG [K22]	4.46531e-09	0.000111191	1	1	1	O94819	1	2548.28	High	0.0001448	6.932e-10	3.87
High	AINQKLGDTPGVSYSDIAAR	1xGG [K5]	5.66788e-09	0.000111191	1	2	1	Q9H269	1	2190.11	High	0.0001448	8.961e-10	3.86
High	SPWSNKYDPPLEDGAMPSAR	1xGG [K6]	5.44702e-09	0.000111191	1	4	1	B1AK88	1	2332.07	High	0.0001448	8.601e-10	3.85
High	GVPNVISEDTLKGQDSLSTDTGQSR	1xGG [K12]	8.70299e-10	0.000111191	1	1	2	Q5W0V3	1	2718.32	High	0.0001448	1.169e-10	3.85
High	HEQIDQPQDVNSFAGGHPGLFQDSKNSDLYSIMK	1xGG [K25]	7.01627e-12	0.000111191	1	3	2	A0A2R8Y7G1	1	3916.82	High	0.0001448	6.143e-13	3.83
High	EILDKFTEEVVKQTQR	1xGG [K12]	3.50735e-08	0.000111191	1	1	1	P49189	2	2077.09	High	0.0001448	6.514e-09	3.83
High	NCYPSPLNYYNFPKSCCTSVNEVICHGIPDR	4xCarbamidomethyl [C2; C16; C17; C25]; 1xGG [K14]	4.51482e-07	0.000111191	1	2	1	P53582	1	3875.7	High	0.0001448	1.048e-07	3.83
High	YYSRPKEAPEPMELDGPK	1xGG [K6]	2.61067e-08	0.000111191	1	3	1	P42224	1	2221.06	High	0.0001448	4.715e-09	3.83
High	SVKEYVDPNNIFGNR	1xGG [K3]	4.51292e-05	0.000111191	1	2	1	O00116	1	1865.91	High	0.0001448	1.573e-05	3.82
High	GDVTITNDGATILKQMQVLHPAAR	1xGG [K14]	1.51314e-06	0.000111191	1	1	3	P50991	1	2663.39	High	0.0001448	3.922e-07	3.82
High	LLQSPCVDTAPKSEWEASPGGLDR	1xCarbamidomethyl [C6]; 1xGG [K12]	3.32372e-09	0.000111191	1	6	1	H3BP25	1	2727.3	High	0.0001448	5.012e-10	3.82
High	FKKGDEYDVCAICLDEYEDGDKLR	2xCarbamidomethyl [C10; C13]; 1xGG [K3]	5.41618e-09	0.000111191	1	4	1	C9J7B4	3	3052.37	High	0.0001448	8.534e-10	3.82
High	YVSPQDVTTMQTCNTKFPGPK	1xCarbamidomethyl [C13]; 1xGG [K16]	4.3389e-07	0.000111191	1	2	1	Q9H0J9	1	2513.18	High	0.0001448	1.007e-07	3.8
High	KMQNWCPSWSEDETLCAR	2xCarbamidomethyl [C6; C16]; 1xGG [K1]	9.55619e-09	0.000111191	1	4	1	Q9BY44	1	2412.02	High	0.0001448	1.58e-09	3.8
High	WKDSDEADLVLAKEANMK	1xGG [K13]	1.101e-06	0.000111191	1	1	1	Q13185	2	2177.05	High	0.0001448	2.776e-07	3.8
High	CGDCPSADPTVKLGAVGGSGFK	2xCarbamidomethyl [C1; C4]; 1xGG [K12]	0.000447116	0.000224516	1	2	1	F5H2T0	1	2294.05	High	0.0002058	0.0001913	3.8
High	DVEKGELVAKEIQTTTGNQQVLVR	1xGG [K10]	7.06706e-05	0.000111191	1	1	2	Q8TC12	2	2769.47	High	0.0001448	2.572e-05	3.8
High	RWTDENIDTVALKHFPNIDR	1xGG [K13]	3.1298e-06	0.000111191	1	4	1	Q14204	2	2554.28	High	0.0001448	8.62e-07	3.8
High	LGGNYGPTVLVQQEALKR	1xGG [K17]	1.56973e-05	0.000111191	1	5	1	B3KSI3	1	2057.11	High	0.0001448	5.006e-06	3.8
High	LTKEEPLSQITAYCNSCWDTK	2xCarbamidomethyl [C14; C17]; 1xGG [K3]	1.63396e-07	0.000111191	1	3	1	A0A0A0MTC1	1	2658.22	High	0.0001448	3.48e-08	3.78
High	LGKEINNPESVYYWAQK	1xGG [K3]	1.46634e-05	0.000111191	1	7	1	A0A087WZK0	1	2153.07	High	0.0001448	4.644e-06	3.78
High	IHLNKNPEEYQGTLNSHLNK	1xGG [K5]	2.12235e-09	0.000111191	1	2	1	E7EPI0	1	2463.24	High	0.0001448	3.084e-10	3.78
High	TSPVADAAGWVDVDKETLQHR	1xGG [K15]	4.91944e-11	0.000111191	1	1	1	Q9Y6N5	1	2409.18	High	0.0001448	5.106e-12	3.77
High	ATTASQAKAVLSAEQLRDEEVHAGLGELLR	1xGG [K8]	1.03745e-07	0.000111191	1	10	3	P50454	2	3277.71	High	0.0001448	2.119e-08	3.77
High	TGEFSDKLLSLQR	1xGG [K7]	2.83517e-09	0.000111191	1	1	1	Q12899	1	1607.84	High	0.0001448	4.209e-10	3.76
High	VFANAPDSACVIGLKK	1xCarbamidomethyl [C10]; 1xGG [K15]	1.07341e-07	0.000111191	1	1	1	P17858	1	1803.94	High	0.0001448	2.2e-08	3.75
High	VKQDMPPPGGYGPIDYKR	1xGG [K17]	3.45848e-09	0.000111191	1	5	4	Q9P0J0	2	2132.06	High	0.0001448	5.22e-10	3.74
High	TVNREELLKQAESVMQDLGSSR	1xGG [K9]	1.2158e-05	0.000111191	1	1	2	Q14669	2	2604.3	High	0.0001448	3.773e-06	3.74
High	LLNVNANDPPPISGKNLR	1xGG [K15]	4.22872e-06	0.000111191	1	1	1	Q96BZ9	1	2046.11	High	0.0001448	1.197e-06	3.74
High	LCLKELVEEQGR	1xCarbamidomethyl [C2]; 1xGG [K4]	1.47916e-06	0.000111191	1	4	2	Q5D0E6	1	1587.82	High	0.0001448	3.819e-07	3.74
High	ENCLNSDVVEQIYKR	1xCarbamidomethyl [C3]; 1xGG [K14]	9.97028e-08	0.000111191	1	3	2	A0A0A0MQX1	1	1980.94	High	0.0001448	2.03e-08	3.74
High	IAKGGVNDNFQGVLQNVR	1xGG [K3]	2.78637e-07	0.000111191	1	1	1	P07996	1	2043.07	High	0.0001448	6.2e-08	3.73
High	IESKADPSILQNLR	1xGG [K4]	1.5614e-07	0.000111191	1	2	1	F8W9X7	1	1697.92	High	0.0001448	3.306e-08	3.73
High	HSQFIGYPITLYLEKER	1xGG [K15]	5.55726e-10	0.000111191	1	1	1	P08238	1	2208.14	High	0.0001448	7.14e-11	3.72
High	EFTEAVEAKQVAQQEAER	1xGG [K9]	9.94365e-09	0.000111191	1	5	1	P35232	1	2177.05	High	0.0001448	1.656e-09	3.71
High	VCGDSDKGFVVINQKGIDPFSLDALSK	1xCarbamidomethyl [C2]; 1xGG [K15]	1.18218e-07	0.000111191	1	1	1	P40227	2	3023.51	High	0.0001448	2.443e-08	3.71
High	MTLEEFSAGEQKTER	1xAcetyl [N-Term]; 1xGG [K12]	2.85989e-10	0.000111191	1	2	1	P24522	1	1911.88	High	0.0001448	3.474e-11	3.71
High	IDPTVTMMQVEEKPDVTYSDVGGCK	1xCarbamidomethyl [C24]; 1xGG [K13]	4.19357e-07	0.000111191	1	2	2	P35998	0	2913.33	High	0.0001448	9.709e-08	3.7
High	SEDSIKGLQPEDVNLLVTCR	1xCarbamidomethyl [C19]; 1xGG [K6]	4.07619e-07	0.000111191	1	1	1	P53794	1	2387.19	High	0.0001448	9.375e-08	3.69
High	IAKEEIFGPVQPILK	1xGG [K3]	9.47358e-08	0.000111191	1	2	1	P47895	1	1796.03	High	0.0001448	1.924e-08	3.69
High	RPPLMASGKSLPCFEPYEFTPR	1xCarbamidomethyl [C13]; 1xGG [K9]	9.99697e-07	0.000111191	1	2	1	B9ZVN9	1	2694.32	High	0.0001448	2.501e-07	3.69
High	GENLEAVVCEEPQVKYSTLHTQSAEPPPPPEPAR	1xCarbamidomethyl [C9]; 1xGG [K15]	2.08582e-07	0.000111191	1	2	2	Q8TCZ2	1	3870.86	High	0.0001448	4.542e-08	3.69
High	SELLLSEKVVDAR	1xGG [K8]	8.2667e-08	0.000111191	1	1	2	P08476	1	1572.86	High	0.0001448	1.655e-08	3.68
High	VIISAPSADAPMFVMGVNHEKYDNSLK	1xGG [K]	1.52226e-08	0.000111191	1	2	2	P04406	1	3047.5	High	0.0001448	2.623e-09	3.68
High	EGLVDTAVKTAETGYMQR	1xGG [K9]	7.96585e-07	0.000111191	1	1	1	O14802	1	2083.01	High	0.0001448	1.952e-07	3.68
High	LGDNKGIAHPISFPSFAK	1xGG [K5]	4.84771e-08	0.000111191	1	2	3	E9PH99	1	2013.06	High	0.0001448	9.251e-09	3.68
High	DKVVGKDYLLCDYNR	1xCarbamidomethyl [C11]; 1xGG [K6]	6.15325e-08	0.000111191	1	4	1	B1AK88	2	1971.96	High	0.0001448	1.202e-08	3.67
High	ETHADLWPAKQYPLVTPNEER	1xGG [K10]	1.79414e-06	0.000111191	1	2	2	P35606	1	2608.28	High	0.0001448	4.723e-07	3.66
High	YLTEHPDPNNENIVGYNNKK	1xGG [K20]	5.10187e-08	0.000111191	1	1	1	Q6P2Q9	1	2473.17	High	0.0001448	9.815e-09	3.66
High	EGLELLKTAIGK	1xGG [K7]	5.30694e-06	0.000111191	1	2	1	P06733	1	1385.8	High	0.0001448	1.533e-06	3.66
High	ATCIGNNSAAAVSMLKQDYK	1xCarbamidomethyl [C3]; 1xGG [K16]	3.40804e-06	0.000111191	1	8	1	H0YL69	1	2256.07	High	0.0001448	9.499e-07	3.66
High	EHMGDILYKLSSMK	1xGG [K9]	1.1229e-05	0.000111191	1	1	1	P38606	1	1765.86	High	0.0001448	3.477e-06	3.65
High	YLAEVAAGDDKKGIVDQSQQAYQEAFEISKK	1xGG [K11]	2.32256e-05	0.000111191	1	4	1	P63104	3	3543.76	High	0.0001448	7.665e-06	3.63
High	NDYAVESYENKEAYQR	1xGG [K11]	9.83137e-09	0.000111191	1	1	1	Q9BZQ8	1	2092.92	High	0.0001448	1.627e-09	3.63
High	QTSSIFEAAKQELAK	1xGG [K10]	1.01993e-07	0.000111191	1	1	1	Q8IY17	1	1764.91	High	0.0001448	2.076e-08	3.62
High	ALVAMNENLKSQEQEFK	1xGG [K10]	6.19033e-10	0.000111191	1	3	1	F8W9X7	1	2093.03	High	0.0001448	8.039e-11	3.62
High	LEGDNVNPESQLIQQSEQSESETAGSTKYR	1xGG [K28]	4.90307e-08	0.000111191	1	1	2	Q93008	1	3438.59	High	0.0001448	9.356e-09	3.62
High	EVLYKLYKDPAGPSR	1xGG [K5]	1.92643e-07	0.000111191	1	1	2	Q5T447	2	1849.98	High	0.0001448	4.147e-08	3.61
High	NVDAILEEYANCKK	1xCarbamidomethyl [C12]; 1xGG [K13]	3.68138e-09	0.000111191	1	3	1	Q5JXX2	1	1780.85	High	0.0001448	5.611e-10	3.61
High	ADAENLIYTADPESFEVNTKDMDSTLSR	1xGG [K20]	3.89517e-07	0.000111191	1	2	2	Q9H8V3	1	3246.47	High	0.0001448	8.919e-08	3.6
High	VGIKDASQFIEDNPHPR	1xGG [K4]	1.21258e-06	0.000111191	1	3	1	F8WB94	1	2037.01	High	0.0001448	3.069e-07	3.6
High	MFHGIPATPGIGAPGNKPELYEEVK	1xAcetyl [N-Term]; 1xGG [K17]	4.78017e-09	0.000111191	1	5	1	E9PLM9	0	2808.4	High	0.0001448	7.432e-10	3.59
High	VGGSGVNVNAKGLDLGGR	1xGG [K11]	4.80897e-11	0.000111191	1	1	1	Q09666	1	1783.94	High	0.0001448	4.984e-12	3.59
High	CFSPGVIEVQEVQGKK	1xCarbamidomethyl [C1]; 1xGG [K15]	4.0194e-08	0.000111191	1	4	1	O15160	1	1918.97	High	0.0001448	7.568e-09	3.58
High	GICDYFPSPSKTSLPLSPVK	1xCarbamidomethyl [C3]; 1xGG [K11]	4.72774e-11	0.000111191	1	1	1	Q86XL3	1	2307.17	High	0.0001448	4.913e-12	3.57
High	HKGSPFPEVAESVQQELESYR	1xGG [K2]	6.69801e-06	0.000111191	1	1	3	Q8WVM8	1	2531.22	High	0.0001448	1.971e-06	3.57
High	DVLFLKDCVGPEVEK	1xCarbamidomethyl [C8]; 1xGG [K6]	0.000101055	0.000111191	1	1	2	P00558	1	1861.94	High	0.0001448	3.793e-05	3.57
High	LAEEIPLKILAHNGLVGR	1xGG [K8]	4.9873e-08	0.000111191	1	2	1	Q9Y6M1	1	2057.19	High	0.0001448	9.528e-09	3.57
High	IISDGLKYSLATGNWGDQK	1xGG [K7]	8.89692e-06	0.000111191	1	4	1	A0A1W2PPT5	1	2180.1	High	0.0001448	2.697e-06	3.56
High	ITDIIGKEEGIGPENLR	1xGG [K7]	5.96504e-09	0.000111191	1	2	1	Q13085	1	1968.04	High	0.0001448	9.448e-10	3.56
High	HLAKDHSPDLYSLELAGLDEIGKR	1xGG [K4]	4.24146e-07	0.000111191	1	13	2	A0A1B0GTB0	2	2791.44	High	0.0001448	9.825e-08	3.55
High	KVDKQTALLDADDPVSQLHK	1xGG [K4]	4.48926e-07	0.000111191	1	3	1	Q06330	2	2335.23	High	0.0001448	1.043e-07	3.54
High	LNNDPGWKNLTVILSDASAPGEGEHK	1xGG [K8]	5.44523e-07	0.000111191	1	1	2	Q9H0D6	1	2876.42	High	0.0001448	1.29e-07	3.54
High	IYQFTAASPKDAEEWVQQLK	1xGG [K10]	9.34159e-09	0.000111191	1	1	1	O75563	1	2466.23	High	0.0001448	1.548e-09	3.54
High	HSQFIGYPITLFVEKER	1xGG [K15]	7.25465e-08	0.000111191	1	2	1	P07900	1	2178.13	High	0.0001448	1.439e-08	3.54
High	RYDGSQQALDLKGLR	1xGG [K12]	1.13271e-06	0.000111191	1	3	1	Q9UBU9	2	1833.96	High	0.0001448	2.854e-07	3.53
High	QPPSQFEPLDMKLMR	1xGG [K12]	1.23341e-06	0.000111191	1	1	1	P33993	1	1930.95	High	0.0001448	3.142e-07	3.53
High	ISQMPVILTPLHFDRDPLQKQPSCQR	1xCarbamidomethyl [C24]; 1xGG [K20]	0.000327193	0.000224516	1	1	1	P49915	2	3218.66	High	0.0002058	0.000136	3.53
High	VPSIKIPMDIMEQQPFLSDSKPSDR	1xGG [K5]	1.66648e-06	0.000111191	1	1	2	Q9Y6R1	1	2972.49	High	0.0001448	4.344e-07	3.51
High	IAELMPGASGAEVKGVCTEAGMYALR	1xCarbamidomethyl [C17]; 1xGG [K14]	6.08171e-06	0.000111191	1	1	2	P62195	1	2795.35	High	0.0001448	1.78e-06	3.51
High	KDPQETAKLFSVPDFVGDACK	1xCarbamidomethyl [C20]; 1xGG [K8]	3.51534e-05	0.000111191	1	1	2	Q14764	2	2466.2	High	0.0001448	1.201e-05	3.5
High	AVLNPNPMDFCTKDLLTTTSER	1xCarbamidomethyl [C11]; 1xGG [K13]	4.3899e-09	0.000111191	1	2	1	Q7Z333	1	2637.26	High	0.0001448	6.767e-10	3.5
High	SKESVTDAILQTDQILTEK	1xGG [K2]	8.84655e-06	0.000111191	1	3	2	Q9H0R5	1	2233.16	High	0.0001448	2.666e-06	3.5
High	LSNHVFNALKQHAYSEER	1xGG [K10]	5.66601e-07	0.000111191	1	3	1	O14730	1	2257.11	High	0.0001448	1.34e-07	3.49
High	SAAQMEVASFLLSKENQPENSQTPTKK	1xGG [K14]	8.1027e-07	0.000111191	1	1	1	Q12834	2	3077.52	High	0.0001448	1.982e-07	3.49
High	KEAESCDCLQGFQLTHSLGGGTGSGMGTLLISK	2xCarbamidomethyl [C6; C8]; 1xGG [K1]	1.85693e-08	0.000111191	2	10	2	P07437; P68371	1	3553.67	High	0.0001448	3.258e-09	3.49
High	LCSSEVGLLKNAER	1xCarbamidomethyl [C2]; 1xGG [K10]	1.60637e-07	0.000111191	1	2	2	Q9NWC5	1	1689.86	High	0.0001448	3.402e-08	3.49
High	LCEKMAQFDAK	1xCarbamidomethyl [C2]; 1xGG [K4]	1.3707e-09	0.000111191	1	1	3	P26641	1	1454.68	High	0.0001448	1.917e-10	3.48
High	LAELKNLGQPIK	1xGG [K5]	2.4526e-08	0.000111191	1	2	2	P34932	1	1437.84	High	0.0001448	4.416e-09	3.48
High	ALLSKNTAPDNGPILLQAQTTQR	1xGG [K5]	3.82939e-07	0.000111191	1	3	1	Q12788	1	2564.38	High	0.0001448	8.754e-08	3.48
High	SHDFSNSENLEKLEKLGMSSDLVSR	1xGG [K15]	2.07401e-07	0.000111191	1	2	1	Q9H0J9	2	2936.41	High	0.0001448	4.502e-08	3.47
High	NTLKPSPQAWLQLVK	1xGG [K4]	1.35071e-06	0.000111191	1	3	1	A0A0A0MTC1	0	1837.03	High	0.0001448	3.463e-07	3.46
High	MIQDGKGDVTITNDGATILK	1xGG [K6]	4.88836e-07	0.000111191	1	1	1	P50991	1	2204.12	High	0.0001448	1.143e-07	3.46
High	NNQETKPSDDENSDNSNECVVCLSDLR	2xCarbamidomethyl [C19; C22]; 1xGG [K6]	9.15627e-08	0.000111191	1	3	1	B4DR12	0	3253.36	High	0.0001448	1.851e-08	3.46
High	VSGSATGTVSDLAPGQSGMDDMKLLEQR	1xGG [K23]	8.40872e-08	0.000111191	1	1	1	Q9HCS7	1	2964.4	High	0.0001448	1.688e-08	3.45
High	HLNKMQNHGYENPTYKYLEQMQI	2xGG [K4; K16]	1.8298e-05	0.000111191	1	1	2	Q06481	2	3107.45	High	0.0001448	5.905e-06	3.45
High	VQSKDWPHAGRPAHELR	1xGG [K4]	7.56528e-05	0.000111191	1	5	1	A0A0G2JNK5	1	2098.07	High	0.0001448	2.758e-05	3.45
High	DSTHCPLEKALEICQQR	2xCarbamidomethyl [C5; C14]; 1xGG [K9]	8.35825e-06	0.000111191	1	1	1	P49754	1	2199.03	High	0.0001448	2.507e-06	3.45
High	AHAWPSPYKDYEVK	1xGG [K9]	2.778e-06	0.000111191	1	1	1	Q8NFJ5	1	1804.87	High	0.0001448	7.562e-07	3.45
High	AHEQALAELTKR	1xGG [K11]	0.000704382	0.000224516	1	1	1	Q15477	1	1480.79	High	0.0002058	0.0003128	3.44
High	CSEEVSPMQLIKQNIFGPSQK	1xCarbamidomethyl [C1]; 1xGG [K12]	2.29719e-07	0.000111191	1	3	1	A0A0A0MTC1	1	2534.24	High	0.0001448	5.045e-08	3.44
High	LGELSDKIGSTIDDTISK	1xGG [K7]	1.27999e-07	0.000111191	1	1	1	Q14677	1	2006.03	High	0.0001448	2.665e-08	3.44
High	LLQSPLCAGCSSDKQQCWCR	4xCarbamidomethyl [C7; C10; C17; C19]; 1xGG [K14]	2.33041e-08	0.000111191	1	1	1	Q9UJX6	1	2568.12	High	0.0001448	4.167e-09	3.44
High	VTDAIVLLDREQGGKDK	1xGG [K15]	0.000227536	0.000224516	1	2	1	P11172	2	1971.05	High	0.0002058	9.168e-05	3.44
High	SLADIGKTVSSASR	1xGG [K7]	2.44605e-09	0.000111191	1	1	2	Q9Y6R1	1	1505.79	High	0.0001448	3.597e-10	3.44
High	GLFQTGQKGLNDFQCWEK	1xCarbamidomethyl [C15]; 1xGG [K8]	2.35625e-06	0.000111191	1	1	1	Q9BRX5	1	2270.07	High	0.0001448	6.332e-07	3.44
High	DNMKWCGTTQNYDADQK	1xCarbamidomethyl [C6]; 1xGG [K4]	1.83046e-07	0.000111191	1	1	1	P02751	1	2188.9	High	0.0001448	3.923e-08	3.43
High	VQLDTIQGELNAPTQFKGR	1xGG [K17]	5.73261e-09	0.000111191	1	1	2	Q7Z3B4	1	2229.16	High	0.0001448	9.072e-10	3.43
High	ILKSNNPAITTAECLK	1xCarbamidomethyl [C14]; 1xGG [K3]	7.71957e-06	0.000111191	1	1	1	Q8ND90	1	1887	High	0.0001448	2.307e-06	3.43
High	FLNTYQNPGEKLSAYVIR	1xGG [K11]	3.95151e-08	0.000111191	1	1	1	Q8ND90	1	2227.15	High	0.0001448	7.42e-09	3.43
High	GYKYNPMYSEPVDQEYLPEELR	1xGG [K3]	4.2899e-07	0.000111191	1	1	2	Q96S55	1	2834.3	High	0.0001448	9.933e-08	3.43
High	KEVKYEAPQATDGLAGALDAR	1xGG [K1]	7.19193e-07	0.000111191	1	1	1	O60784	2	2317.18	High	0.0001448	1.745e-07	3.43
High	LQNVEQLPPDEIKELCQSVMPAGVDKISTAQK	1xCarbamidomethyl [C16]; 1xGG [K26]	1.50458e-06	0.000111191	1	1	1	Q92621	2	3679.87	High	0.0001448	3.899e-07	3.43
High	HVVPLPDGKSTDFLPVDCPVR	1xCarbamidomethyl [C18]; 1xGG [K9]	3.19421e-09	0.000111191	1	3	1	A0A0A0MTC1	1	2462.25	High	0.0001448	4.793e-10	3.42
High	HVDLLEVAQETDGFSGSDLKEMCR	1xCarbamidomethyl [C23]; 1xGG [K20]	2.34996e-07	0.000111191	1	1	3	Q8NBU5	1	2850.3	High	0.0001448	5.165e-08	3.42
High	LNEAKEEFTSGGPLGQK	1xGG [K5]	2.92365e-06	0.000111191	1	1	1	P43034	1	1918.95	High	0.0001448	7.998e-07	3.42
High	FYDLSSKYYQTIGNHASYYK	1xGG [K7]	8.01385e-09	0.000111191	1	5	2	Q9UNM6	1	2562.19	High	0.0001448	1.305e-09	3.41
High	LHAIKEQLIQEGLLDR	1xGG [K5]	1.55256e-07	0.000111191	1	10	1	A6NDI8	1	1990.11	High	0.0001448	3.277e-08	3.41
High	GEADILAALKK	1xGG [K10]	6.96959e-06	0.000111191	1	3	2	Q12899	1	1242.71	High	0.0001448	2.062e-06	3.41
High	TELQQLIQQKR	1xGG [K10]	6.89089e-06	0.000111191	1	1	1	Q99570	1	1498.83	High	0.0001448	2.033e-06	3.41
High	REPLGEDSVGLKPLK	1xGG [K12]	2.41672e-05	0.000111191	1	1	2	P46531	1	1751.97	High	0.0001448	7.986e-06	3.41
High	DIHMTPSTDFYKK	1xGG [K12]	0.000271305	0.000224516	1	1	1	O95486	1	1696.8	High	0.0002058	0.000111	3.4
High	EIVAQHTKEWSEMINTHSAEEQEIR	1xGG [K8]	6.77681e-08	0.000111191	1	1	1	Q15147	1	3109.46	High	0.0001448	1.336e-08	3.4
High	LKQLEMENSPLLSPR	1xGG [K2]	1.6917e-11	0.000111191	1	1	2	Q9HCM4	1	1868.99	High	0.0001448	1.603e-12	3.4
High	LLSADGQSEPPYTTWKIR	1xGG [K16]	9.94037e-07	0.000111191	1	1	1	Q9UK39	1	2176.1	High	0.0001448	2.481e-07	3.4
High	IFHELTQTDKALFNR	1xGG [K10]	1.21258e-06	0.000111191	1	2	1	P11586	1	1947.01	High	0.0001448	3.08e-07	3.4
High	VVSPWNSEDAKGLIK	1xGG [K11]	1.15873e-06	0.000111191	1	3	1	P11177	1	1756.92	High	0.0001448	2.931e-07	3.39
High	VDFNVPMKNNQITNNQR	1xGG [K8]	1.47128e-08	0.000111191	1	1	1	P00558	1	2146.05	High	0.0001448	2.533e-09	3.39
High	AEVYTKQGFGNLPICMAK	1xCarbamidomethyl [C15]; 1xGG [K6]	5.07128e-06	0.000111191	1	3	1	P11586	1	2141.05	High	0.0001448	1.464e-06	3.39
High	EFALKHLPNDPMFK	1xGG [K5]	4.32731e-08	0.000111191	1	4	1	A0A0C4DGI3	1	1800.91	High	0.0001448	8.165e-09	3.38
High	ESKTPAILEASAGAIQNLCAGR	1xCarbamidomethyl [C19]; 1xGG [K3]	2.84181e-06	0.000111191	1	2	1	C9JZR2	1	2371.2	High	0.0001448	7.776e-07	3.38
High	VILHLKEDQTEYLEER	1xGG [K6]	3.30251e-05	0.000111191	2	5	1	P07900; P08238	1	2129.09	High	0.0001448	1.121e-05	3.37
High	VQESGIVKDASIIHR	1xGG [K8]	2.93132e-05	0.000111191	1	3	1	E9PF32	1	1765.96	High	0.0001448	9.821e-06	3.37
High	AAVKGYLGPEQLPDCLK	1xCarbamidomethyl [C15]; 1xGG [K4]	6.2443e-11	0.000111191	1	1	2	P40926	1	1973.02	High	0.0001448	6.65e-12	3.37
High	GCSDVDPGIQGVVTDLAVSDAGEKVECR	2xCarbamidomethyl [C2; C27]; 1xGG [K24]	1.26216e-08	0.000111191	1	2	1	D6RGZ3	1	3047.4	High	0.0001448	2.145e-09	3.37
High	ISDEGIAYLVKVSEGDLR	1xGG [K11]	7.01166e-08	0.000111191	1	2	1	P35249	1	2078.08	High	0.0001448	1.387e-08	3.36
High	IGQKVLAEQDSAAAQQYIR	1xGG [K4]	1.63888e-08	0.000111191	1	3	2	D6RA74	1	2203.15	High	0.0001448	2.837e-09	3.36
High	SGQIKSEVPLVDVTK	1xGG [K5]	3.05951e-06	0.000111191	1	3	2	E9PDF6	1	1713.94	High	0.0001448	8.442e-07	3.36
High	AQIAGYLYGVSPPDNPQVKEIR	1xGG [K19]	8.15421e-11	0.000111191	1	1	1	Q6P2Q9	1	2529.31	High	0.0001448	8.87e-12	3.36
High	GFNLNPLNQDELKALK	1xGG [K16]	6.40057e-06	0.000111191	1	1	1	Q9NUG6	1	1928.02	High	0.0001448	1.879e-06	3.36
High	MTTETASEDDNFGTAQSNKAIITALGVER	1xGG [K19]	2.89064e-06	0.000111191	1	1	1	Q92616	1	3184.51	High	0.0001448	7.919e-07	3.36
High	QITSYGETCPGLEQYAIKK	1xCarbamidomethyl [C9]; 1xGG [K]	1.35477e-07	0.000111191	1	1	2	P50990	1	2300.12	High	0.0001448	2.835e-08	3.36
High	GIHEYDFEIKNVPFK	1xGG [K10]	7.46356e-08	0.000111191	1	1	1	Q14344	1	1949.98	High	0.0001448	1.481e-08	3.36
High	HMALSKAFPEHFTYEPNEADAAQGYR	1xGG [K6]	2.94801e-05	0.000111191	1	1	1	P13807	1	3094.41	High	0.0001448	9.932e-06	3.35
High	TFNTSTGGLLLPSDTKR	1xGG [K16]	2.27808e-08	0.000111191	1	2	2	B1AHC9	1	1922	High	0.0001448	4.068e-09	3.35
High	NLVLKQQNLPVTR	1xGG [K5]	1.02608e-09	0.000111191	1	1	2	Q8WVM8	1	1636.95	High	0.0001448	1.397e-10	3.35
High	IDKAVAFQNPQTHVIENLHAAAYR	1xGG [K3]	3.88477e-08	0.000111191	1	4	2	P22695	1	2820.45	High	0.0001448	7.276e-09	3.35
High	LYPWGVVEVENPEHNDFLKLR	1xGG [K19]	3.83962e-06	0.000111191	1	3	1	Q15019	1	2668.35	High	0.0001448	1.08e-06	3.35
High	AAALSLSTLASPKGGSGTAGTEPSDIIIPLR	1xGG [K13]	4.37673e-08	0.000111191	1	1	1	P98172	1	3065.65	High	0.0001448	8.287e-09	3.35
High	LGQAEKTELDAHLENLLSK	1xGG [K6]	7.78697e-07	0.000111191	1	2	2	Q9Y371	1	2223.16	High	0.0001448	1.894e-07	3.34
High	RPEPPSTSTLKQVTK	1xGG [K11]	1.40971e-07	0.000111191	1	2	3	F8WE49	1	1782.97	High	0.0001448	2.954e-08	3.34
High	GQVPPLVTTNFLVKDQGNASPR	1xGG [K14]	2.4241e-06	0.000111191	1	2	1	G5EA31	1	2452.29	High	0.0001448	6.533e-07	3.34
High	QALFGDHVKKPQSLEDTDLSR	1xGG [K9]	2.81711e-05	0.000111191	1	1	1	P08910	1	2498.26	High	0.0001448	9.442e-06	3.33
High	LGDGFEGFYKSTYR	1xGG [K10]	8.4566e-08	0.000111191	1	2	1	Q6P179	1	1753.82	High	0.0001448	1.702e-08	3.33
High	KPVVDCVVSVPCFYTDAERR	2xCarbamidomethyl [C6; C12]; 1xGG [K1]	3.17383e-05	0.000111191	1	3	2	P34932	1	2511.21	High	0.0001448	1.075e-05	3.33
High	TTEATLNSLGISEELKEKLR	1xGG [K18]	1.5967e-05	0.000111191	1	2	1	P30530	2	2346.25	High	0.0001448	5.092e-06	3.33
High	ADDGRPFPQVIKSK	1xGG [K12]	3.51674e-07	0.000111191	1	8	2	P04075	1	1671.88	High	0.0001448	7.98e-08	3.32
High	VLVEPDAGAGVAVMKFK	1xGG [K15]	6.24019e-07	0.000111191	1	1	1	P42126	1	1844.99	High	0.0001448	1.49e-07	3.32
High	DREGFFTNGLTLGAKK	1xGG [K16]	0.000422434	0.000224516	1	6	1	C9J0J7	2	1867.97	High	0.0002058	0.0001798	3.32
High	SKVTAPLECSFLLLK	1xCarbamidomethyl [C9]; 1xGG [K2]	3.29389e-06	0.000111191	1	2	1	E9PJD7	1	1820	High	0.0001448	9.143e-07	3.32
High	GPLIAPGPDGAPAKGDGPVGLGTPGGR	1xGG [K14]	1.39798e-08	0.000111191	1	1	1	P48029	1	2495.3	High	0.0001448	2.389e-09	3.31
High	QLLDQVEQIQKEQDYQR	1xGG [K11]	6.41989e-07	0.000111191	1	1	1	Q7Z7H5	1	2275.13	High	0.0001448	1.542e-07	3.31
High	LFPSEAVIAEGILKSTR	1xGG [K14]	1.2651e-05	0.000111191	1	1	1	Q86SJ2	1	1945.08	High	0.0001448	3.935e-06	3.31
High	HVAEDLGKVFGER	1xGG [K8]	0.000187607	0.000224516	1	3	1	H0YFD6	1	1570.8	High	0.0002058	7.429e-05	3.31
High	MSVFQTQLPTLGVGALKPR	1xGG [K17]	1.52684e-09	0.000111191	1	1	1	O95486	0	2157.18	High	0.0001448	2.15e-10	3.31
High	LKSFQNWPDYAHLTPR	1xGG [K2]	2.50811e-06	0.000111191	1	1	2	P98170	1	2087.05	High	0.0001448	6.772e-07	3.31
High	NVPVITGSKDLQNVNITLR	1xGG [K9]	1.422e-08	0.000111191	1	6	2	P35232	1	2195.21	High	0.0001448	2.433e-09	3.31
High	LSQLQKAADPWVLK	1xGG [K6]	7.29347e-06	0.000111191	1	3	1	O94964	1	1710.95	High	0.0001448	2.161e-06	3.31
High	AVLMEKPDVVVGTPSR	1xGG [K6]	5.60203e-07	0.000111191	1	4	1	Q9NY93	0	1811.97	High	0.0001448	1.329e-07	3.3
High	CQGSAQKLLQNVNDTLSR	1xCarbamidomethyl [C1]; 1xGG [K7]	7.56901e-07	0.000111191	1	1	1	O00635	1	2146.07	High	0.0001448	1.839e-07	3.3
High	LVQLLGGVAEKVR	1xGG [K11]	1.71447e-06	0.000111191	1	1	1	O00443	1	1495.9	High	0.0001448	4.49e-07	3.28
High	YTLHVVDSPTVKPSR	1xGG [K12]	1.53914e-06	0.000111191	1	1	2	Q8N6R0	0	1812.96	High	0.0001448	3.976e-07	3.28
High	LQHINPLLPACLNKEESK	1xCarbamidomethyl [C11]; 1xGG [K]	3.221e-08	0.000111191	1	1	2	Q9BTE3	1	2218.16	High	0.0001448	5.928e-09	3.28
High	VCGDSDKGFVVINQK	1xCarbamidomethyl [C2]; 1xGG [K7]	6.13198e-05	0.000111191	1	1	1	P40227	1	1779.87	High	0.0001448	2.198e-05	3.27
High	LVEDILSSCKV	1xCarbamidomethyl [C9]; 1xGG [K10]	6.71505e-05	0.000111191	1	1	1	Q14680	1	1376.71	High	0.0001448	2.433e-05	3.27
High	LPELKPVDKESEVVMKFPDGFEK	1xGG [K16]	1.38174e-06	0.000111191	1	1	1	Q9NUQ8	2	2775.43	High	0.0001448	3.54e-07	3.27
High	ASGNYATVISHNPETKK	1xGG [K]	6.85421e-08	0.000111191	1	3	3	E9PKZ0	1	1930.96	High	0.0001448	1.346e-08	3.27
High	NSLKEANHDGDFGITLAELR	1xGG [K4]	5.76075e-05	0.000111191	1	2	1	P20020	1	2314.14	High	0.0001448	2.054e-05	3.27
High	LDDTGNPICSCQPVHTFFGGPTCKLLTK	3xCarbamidomethyl [C9; C11; C23]; 1xGG [K24]	1.73984e-09	0.000111191	1	1	2	Q6PCD5	1	3277.54	High	0.0001448	2.472e-10	3.26
High	KNPLGNCGDINLVR	1xCarbamidomethyl [C7]; 1xGG [K1]	5.11331e-05	0.000111191	1	2	1	Q7Z333	1	1683.86	High	0.0001448	1.806e-05	3.26
High	LNEKNPDVDAICEMPSLSR	1xCarbamidomethyl [C12]; 1xGG [K4]	2.93245e-07	0.000111191	1	2	1	Q2NKX8	1	2302.08	High	0.0001448	6.549e-08	3.26
High	KLGGSLADSYLDEGFLLDKK	1xGG [K]	8.87328e-07	0.000111191	1	3	2	P78371	2	2283.19	High	0.0001448	2.185e-07	3.25
High	DQALGKLEQSLR	1xGG [K6]	7.58919e-06	0.000111191	1	1	1	Q13077	1	1471.79	High	0.0001448	2.267e-06	3.25
High	VGAPLICCEIKLK	2xCarbamidomethyl [C7; C8]; 1xGG [K11]	1.60154e-06	0.000111191	1	2	1	O60488	1	1614.87	High	0.0001448	4.169e-07	3.25
High	GCAYPAPYLDEYGETDPGLKR	1xCarbamidomethyl [C2]; 1xGG [K20]	2.35625e-06	0.000111191	1	1	2	Q8IWV7	1	2486.13	High	0.0001448	6.324e-07	3.25
High	SGKTELAEPIAIRPTSETVMYPAYAK	1xGG [K3]	0.000252009	0.000224516	1	1	1	P07814	1	2937.5	High	0.0002058	0.0001024	3.24
High	IGSLIDVNQSKDPEGLR	1xGG [K11]	1.90468e-07	0.000111191	1	3	1	P61326	1	1955.02	High	0.0001448	4.11e-08	3.24
High	GQSDIAITKDMFEEALR	1xGG [K9]	5.70015e-09	0.000111191	1	1	1	P33991	1	2037.99	High	0.0001448	9.031e-10	3.24
High	FLPNAPKALIVEPSR	1xGG [K7]	7.6121e-07	0.000111191	1	3	1	Q92499	1	1766	High	0.0001448	1.858e-07	3.24
High	LEYALVKGIEK	1xGG [K7]	1.41723e-05	0.000111191	1	2	1	Q99707	1	1376.78	High	0.0001448	4.465e-06	3.24
High	VASGSTATAAAGPSCALKAGK	1xCarbamidomethyl [C15]; 1xGG [K]	3.54741e-08	0.000111191	1	1	2	P41134	1	1990	High	0.0001448	6.599e-09	3.23
High	NIGVDNPAAKVLVDMSR	1xGG [K10]	9.82813e-07	0.000111191	1	3	2	P78371	1	1912.99	High	0.0001448	2.453e-07	3.23
High	VTQQGLKMVVPGLDGAQIPR	1xGG [K7]	1.65705e-06	0.000111191	1	2	2	P49327	1	2221.21	High	0.0001448	4.322e-07	3.23
High	TGENVEDAFLEAAKK	1xGG [K14]	0.000189749	0.000224516	1	2	1	P61106	1	1735.85	High	0.0002058	7.506e-05	3.23
High	SDCESQECVTKLLQLQR	2xCarbamidomethyl [C3; C8]; 1xGG [K11]	1.06413e-06	0.000111191	1	1	1	Q9NS86	1	2208.04	High	0.0001448	2.673e-07	3.23
High	IDLLDDSCIKNEEAEALAK	1xCarbamidomethyl [C8]; 1xGG [K10]	1.80436e-06	0.000111191	1	1	1	Q9ULC3	1	2261.1	High	0.0001448	4.748e-07	3.23
High	GGTGLFELKQPLR	1xGG [K9]	6.30853e-05	0.000111191	1	2	2	B9ZVN9	1	1529.84	High	0.0001448	2.265e-05	3.23
High	TVLLDVTDPENVKR	1xGG [K13]	3.05236e-09	0.000111191	1	1	2	Q9BPW9	1	1712.92	High	0.0001448	4.572e-10	3.23
High	EPQILKEVQSPEGMISLR	1xGG [K6]	5.86236e-07	0.000111191	1	2	1	A0A0A0MRW6	1	2168.14	High	0.0001448	1.397e-07	3.22
High	AFGDKQSCLRPFTEDDAADPNDSDIDPESR	1xCarbamidomethyl [C8]; 1xGG [K5]	1.95881e-05	0.000111191	1	1	3	O95477	1	3482.5	High	0.0001448	6.36e-06	3.22
High	NMAYYKSLPGAEDYIKDLETK	1xGG [K6]	1.27699e-10	0.000111191	1	2	2	O75718	2	2563.24	High	0.0001448	1.445e-11	3.21
High	VLEEQINEGEQQLKSK	1xGG [K14]	6.93248e-08	0.000111191	1	1	1	O95219	1	1986.01	High	0.0001448	1.363e-08	3.21
High	LKVPEWVDTVK	1xGG [K2]	1.94772e-05	0.000111191	1	5	2	P39019	1	1427.79	High	0.0001448	6.327e-06	3.21
High	SQAPCANKDEADLSSKQAAEEVWAR	1xCarbamidomethyl [C5]; 1xGG [K16]	0.000131955	0.000111191	1	1	1	Q96SK2	2	2875.33	High	0.0001448	5.052e-05	3.21
High	LQEQEQLLKEGFQK	1xGG [K9]	2.83315e-05	0.000111191	1	1	1	P32455	1	1831.95	High	0.0001448	9.505e-06	3.21
High	DAEKTPAVSISCLELSNNLEK	1xCarbamidomethyl [C12]; 1xGG [K4]	1.96996e-05	0.000111191	1	1	1	Q9Y6M5	1	2432.2	High	0.0001448	6.41e-06	3.21
High	VKEIVAQHTKEWSEMINTHSAEEQEIR	1xGG [K10]	4.84771e-08	0.000111191	1	1	2	Q15147	2	3336.63	High	0.0001448	9.245e-09	3.21
High	LYDFYLFKCPQSVK	1xCarbamidomethyl [C9]; 1xGG [K8]	1.14909e-07	0.000111191	1	1	1	Q2TAL8	1	1921.95	High	0.0001448	2.362e-08	3.21
High	AIIKPQYVDQIPK	1xGG [K4]	3.81788e-06	0.000111191	1	4	1	P61221	0	1626.92	High	0.0001448	1.069e-06	3.2
High	FLEEGNLEEAEIQKQR	1xGG [K14]	5.14466e-07	0.000111191	1	1	1	Q9H4L5	1	2047.01	High	0.0001448	1.212e-07	3.2
High	DVDFELIKVEGK	1xGG [K8]	2.01596e-07	0.000111191	1	4	1	E7ENZ3	1	1505.78	High	0.0001448	4.363e-08	3.2
High	NQLTSLPSAICKLSK	1xCarbamidomethyl [C11]; 1xGG [K12]	3.52614e-06	0.000111191	1	3	1	Q13045	1	1773.95	High	0.0001448	9.858e-07	3.2
High	NAQLDCSKLETLGIGQR	1xCarbamidomethyl [C6]; 1xGG [K8]	1.2651e-05	0.000111191	1	1	1	Q9NZL9	1	2017.01	High	0.0001448	3.956e-06	3.19
High	TVGVEPAADGKGVVVVIK	1xGG [K11]	1.49153e-05	0.000111191	1	3	1	H0YKD8	1	1852.05	High	0.0001448	4.727e-06	3.19
High	FVVQNVSAQKDGEK	1xGG [K10]	3.69124e-08	0.000111191	1	2	2	Q92598	1	1662.84	High	0.0001448	6.868e-09	3.19
High	SDVLQDNKWSHLR	1xGG [K8]	1.22315e-07	0.000111191	1	3	1	A0A1W2PRB8	1	1711.85	High	0.0001448	2.541e-08	3.19
High	EKGMITVTDPDLIEK	1xGG [K2]	3.57573e-05	0.000111191	1	2	1	A0AVT1	1	1802.92	High	0.0001448	1.226e-05	3.19
High	GEVFNELVGKQR	1xGG [K10]	6.62238e-06	0.000111191	1	1	2	P05556	1	1489.78	High	0.0001448	1.95e-06	3.19
High	SLGSADELFKHYEAVHDAGNDSGHGGESNLALKR	1xGG [K10]	9.25765e-06	0.000111191	1	1	1	Q15075	2	3695.74	High	0.0001448	2.806e-06	3.19
High	SYLAKEGGQIAVFDATNTTR	1xGG [K5]	0.00118188	0.000224516	1	6	1	A0A1W2PR17	1	2256.13	High	0.0002058	0.0005512	3.19
High	GTSQIKLLSSEDIEGMR	1xGG [K6]	4.40018e-06	0.000111191	1	1	1	P53582	1	1977.99	High	0.0001448	1.249e-06	3.18
High	SGKDGVMEMNSIEPAKETTTNV	1xGG [K3]	0.035275	0.0022933	1	1	1	P11169	2	2452.13	High	0.00165	0.02195	3.18
High	DLKEVTPEGLQMVKK	1xGG [K14]	0.00875819	0.000698764	1	3	1	P22234	2	1828.98	High	0.0005331	0.004845	3.18
High	LHNTYVGASEKETELEFLK	1xGG [K11]	7.03506e-11	0.000111191	1	1	1	Q12923	1	2322.16	High	0.0001448	7.536e-12	3.18
High	SCVQDPVAAFKR	1xCarbamidomethyl [C2]; 1xGG [K11]	3.49544e-05	0.000111191	1	1	1	Q9C0D5	1	1491.74	High	0.0001448	1.195e-05	3.18
High	ELSHATIDSKTGDLGDINAEQLPGR	1xGG [K10]	0.00157997	0.000224516	1	2	1	Q9Y263	1	2751.35	High	0.0002058	0.0007523	3.17
High	AVLEALGSCLNNKYSEGYPGQR	1xCarbamidomethyl [C9]; 1xGG [K13]	6.97425e-10	0.000111191	1	3	1	P34896	1	2540.22	High	0.0001448	9.142e-11	3.17
High	GDNRLDLLKLK	1xGG [K9]	0.000143681	0.000111191	1	3	1	A0A0A0MSX9	2	1398.81	High	0.0001448	5.57e-05	3.17
High	KAEAGAGSATEFQFR	1xGG [K1]	0.000189749	0.000224516	1	2	2	P46783	1	1683.81	High	0.0002058	7.518e-05	3.17
High	ANHEEVLAAGKQAAQK	1xGG [K11]	1.7248e-08	0.000111191	1	1	1	P00491	1	1778.91	High	0.0001448	2.999e-09	3.17
High	LGLELGKVVTK	1xGG [K7]	9.80189e-08	0.000111191	1	10	2	P11908	1	1270.77	High	0.0001448	1.989e-08	3.17
High	ATDPQQVAFPSPAELPDQKQLR	1xGG [K19]	1.75913e-07	0.000111191	1	3	1	Q92985	1	2550.29	High	0.0001448	3.771e-08	3.16
High	VQKASTEGVAIQGQQGTR	1xGG [K3]	2.3768e-07	0.000111191	1	1	2	Q92621	1	1972.02	High	0.0001448	5.212e-08	3.16
High	ASNLENSTYDLYTIPKDADSQNPDAPEGK	1xGG [K16]	7.38171e-10	0.000111191	1	1	1	P53621	1	3267.49	High	0.0001448	9.726e-11	3.16
High	SALQSINEWAAQTTDGKLPEVTK	1xGG [K17]	2.39673e-06	0.000111191	1	6	2	P50454	1	2601.32	High	0.0001448	6.439e-07	3.15
High	IKDKNELKEICELTGIDQSVLER	1xCarbamidomethyl [C11]; 1xGG [K4]	0.000310898	0.000224516	1	2	1	E9PDF6	3	2844.48	High	0.0002058	0.000129	3.14
High	SDLYLDLINQKK	1xGG [K11]	5.84473e-06	0.000111191	1	3	1	P49796	1	1563.84	High	0.0001448	1.701e-06	3.14
High	VPIPVKESIEEPSAK	1xGG [K6]	1.38541e-05	0.000111191	1	1	1	O75643	1	1736.94	High	0.0001448	4.368e-06	3.14
High	VFDKLSPLHER	1xGG [K4]	6.93013e-06	0.000111191	1	3	1	A2ACR1	1	1454.78	High	0.0001448	2.052e-06	3.13
High	MESGAYGAAKAGGSFDLRR	1xAcetyl [N-Term]; 1xGG [K10]	0.00189577	0.000224516	1	3	1	O43760	2	2099.99	High	0.0002058	0.0009192	3.13
High	KRPVGDPFDVKTEQGPQIDQK	1xGG [K11]	4.15869e-08	0.000111191	1	2	1	P47895	2	2496.28	High	0.0001448	7.832e-09	3.13
High	ESGVDIAAGNMLVKK	1xGG [K14]	4.75154e-07	0.000111191	1	1	2	P22102	1	1645.86	High	0.0001448	1.109e-07	3.13
High	WGFTKFNADEFEDMVAEKR	1xGG [K5]	1.63888e-08	0.000111191	1	4	2	F8W7C6	2	2434.11	High	0.0001448	2.848e-09	3.13
High	TDPPKTHMTHHPISDHEATLR	1xGG [K5]	1.15217e-06	0.000111191	1	16	3	P04439	1	2535.22	High	0.0001448	2.902e-07	3.13
High	GCLELIKETGVPIAGR	1xCarbamidomethyl [C2]; 1xGG [K7]	4.67128e-07	0.000111191	1	2	2	P11586	1	1826.98	High	0.0001448	1.091e-07	3.13
High	QPDISCILGTGGKSPR	1xCarbamidomethyl [C6]; 1xGG [K13]	4.69788e-07	0.000111191	1	2	1	P57740	1	1799.91	High	0.0001448	1.095e-07	3.13
High	IFEELTLHKPTQVMPCR	1xCarbamidomethyl [C16]; 1xGG [K9]	2.1959e-09	0.000111191	1	1	1	Q14145	0	2213.12	High	0.0001448	3.193e-10	3.12
High	DSSDPNELYVNHKVYTR	1xGG [K13]	3.89774e-11	0.000111191	1	6	1	O15160	1	2151.01	High	0.0001448	3.974e-12	3.12
High	LMEIYQEKLYRPPPVLDALGR	1xGG [K8]	1.8207e-09	0.000111191	1	1	2	Q92616	1	2615.4	High	0.0001448	2.611e-10	3.12
High	IGGVIQDTLPVQNYKTK	1xGG [K15]	2.70024e-06	0.000111191	1	2	1	Q96JI7	1	1988.08	High	0.0001448	7.369e-07	3.11
High	SSLLKEQMLR	1xGG [K5]	0.000134985	0.000111191	1	1	2	Q6PCD5	1	1318.71	High	0.0001448	5.204e-05	3.11
High	YSPEFKDPLIDKEYYR	1xGG [K]	5.4144e-07	0.000111191	1	3	2	Q9Y2R9	2	2177.05	High	0.0001448	1.284e-07	3.11
High	VNVQVSFNPENKQK	1xGG [K]	7.19193e-07	0.000111191	1	2	2	Q460N5	1	1744.9	High	0.0001448	1.74e-07	3.11
High	KILTPIIFKEENLR	1xGG [K1]	2.4314e-07	0.000111191	1	4	1	P82650	2	1828.07	High	0.0001448	5.352e-08	3.11
High	QQIKAAYLQETGKPLDETLKK	1xGG [K4]	4.92933e-06	0.000111191	1	3	3	P04083	2	2516.37	High	0.0001448	1.419e-06	3.11
High	MEDGVLKEGFLVK	1xAcetyl [N-Term]; 1xGG [K7]	2.39752e-08	0.000111191	1	2	1	Q9NYT0	1	1620.83	High	0.0001448	4.299e-09	3.1
High	LVLVGDGGTGKTTFVK	1xGG [K11]	2.41672e-05	0.000111191	1	4	1	B5MDF5	1	1705.95	High	0.0001448	8.006e-06	3.1
High	YRCELLYEGPPDDEAAMGIKSCDPK	2xCarbamidomethyl [C3; C22]; 1xGG [K20]	8.92381e-07	0.000111191	1	1	2	P13639	2	3028.35	High	0.0001448	2.197e-07	3.1
High	ELHINLIPNKQDR	1xGG [K10]	0.00269863	0.000350266	1	2	2	P07900	1	1703.92	High	0.0002919	0.00135	3.09
High	SIAPSIFGGTDMKK	1xGG [K13]	4.6693e-05	0.000111191	1	2	1	P33992	1	1565.8	High	0.0001448	1.635e-05	3.08
High	SLETEHKALTSEIALLQSR	1xGG [K7]	2.82572e-06	0.000111191	1	2	1	P04843	1	2240.19	High	0.0001448	7.711e-07	3.08
High	KLVAIVDPHIK	1xGG [K1]	4.02851e-05	0.000111191	1	3	1	Q14697	1	1346.82	High	0.0001448	1.396e-05	3.08
High	IAHFDLKPENIMLLDKNVPNPR	1xGG [K16]	4.64484e-07	0.000111191	1	2	2	O43293	1	2688.43	High	0.0001448	1.081e-07	3.08
High	FLGRDPKQDAFLLSK	1xGG [K7]	8.2667e-08	0.000111191	1	3	1	P52888	2	1849	High	0.0001448	1.659e-08	3.08
High	TVEIPDPVEAGEEVKVR	1xGG [K15]	1.40548e-06	0.000111191	1	1	1	P21980	1	1981.02	High	0.0001448	3.618e-07	3.07
High	DLKPENLLLASKCK	1xCarbamidomethyl [C13]; 1xGG [K12]	5.14466e-07	0.000111191	1	8	1	E7EQE4	1	1742.95	High	0.0001448	1.214e-07	3.07
High	TSPQQKLIIVEGCQR	1xCarbamidomethyl [C13]; 1xGG [K6]	5.72814e-05	0.000111191	1	10	1	P05023	1	1870.98	High	0.0001448	2.043e-05	3.07
High	ERYDNLEMEYLQKR	1xGG [K13]	6.79173e-05	0.000111191	1	1	1	Q8WUM0	2	2000.95	High	0.0001448	2.46e-05	3.07
High	ILALDCGLKYNQIR	1xCarbamidomethyl [C6]; 1xGG [K9]	1.23753e-09	0.000111191	1	2	1	P27708	1	1790.96	High	0.0001448	1.708e-10	3.07
High	VFDAIMNFKK	1xGG [K9]	0.000864359	0.000224516	1	1	2	P13639	1	1326.69	High	0.0002058	0.0003914	3.06
High	IFSFDGKDVLR	1xGG [K7]	1.51364e-08	0.000111191	1	3	1	P39060	1	1410.74	High	0.0001448	2.607e-09	3.06
High	FLTGPLNLNDPDAKCRFPK	1xCarbamidomethyl [C15]; 1xGG [K14]	7.11307e-09	0.000111191	1	1	2	P86790	2	2317.18	High	0.0001448	1.145e-09	3.06
High	TVSFKLGDLEEAPER	1xGG [K5]	3.92914e-08	0.000111191	1	2	2	Q8WUM9	1	1804.91	High	0.0001448	7.369e-09	3.06
High	AGQAGLPCDYTANSKGGVTTQALAK	1xCarbamidomethyl [C8]; 1xGG [K15]	4.65881e-08	0.000111191	1	1	1	P07199	1	2593.27	High	0.0001448	8.857e-09	3.06
High	MCGTLPYVAPELLKR	1xCarbamidomethyl [C2]; 1xGG [K14]	3.56761e-08	0.000111191	1	5	1	E9PPA5	1	1861.97	High	0.0001448	6.643e-09	3.06
High	SVLKAIEQADLLQEEDESPR	1xGG [K4]	1.0581e-06	0.000111191	1	3	1	A0A2R8YGH5	1	2384.19	High	0.0001448	2.653e-07	3.06
High	NCFASVFEKYFQFQEEGKEGENR	1xCarbamidomethyl [C2]; 1xGG [K9]	3.06974e-09	0.000111191	1	1	2	O15144	2	2957.32	High	0.0001448	4.611e-10	3.06
High	DLSTVEALQNLKNLK	1xGG [K12]	1.12329e-07	0.000111191	1	2	2	E9PPH5	1	1799.99	High	0.0001448	2.313e-08	3.05
High	DMNQVLDAYENKKPFYLYTGR	1xGG [K12]	5.45976e-06	0.000111191	1	7	2	P23381	1	2679.29	High	0.0001448	1.578e-06	3.05
High	AYLLGKEDAAR	1xGG [K6]	1.43776e-06	0.000111191	1	5	3	Q13501	1	1320.69	High	0.0001448	3.711e-07	3.05
High	VADAAKNTEVCDELMSR	1xCarbamidomethyl [C11]; 1xGG [K6]	8.20064e-11	0.000111191	1	3	1	P13196	1	2022.92	High	0.0001448	8.908e-12	3.05
High	LPQKGDVEMLCGGPPCQGFSGMNR	2xCarbamidomethyl [C11; C16]; 1xGG [K4]	1.19249e-08	0.000111191	1	1	2	P26358	1	2749.23	High	0.0001448	2.007e-09	3.05
High	GGKIIMPPSALDQLSR	1xGG [K3]	5.58518e-06	0.000111191	1	2	1	Q92890	1	1796.97	High	0.0001448	1.624e-06	3.05
High	AKVIQPGYGVQYDYLDPR	1xGG [K2]	7.48354e-07	0.000111191	1	1	1	H7C2S9	1	2196.11	High	0.0001448	1.821e-07	3.05
High	LNPKTGLIDYNQLALTAR	1xGG [K4]	1.16883e-07	0.000111191	1	3	1	P34897	1	2115.16	High	0.0001448	2.411e-08	3.05
High	SHCTVKDPESLLVPAPLSGPR	1xCarbamidomethyl [C3]; 1xGG [K6]	4.22872e-06	0.000111191	1	1	3	Q8ND04	1	2374.22	High	0.0001448	1.198e-06	3.05
High	AKALDQSDNDMSAVYR	1xGG [K2]	7.74288e-07	0.000111191	1	2	1	K7EMM8	1	1897.87	High	0.0001448	1.885e-07	3.04
High	QLLHNFPPDQLTSSGAPFWSGPKR	1xGG [K23]	1.00271e-07	0.000111191	1	2	4	P22314	1	2794.41	High	0.0001448	2.048e-08	3.04
High	HTLTQIKDAVR	1xGG [K7]	0.000102209	0.000111191	1	1	2	P40227	1	1395.77	High	0.0001448	3.833e-05	3.04
High	QLGTESNQVLIKTLGTK	1xGG [K12]	7.02706e-05	0.000111191	1	1	1	Q5XUX1	1	1944.08	High	0.0001448	2.55e-05	3.04
High	IIEDCSNSEETVKLLR	1xCarbamidomethyl [C5]; 1xGG [K13]	8.31377e-08	0.000111191	1	1	1	Q93008	1	2020	High	0.0001448	1.668e-08	3.04
High	EYPMYSGEKAYIQGLK	1xGG [K9]	7.5488e-08	0.000111191	1	3	1	Q6NUM9	1	1990.96	High	0.0001448	1.496e-08	3.04
High	AAVAWEAGKPLSIEEIEVAPPK	1xGG [K9]	1.68551e-06	0.000111191	1	5	1	P11766	0	2419.29	High	0.0001448	4.39e-07	3.04
High	LYSILGTTLKDEGKLLEAK	1xGG [K14]	7.4213e-08	0.000111191	1	1	2	O75083	2	2206.23	High	0.0001448	1.474e-08	3.04
High	ALKDSLQPYEAAYLSKSLSR	1xGG [K16]	0.000260738	0.000224516	1	1	1	Q9UP83	2	2354.24	High	0.0002058	0.0001062	3.03
High	VQVSYKGETKAFYPEEISSMVLTK	1xGG [K6]	2.89064e-06	0.000111191	1	2	1	A0A0G2JIW1	2	2848.44	High	0.0001448	7.929e-07	3.03
High	LQPAPVIPSAPAAPKLDHQR	1xGG [K15]	1.74917e-07	0.000111191	1	1	1	P78536	1	2220.22	High	0.0001448	3.732e-08	3.03
High	SLRDQDKDQCILITGESGAGKTEASK	1xCarbamidomethyl [C10]; 1xGG [K21]	4.46197e-05	0.000111191	1	5	1	E9PDF6	3	2921.43	High	0.0001448	1.559e-05	3.03
High	IENFKSGVDADSSYFK	1xGG [K5]	2.57345e-07	0.000111191	1	1	1	Q9Y394	1	1920.9	High	0.0001448	5.704e-08	3.02
High	HSEPSKLTFVGELAHGR	1xGG [K6]	2.99865e-05	0.000111191	1	3	1	H0YG20	1	1979.01	High	0.0001448	1.012e-05	3.02
High	DIAGEAISFASGKIK	1xGG [K15]	2.01057e-08	0.000111191	1	1	1	Q06190	1	1620.86	High	0.0001448	3.549e-09	3.02
High	WNPDDYGGIKVIR	1xGG [K10]	4.88997e-09	0.000111191	1	3	1	P30532	1	1646.83	High	0.0001448	7.622e-10	3.02
High	QQHTETKSLYPSSEIQLNNK	1xGG [K7]	4.65724e-06	0.000111191	1	1	3	O75886	1	2459.22	High	0.0001448	1.33e-06	3.02
High	VVVQVLAEEPEAVLKGAKPK	1xGG [K15]	2.63256e-07	0.000111191	1	2	2	P49327	1	2218.28	High	0.0001448	5.851e-08	3.01
High	DESPMEKGLSGLR	1xGG [K7]	1.16533e-06	0.000111191	1	1	1	Q53EU6	1	1532.74	High	0.0001448	2.94e-07	3.01
High	GAVTGHEECVDALLQHGAKCLLR	2xCarbamidomethyl [C9; C20]; 1xGG [K19]	1.00807e-05	0.000111191	1	2	1	B4DIW9	1	2648.3	High	0.0001448	3.086e-06	3.01
High	TLFPLIEAKK	1xGG [K9]	0.000495242	0.000224516	1	1	2	P13010	1	1273.75	High	0.0002058	0.0002132	3.01
High	GIFGSSAVPQPKETVVSR	1xGG [K12]	1.77922e-07	0.000111191	1	3	1	R4GMQ1	1	1973.05	High	0.0001448	3.819e-08	3.01
High	YKPAVNQIECHPYLTQEKLIQYCQSK	2xCarbamidomethyl [C10; C23]; 1xGG [K18]	0.000518266	0.000224516	1	2	1	P15121	1	3352.65	High	0.0002058	0.0002243	3.01
High	IGFSGPKLEGGEVDLK	1xGG [K7]	3.49683e-07	0.000111191	1	1	1	Q09666	1	1759.92	High	0.0001448	7.96e-08	3.01
High	AAAASAAEAGIATTGTEDSDDALLKMTISQQEFGR	1xOxidation [M26]; 1xGG [K25]	4.07451e-05	0.000111191	1	2	1	P55036	1	3627.71	High	0.0001448	1.408e-05	3.01
High	VFLKQGECASVHPK	1xCarbamidomethyl [C8]; 1xGG [K4]	2.03286e-06	0.000111191	1	2	1	Q9NPR2	1	1713.87	High	0.0001448	5.383e-07	3.01
High	WESLNAVTSNWQKQVDK	1xGG [K13]	4.9574e-06	0.000111191	1	2	1	P46939	1	2147.05	High	0.0001448	1.424e-06	3.01
High	KSDGIYIINLK	1xGG [K1]	2.38395e-08	0.000111191	1	4	2	P08865	1	1377.77	High	0.0001448	4.291e-09	3.01
High	LTGDVEELEIQEKPALK	1xGG [K13]	2.78637e-07	0.000111191	1	2	1	Q9UKF6	0	2026.07	High	0.0001448	6.223e-08	3
High	VQIPIMLVGNKK	1xGG [K11]	2.18275e-07	0.000111191	1	3	2	C9J931	1	1453.86	High	0.0001448	4.76e-08	3
High	KLSEPSSLQYLPYR	1xGG [K1]	0.00126541	0.000224516	1	1	1	P04035	1	1794.94	High	0.0002058	0.0005916	3
High	NNELIAVGKGSSLK	1xGG [K9]	1.68102e-07	0.000111191	1	1	1	O00622	1	1543.84	High	0.0001448	3.578e-08	3
High	AQIALEEASQQLAGKER	1xGG [K15]	1.60154e-06	0.000111191	1	1	1	Q16659	1	1956.01	High	0.0001448	4.157e-07	2.99
High	CDPAGYYCGFKATAAGVK	2xCarbamidomethyl [C1; C8]; 1xGG [K11]	1.19527e-05	0.000111191	1	3	1	P60900	1	2049.92	High	0.0001448	3.719e-06	2.99
High	SMAEDTINAAVKTHNLK	1xGG [K12]	9.22815e-05	0.000111191	1	1	1	P43304	1	1956.98	High	0.0001448	3.42e-05	2.99
High	NLEAVETLGSTSTICSDKTGTLTQNR	1xCarbamidomethyl [C15]; 1xGG [K18]	4.83317e-07	0.000111191	1	10	1	P05023	1	2910.41	High	0.0001448	1.13e-07	2.99
High	SLENAIEWSVKSGQIR	1xGG [K11]	3.46889e-10	0.000111191	1	1	1	Q9Y570	1	1931	High	0.0001448	4.276e-11	2.99
High	QDLPNAMNAAEITDKLGLHSLR	1xGG [K15]	9.18079e-07	0.000111191	1	3	1	P61204	1	2521.28	High	0.0001448	2.274e-07	2.99
High	RPVHGESDTEQLQDDDIETTKVEMLR	1xGG [K21]	1.27275e-07	0.000111191	1	5	1	Q9BW27	1	3155.49	High	0.0001448	2.653e-08	2.99
High	SPLLTFPSKEPLR	1xGG [K9]	3.60714e-06	0.000111191	1	1	1	P42356	1	1598.89	High	0.0001448	1.006e-06	2.98
High	RLEPVVSDAIYDSKAPNASNLK	1xGG [K14]	3.1919e-05	0.000111191	1	2	1	P19838	2	2501.3	High	0.0001448	1.083e-05	2.98
High	LPVGGFADLMGSNGPQKFCIEK	1xCarbamidomethyl [C19]; 1xGG [K17]	3.25778e-08	0.000111191	1	1	1	Q96J02	1	2479.21	High	0.0001448	6.007e-09	2.98
High	QGLTKDAHNALLDIQSSGR	1xGG [K5]	4.64286e-05	0.000111191	1	2	1	B5ME19	1	2138.09	High	0.0001448	1.627e-05	2.98
High	MKETAEAYLGQPVKHAVITVPAYFNDSQR	1xGG [K14]	5.00066e-07	0.000111191	1	1	1	P17066	2	3377.69	High	0.0001448	1.17e-07	2.98
High	SVEEIAPDPSEAKRPEPPSTSTLKQVTK	1xGG [K24]	0.00531285	0.00058774	1	2	1	F8WE49	2	3135.62	High	0.0004575	0.00282	2.98
High	MCSLMLSKELPAR	1xCarbamidomethyl [C2]; 1xGG [K8]	1.82557e-08	0.000111191	1	4	1	D3DQV9	1	1649.82	High	0.0001448	3.201e-09	2.98
High	ISLLKLTQGETLR	1xGG [K5]	6.03118e-07	0.000111191	1	2	1	Q3LIE7	1	1585.93	High	0.0001448	1.438e-07	2.97
High	TENNDHINLKVAGQDGSVVQFK	1xGG [K10]	7.69904e-07	0.000111191	1	1	2	P61956	1	2527.25	High	0.0001448	1.881e-07	2.97
High	WKRPPENEAPPVPFLHAQR	1xGG [K2]	1.93669e-05	0.000111191	1	15	1	A0A1W2PNP0	1	2383.24	High	0.0001448	6.282e-06	2.97
High	KELQLIPDQLR	1xGG [K1]	3.62768e-06	0.000111191	1	2	2	Q99567	1	1466.83	High	0.0001448	1.015e-06	2.97
High	CDENILWLDYKNICK	2xCarbamidomethyl [C1; C14]; 1xGG [K11]	3.79627e-06	0.000111191	1	5	1	P14618	1	2097.97	High	0.0001448	1.067e-06	2.97
High	NLVELAELELKHAK	1xGG [K11]	1.2158e-05	0.000111191	1	2	1	Q9UNH7	1	1720.96	High	0.0001448	3.79e-06	2.97
High	YDLDFKSPDDPSR	1xGG [K6]	1.66648e-06	0.000111191	1	2	2	P06733	1	1668.75	High	0.0001448	4.353e-07	2.97
High	VGNKYLNEAAGVAAEEAR	1xGG [K4]	1.51716e-05	0.000111191	1	1	2	Q8IZH2	1	1975.98	High	0.0001448	4.796e-06	2.97
High	VFANPEDCVAFGKGENAK	1xCarbamidomethyl [C8]; 1xGG [K13]	0.000762728	0.000224516	1	3	1	P10620	1	2066.96	High	0.0002058	0.0003426	2.97
High	SSKELLLQPVTISR	1xGG [K3]	2.30941e-05	0.000111191	1	5	1	P59998	1	1684.96	High	0.0001448	7.617e-06	2.97
High	KLEAAEDIAYQLSR	1xGG [K1]	0.00146725	0.000224516	1	1	1	P35232	1	1720.89	High	0.0002058	0.0006961	2.96
High	KAHEILPNLVCCSAK	2xCarbamidomethyl [C11; C12]; 1xGG [K1]	6.36433e-06	0.000111191	1	2	1	P50990	1	1853.94	High	0.0001448	1.869e-06	2.96
High	VAVTDMKSDFQACLNEK	1xCarbamidomethyl [C13]; 1xGG [K7]	1.21948e-06	0.000111191	1	1	1	P48200	1	2069.96	High	0.0001448	3.095e-07	2.96
High	ATDSKEPPGELCPDVLYR	1xCarbamidomethyl [C12]; 1xGG [K5]	5.71542e-08	0.000111191	1	1	1	Q9BUK6	1	2161.02	High	0.0001448	1.105e-08	2.96
High	AMKGLGTDEDTIIDIITHR	1xGG [K3]	6.38354e-07	0.000111191	1	2	3	P08133	1	2213.12	High	0.0001448	1.535e-07	2.96
High	EKLTADPDSEIATTSLR	1xGG [K2]	0.000356275	0.000224516	1	4	1	O75925	1	1960.98	High	0.0002058	0.0001491	2.96
High	LLESLEEQEVKGFNR	1xGG [K11]	1.45904e-09	0.000111191	1	2	3	J3KP26	1	1904.97	High	0.0001448	2.041e-10	2.96
High	GIAPIWISGENIPQEKDIPDCPCGAK	2xCarbamidomethyl [C21; C23]; 1xGG [K16]	3.69001e-06	0.000111191	1	2	1	Q16342	1	2979.43	High	0.0001448	1.032e-06	2.96
High	ELAQQVQQVADDYGKCSR	1xCarbamidomethyl [C16]; 1xGG [K15]	1.12929e-05	0.000111191	1	3	1	A0A1W2PQ51	1	2209.03	High	0.0001448	3.48e-06	2.96
High	SLLEGQEDHYNNLSASKVL	1xGG [K17]	3.04219e-06	0.000111191	1	1	1	P08727	1	2231.09	High	0.0001448	8.375e-07	2.96
High	KHFPEFPATR	1xGG [K1]	3.09446e-06	0.000111191	1	1	4	Q8IVM0	1	1343.69	High	0.0001448	8.514e-07	2.95
High	DLVDYITTHYKGPR	1xGG [K11]	1.31639e-05	0.000111191	1	3	1	O75439	1	1791.9	High	0.0001448	4.121e-06	2.95
High	ENALKIWDLQGSEEPVFR	1xGG [K5]	1.4503e-07	0.000111191	1	2	2	Q6RFH5	1	2245.12	High	0.0001448	3.049e-08	2.95
High	MKLNTQEIFDDWAR	1xGG [K2]	3.35924e-05	0.000111191	1	1	1	Q14204	1	1880.9	High	0.0001448	1.139e-05	2.95
High	KGLEFPMTDLDMLSPIHTPQR	1xGG [K1]	6.97196e-08	0.000111191	1	4	1	O60784	1	2540.26	High	0.0001448	1.374e-08	2.95
High	VQGLEQAVDNFEGKK	1xGG [K14]	7.02706e-05	0.000111191	1	1	1	O95817	1	1775.89	High	0.0001448	2.542e-05	2.94
High	VKMPDVDISVPK	1xGG [K2]	0.000257795	0.000224516	1	1	1	Q09666	1	1441.77	High	0.0002058	0.0001048	2.94
High	FDDAVVQSDMKHWPFMVVNDAGRPK	1xGG [K11]	7.91678e-05	0.000111191	2	10	2	P11142; E9PN89	1	3003.42	High	0.0001448	2.904e-05	2.94
High	IDFVGELNDKMK	1xGG [K10]	4.38845e-07	0.000111191	1	6	1	E9PLK3	1	1522.76	High	0.0001448	1.016e-07	2.94
High	SDKVPDNKNTHTLLLAGVFR	1xGG [K3]	2.05608e-06	0.000111191	1	2	1	Q9Y678	2	2339.25	High	0.0001448	5.455e-07	2.94
High	KMPDVEQLYGLHPR	1xGG [K1]	4.81864e-06	0.000111191	1	1	1	Q6PIJ6	1	1796.91	High	0.0001448	1.381e-06	2.94
High	AASFLKDDGDPPLLYDE	1xGG [K6]	2.76953e-05	0.000111191	1	2	1	O14730	1	1979.92	High	0.0001448	9.256e-06	2.94
High	SLYQSAGVAPESFEYIEAHGTGTKVGDPQELNGITR	1xGG [K24]	0.0345031	0.00219149	1	2	1	P49327	1	3935.9	High	0.001579	0.02139	2.93
High	ETTYYDVLGVKPNATQEELKK	1xGG [K11]	1.51716e-05	0.000111191	1	1	2	P31689	1	2540.29	High	0.0001448	4.815e-06	2.93
High	SAFPFSDKLGELSDK	1xGG [K8]	3.73215e-06	0.000111191	1	1	1	Q14677	1	1754.86	High	0.0001448	1.044e-06	2.93
High	LLKITGCASPGK	1xCarbamidomethyl [C7]; 1xGG [K3]	4.46384e-07	0.000111191	1	1	2	P50991	1	1358.75	High	0.0001448	1.039e-07	2.93
High	YDPSLKPLSVSYDQATSLR	1xGG [K6]	2.858e-06	0.000111191	1	3	1	P00918	0	2254.14	High	0.0001448	7.804e-07	2.93
High	EREIDDYIVQAKER	1xGG [K12]	0.0663114	0.00440291	1	2	1	A0A0U1RR85	2	1877.94	High	0.003055	0.04361	2.93
High	LLNKMCGTLPYVAPELLK	1xCarbamidomethyl [C6]; 1xGG [K4]	5.72814e-05	0.000111191	1	5	1	E9PPA5	1	2174.17	High	0.0001448	2.041e-05	2.93
High	AKLGYDPVELDPEDMCR	1xCarbamidomethyl [C16]; 1xGG [K2]	6.36433e-06	0.000111191	1	2	1	Q07864	1	2121.96	High	0.0001448	1.873e-06	2.93
High	DLGTPSEKIWPGYSELPAVK	1xGG [K8]	1.3896e-06	0.000111191	1	4	1	P21127	1	2301.18	High	0.0001448	3.576e-07	2.93
High	LQGVGALGQAASDNSGPEDAKR	1xGG [K21]	1.86252e-09	0.000111191	1	4	2	Q5JPE7	1	2255.1	High	0.0001448	2.666e-10	2.93
High	SIFSPVVKLNSEMDITPK	1xGG [K8]	1.17508e-05	0.000111191	1	2	1	Q9NZM1	1	2119.11	High	0.0001448	3.634e-06	2.93
High	SLSLSKLEDPHVDIIR	1xGG [K6]	7.65797e-09	0.000111191	1	1	1	Q9BTV4	1	1936.05	High	0.0001448	1.247e-09	2.92
High	LPQLSKGSPEEPVVGCPLGQR	1xCarbamidomethyl [C16]; 1xGG [K6]	1.27954e-05	0.000111191	1	3	1	A0A0D9SGJ8	1	2362.22	High	0.0001448	4e-06	2.92
High	QAIEELEGAAEPEEEEAVGMPKPLQKVLADPR	1xGG [K26]	0.000177257	0.000224516	1	1	1	Q8TER5	1	3587.79	High	0.0002058	6.988e-05	2.92
High	SQETECTYFSTPLLLGKK	1xCarbamidomethyl [C6]; 1xGG [K]	5.49085e-06	0.000111191	1	2	2	P40926	1	2216.09	High	0.0001448	1.596e-06	2.92
High	IEGFTNVKELYGK	1xGG [K8]	1.34663e-05	0.000111191	1	1	1	O14908	1	1611.84	High	0.0001448	4.217e-06	2.92
High	DHICKDMSALVAAR	1xCarbamidomethyl [C4]; 1xGG [K5]	2.4314e-07	0.000111191	1	2	1	P26358	1	1700.82	High	0.0001448	5.363e-08	2.92
High	KNCASPSAASQLILPDSMK	1xCarbamidomethyl [C3]; 1xGG [K1]	9.04977e-06	0.000111191	1	2	1	E9PDM8	1	2132.05	High	0.0001448	2.74e-06	2.91
High	AHDQLLDLKSSLLK	1xGG [K9]	4.76423e-06	0.000111191	1	1	1	Q68DQ2	1	1694.94	High	0.0001448	1.362e-06	2.91
High	NGIHDLDNISFPKQGS	1xGG [K13]	0.000849739	0.000224516	1	2	2	P49721	1	1855.89	High	0.0002058	0.0003838	2.91
High	DASLNKCSFLHPEPVVGSK	1xCarbamidomethyl [C7]; 1xGG [K6]	8.47924e-07	0.000111191	1	1	1	Q6UWU4	1	2199.09	High	0.0001448	2.089e-07	2.91
High	AMTKDNNLLGR	1xGG [K4]	0.000103376	0.000111191	3	6	3	A0A0G2JIW1; P17066; P34931	1	1346.68	High	0.0001448	3.88e-05	2.91
High	DLKPENLLFDEYHKLK	1xGG [K14]	1.29073e-06	0.000111191	1	4	1	Q14680	1	2116.11	High	0.0001448	3.285e-07	2.91
High	KYILGNPLTPGVTQGPQIDKEQYDK	1xGG [K1]	1.68998e-05	0.000111191	1	1	1	P00352	2	2916.51	High	0.0001448	5.406e-06	2.91
High	KEEENASVIDSAELQAYPALVVEK	1xGG [K1]	0.000131955	0.000111191	1	1	1	P78527	1	2746.38	High	0.0001448	5.056e-05	2.91
High	SFTPVFLGSALKNK	1xGG [K12]	5.82654e-05	0.000111191	1	3	1	Q96RP9	1	1622.89	High	0.0001448	2.075e-05	2.91
High	LQELIDQLECKAPR	1xCarbamidomethyl [C10]; 1xGG [K11]	1.16843e-05	0.000111191	1	1	1	U3KQF5	1	1826.94	High	0.0001448	3.614e-06	2.9
High	MNYSDAIVWLKEHDVK	1xGG [K11]	1.32081e-08	0.000111191	1	1	2	O43776	1	2062.01	High	0.0001448	2.246e-09	2.9
High	TMLESLIADKSGSK	1xGG [K10]	4.53861e-05	0.000111191	1	7	1	Q7L576	1	1593.82	High	0.0001448	1.585e-05	2.9
High	EHQQALDVLDMEEPINKR	1xGG [K17]	0.00151824	0.000224516	1	1	1	Q13042	1	2279.11	High	0.0002058	0.0007212	2.9
High	SIIQQHNLETLENDIKGK	1xGG [K16]	0.000167477	0.000111191	1	1	1	O00443	1	2194.15	High	0.0001448	6.564e-05	2.9
High	NFLSKTVQAEPLIQDNPECLK	1xCarbamidomethyl [C19]; 1xGG [K5]	4.52688e-06	0.000111191	1	2	1	Q8IXQ5	1	2558.29	High	0.0001448	1.29e-06	2.9
High	CTLTNIPQTQALLNKAK	1xCarbamidomethyl [C1]; 1xGG [K17]	0.000930684	0.000224516	1	1	1	O95487	1	2028.09	High	0.0002058	0.0004246	2.9
High	MNTNDAKEYLAR	1xAcetyl [N-Term]; 1xGG [K7]	5.60203e-07	0.000111191	1	1	1	Q9Y6K8	1	1581.73	High	0.0001448	1.324e-07	2.9
High	IMSSPLSKELR	1xGG [K8]	8.69714e-06	0.000111191	1	8	1	J3QQQ9	1	1374.74	High	0.0001448	2.633e-06	2.89
High	LLTPHIYQDLENHPSVLKYEK	1xGG [K18]	0.000177257	0.000224516	1	2	1	Q9P2E3	1	2651.38	High	0.0002058	6.998e-05	2.89
High	KALLSPFSTPVR	1xGG [K1]	0.000680766	0.000224516	1	2	1	Q13322	1	1429.82	High	0.0002058	0.0003028	2.89
High	GTDDLNPVTSTPAKPSSPPPEFSFNTPGK	1xGG [K14]	6.29247e-06	0.000111191	1	2	1	B5MCR8	0	3099.49	High	0.0001448	1.842e-06	2.89
High	QTGGEEGDGASGYDAYWKNLSSDK	1xGG [K18]	8.79646e-06	0.000111191	1	1	1	Q9Y3S2	1	2649.13	High	0.0001448	2.662e-06	2.89
High	ISIPDVDLDLKGPK	1xGG [K11]	1.17508e-05	0.000111191	1	1	1	Q09666	1	1623.9	High	0.0001448	3.633e-06	2.88
High	GCLFYGPPGTGKTLVAR	1xCarbamidomethyl [C2]; 1xGG [K12]	3.38874e-06	0.000111191	1	2	1	Q6PL18	1	1907.98	High	0.0001448	9.414e-07	2.88
High	IDNNPFAKGFR	1xGG [K8]	7.54622e-06	0.000111191	1	3	2	O15119	1	1392.7	High	0.0001448	2.248e-06	2.88
High	QAPNPYSSEIKAFDTR	1xGG [K11]	4.84608e-06	0.000111191	1	1	1	Q9BYK8	1	1937.94	High	0.0001448	1.394e-06	2.88
High	FVQCPDGELQKR	1xCarbamidomethyl [C4]; 1xGG [K11]	2.85037e-07	0.000111191	1	2	3	Q9Y230	1	1590.77	High	0.0001448	6.356e-08	2.88
High	YDDMAACMKSVTEQGAELSNEER	1xCarbamidomethyl [C7]; 1xOxidation [M4]; 1xGG [K9]	0.000142868	0.000111191	1	7	1	P63104	1	2764.15	High	0.0001448	5.506e-05	2.88
High	NSSDAKLEPTNVQTVTCSPR	1xCarbamidomethyl [C17]; 1xGG [K6]	3.73215e-06	0.000111191	1	4	1	Q99741	1	2318.1	High	0.0001448	1.046e-06	2.88
High	LSPAPSKTLMDNYEVSGGTVR	1xGG [K7]	1.36614e-06	0.000111191	1	1	2	P19838	1	2336.16	High	0.0001448	3.506e-07	2.88
High	ELTGDMQLSKSEILR	1xGG [K10]	7.09174e-08	0.000111191	1	1	1	Q8N3C0	1	1833.94	High	0.0001448	1.404e-08	2.87
High	EVNEVSQNFQTTKDSVQLK	1xGG [K13]	1.21989e-08	0.000111191	1	1	1	Q9BZQ8	1	2308.14	High	0.0001448	2.064e-09	2.87
High	LNSAQNCLPFQKASEK	1xCarbamidomethyl [C7]; 1xGG [K12]	6.97196e-08	0.000111191	1	1	1	Q99570	1	1948.95	High	0.0001448	1.373e-08	2.87
High	MGDVTPEGTYVSPFKDVR	1xGG [K15]	8.556e-10	0.000111191	1	1	1	O15254	1	2112.01	High	0.0001448	1.148e-10	2.87
High	FVEEQNLKDLR	1xGG [K8]	2.64755e-07	0.000111191	1	5	2	A0A1W2PR17	1	1504.78	High	0.0001448	5.889e-08	2.87
High	SLHPAQIFNPLLEKQLAEQIK	1xGG [K14]	7.92075e-07	0.000111191	1	1	1	Q68CR1	1	2531.4	High	0.0001448	1.933e-07	2.87
High	VTLAQTAVPVLCGSALKNK	1xCarbamidomethyl [C12]; 1xGG [K19]	1.50507e-08	0.000111191	1	1	1	Q969S9	1	2084.15	High	0.0001448	2.601e-09	2.87
High	LEMYNILKAEHDSILAEK	1xGG [K8]	8.17336e-08	0.000111191	1	4	2	P26639	1	2231.14	High	0.0001448	1.63e-08	2.86
High	QPAENVNQYLTDPKFVER	1xGG [K14]	2.88293e-07	0.000111191	1	2	2	P22314	1	2262.11	High	0.0001448	6.432e-08	2.86
High	DLLQNLLKCNPVQR	1xCarbamidomethyl [C9]; 1xGG [K8]	7.11307e-09	0.000111191	1	1	1	Q00535	1	1824.97	High	0.0001448	1.144e-09	2.86
High	LLEAAITPETKLVWIETPTNPTQK	1xGG [K11]	0.000561167	0.000224516	1	1	1	P32929	1	2807.52	High	0.0002058	0.0002442	2.86
High	LLYEALVDCKK	1xCarbamidomethyl [C9]; 1xGG [K10]	9.15627e-08	0.000111191	1	4	2	Q7L2H7	1	1465.77	High	0.0001448	1.845e-08	2.86
High	SAKDDFTSIIGK	1xGG [K3]	4.13514e-08	0.000111191	1	1	2	A2RRP1	1	1395.71	High	0.0001448	7.773e-09	2.85
High	NLEIPQDCTYADQKAVDTETLQK	1xCarbamidomethyl [C8]; 1xGG [K14]	5.08657e-07	0.000111191	1	1	1	Q8IY21	1	2794.32	High	0.0001448	1.194e-07	2.85
High	DAQIKFLNTYQNPGEK	1xGG [K5]	6.02843e-05	0.000111191	1	1	2	Q8ND90	1	1979.98	High	0.0001448	2.162e-05	2.85
High	TAFTDLPEQVPESISNQKR	1xGG [K18]	1.95429e-08	0.000111191	1	1	1	Q13884	1	2274.14	High	0.0001448	3.448e-09	2.85
High	VAESCKPGAGLLLVETLLDEEKR	1xCarbamidomethyl [C5]; 1xGG [K6]	2.95802e-08	0.000111191	1	1	1	O95671	1	2641.39	High	0.0001448	5.396e-09	2.85
High	LPVVEKFLSDKNNPDVCDEYKR	1xCarbamidomethyl [C17]; 1xGG [K6]	0.00171107	0.000224516	1	1	1	Q15327	3	2779.37	High	0.0002058	0.0008204	2.85
High	KLTQEQVSDSQVLIR	1xGG [K1]	5.66347e-05	0.000111191	1	2	1	Q9P0I2	1	1858	High	0.0001448	2.022e-05	2.85
High	KCEPIIMTVPR	1xCarbamidomethyl [C2]; 1xGG [K1]	0.00316516	0.000350266	1	6	1	Q9ULV4	1	1457.76	High	0.0002919	0.001602	2.85
High	ELPSEQQEQWEAFVSGPLAETNKK	1xGG [K23]	9.44516e-07	0.000111191	1	1	1	Q9UPN7	1	2859.38	High	0.0001448	2.351e-07	2.84
High	KVEQKIANDNSLNHEYLPILGLAEFR	1xGG [K5]	0.00125823	0.000224516	1	1	1	P17174	2	3125.64	High	0.0002058	0.0005883	2.84
High	TRPSSDQLKEASGTDVK	1xGG [K9]	7.8759e-07	0.000111191	1	1	3	Q8N0X7	1	1932.96	High	0.0001448	1.922e-07	2.84
High	TFHTGQPHLVPVPPLPEYGGKVR	1xGG [K21]	4.20757e-10	0.000111191	1	1	1	P24539	1	2640.4	High	0.0001448	5.274e-11	2.84
High	AMLSAELGPEKLLSPK	1xGG [K11]	8.57608e-07	0.000111191	1	2	1	Q13671	1	1797.98	High	0.0001448	2.108e-07	2.84
High	EKQHLLSIDEPLFR	1xGG [K2]	2.14509e-05	0.000111191	1	3	1	A0A0A0MTC1	1	1838.98	High	0.0001448	7.008e-06	2.84
High	SDENEDPSVVGEFKGSFR	1xGG [K14]	1.16222e-07	0.000111191	1	2	1	Q9NZM1	1	2112.95	High	0.0001448	2.394e-08	2.84
High	EIIELPLKQPELFK	1xGG [K8]	1.42962e-06	0.000111191	1	1	2	Q8NB90	1	1811.03	High	0.0001448	3.671e-07	2.84
High	VQDTDWKELYR	1xGG [K7]	2.73108e-06	0.000111191	1	1	1	Q9Y3I1	1	1566.75	High	0.0001448	7.437e-07	2.83
High	HADIVTTTTHKTLR	1xGG [K11]	1.29461e-07	0.000111191	1	3	1	P34897	1	1707.91	High	0.0001448	2.697e-08	2.83
High	SPEEGAETPVYLALLPPDAEGPHGQFVSEKR	1xGG [K30]	0.000228831	0.000224516	1	1	1	P16152	1	3434.69	High	0.0002058	9.194e-05	2.83
High	LFGNILDKHR	1xGG [K8]	8.21708e-06	0.000111191	1	2	1	P26358	1	1326.73	High	0.0001448	2.475e-06	2.83
High	TTTGLDSAVDPVQMKNVTFEHVK	1xGG [K15]	3.7334e-08	0.000111191	1	4	1	Q96I63	1	2631.31	High	0.0001448	6.976e-09	2.83
High	RPLLAFACDDKDGKYDSSR	1xCarbamidomethyl [C8]; 1xGG [K11]	3.98465e-07	0.000111191	1	2	1	Q96J01	2	2328.1	High	0.0001448	9.164e-08	2.82
High	YDTALNLLKESGPSGIETELR	1xGG [K9]	4.34033e-09	0.000111191	1	2	1	A0A0A0MTB8	1	2420.23	High	0.0001448	6.694e-10	2.82
High	AKYIYDSAFHPDTGEK	1xGG [K2]	1.13916e-06	0.000111191	1	4	1	Q9H9B4	1	1955.91	High	0.0001448	2.88e-07	2.82
High	ASLASLPPLHVAKLSHEGPGSELPAGALYR	1xGG [K13]	2.03353e-08	0.000111191	1	3	1	Q14203	1	3152.69	High	0.0001448	3.594e-09	2.82
High	LKELQSLSLQR	1xGG [K2]	0.0116256	0.00115314	1	5	1	M0QZP7	1	1428.82	High	0.000853	0.006585	2.82
High	ALEGCSPDHTIILLAHQPLAAKR	1xCarbamidomethyl [C5]; 1xGG [K22]	2.68495e-06	0.000111191	1	1	1	Q6ZT21	1	2625.39	High	0.0001448	7.307e-07	2.82
High	DLNHVCVISETGKAK	1xCarbamidomethyl [C6]; 1xGG [K15]	0.00297297	0.000350266	1	1	1	P00492	1	1784.9	High	0.0002919	0.001499	2.82
High	QDAVKDLGVFIPAPMAQGMR	1xGG [K5]	1.40172e-07	0.000111191	1	4	1	D3DQV9	1	2258.14	High	0.0001448	2.945e-08	2.82
High	HLLEGLLQKDR	1xGG [K9]	0.00701902	0.00058774	1	2	1	E9PR89	1	1435.8	High	0.0004575	0.003799	2.82
High	LLDTSTYKEAFR	1xGG [K8]	1.3471e-07	0.000111191	1	1	1	Q15126	1	1557.79	High	0.0001448	2.812e-08	2.82
High	VLALVKEVPR	1xGG [K6]	1.03122e-05	0.000111191	1	1	2	Q99570	1	1237.76	High	0.0001448	3.162e-06	2.82
High	ASEWVQQVSGLMDGKGGGK	1xGG [K19]	0.000152072	0.000111191	1	1	1	P49588	1	2047.99	High	0.0001448	5.915e-05	2.82
High	IADFGLCKEGIGFGDR	1xCarbamidomethyl [C7]; 1xGG [K8]	5.4144e-07	0.000111191	1	1	1	Q6P5Z2	1	1868.9	High	0.0001448	1.279e-07	2.82
High	RIDITAKLCDVAQQR	1xCarbamidomethyl [C9]; 1xGG [K7]	0.00786313	0.00058774	1	6	1	Q5TF58	2	1901	High	0.0004575	0.004311	2.82
High	SGKPAELLKMFGIDR	1xGG [K9]	5.26053e-05	0.000111191	1	2	1	P29401	1	1775.95	High	0.0001448	1.866e-05	2.82
High	LSELDDRADALQAGASQFETSAAKLK	1xGG [K24]	5.04256e-06	0.000111191	1	7	2	K7ENK9	2	2849.43	High	0.0001448	1.455e-06	2.82
High	FVKPSFDQYIQPTMR	1xGG [K3]	1.6996e-05	0.000111191	1	1	1	Q9NWZ5	0	1970.98	High	0.0001448	5.428e-06	2.82
High	SPVFSAMFEHEMEESKK	1xGG [K16]	3.21992e-06	0.000111191	1	3	1	O43791	1	2126.95	High	0.0001448	8.932e-07	2.81
High	IKIGDPLLEDTR	1xGG [K2]	3.76319e-05	0.000111191	1	1	1	P49189	1	1483.81	High	0.0001448	1.289e-05	2.81
High	LLDKFSQITPR	1xGG [K4]	5.72814e-05	0.000111191	1	1	1	Q9P241	1	1431.8	High	0.0001448	2.045e-05	2.81
High	AFLDNGPKTINQIR	1xGG [K8]	6.97196e-08	0.000111191	1	4	1	D3DQV9	1	1700.91	High	0.0001448	1.372e-08	2.81
High	AKPSPAPPSTTTAPDASGPQKR	1xGG [K21]	0.000117794	0.000111191	1	4	1	Q5QNY5	1	2276.16	High	0.0001448	4.477e-05	2.8
High	LSKMLSLPEELAR	1xGG [K3]	0.000329056	0.000224516	1	1	2	Q9P0J1	1	1600.87	High	0.0002058	0.0001371	2.8
High	AGTLDNISVTLVGTCGESPKQR	1xCarbamidomethyl [C15]; 1xGG [K20]	4.83109e-05	0.000111191	1	2	1	J3KPH2	1	2417.21	High	0.0001448	1.692e-05	2.8
High	SKAEEVVSFVK	1xGG [K2]	4.71043e-06	0.000111191	1	1	2	Q9BWH2	1	1336.71	High	0.0001448	1.345e-06	2.8
High	GLLLLKEAGMEK	1xGG [K6]	9.76715e-05	0.000111191	1	1	1	Q8WXG1	1	1415.79	High	0.0001448	3.64e-05	2.8
High	EGGSIPVTLTFQEATGKNVMLLPVGSADDGAHSQNEK	1xGG [K17]	2.6396e-06	0.000111191	1	1	1	Q96KP4	1	3911.91	High	0.0001448	7.156e-07	2.8
High	LEHAYKPVQFEGSLGK	1xGG [K6]	3.26522e-05	0.000111191	1	1	1	Q86TB9	0	1916.99	High	0.0001448	1.109e-05	2.8
High	NTSSHVQELVAQKAR	1xGG [K13]	0.000408284	0.000224516	1	1	1	Q6PCD5	1	1781.93	High	0.0002058	0.0001727	2.8
High	VESEDTSSLFDKLK	1xGG [K12]	0.000146981	0.000111191	1	3	1	Q16665	1	1711.84	High	0.0001448	5.695e-05	2.8
High	GQSVGKLGVLHPDVITK	1xGG [K6]	1.87183e-05	0.000111191	1	1	1	Q9NSD9	1	1862.05	High	0.0001448	6.061e-06	2.79
High	EQEMQECTTQIQYLKQVQQPSVAQLR	1xCarbamidomethyl [C7]; 1xGG [K15]	6.06275e-05	0.000111191	2	2	1	A0A087X1R4; Q15007	1	3277.59	High	0.0001448	2.167e-05	2.79
High	LGNIEFKPESR	1xGG [K7]	8.31092e-06	0.000111191	1	3	1	E9PDF6	0	1403.73	High	0.0001448	2.497e-06	2.79
High	LDIKLDSEDKDKEGKPLLK	1xGG [K15]	0.000119139	0.000111191	1	1	1	P13639	3	2298.26	High	0.0001448	4.519e-05	2.79
High	LPPEACLPSAKPVGQPTR	1xCarbamidomethyl [C6]; 1xGG [K11]	3.37837e-05	0.000111191	1	3	1	A0A0A0MTG6	0	2032.06	High	0.0001448	1.146e-05	2.79
High	VLDAIIQEKK	1xGG [K9]	0.000141256	0.000111191	1	2	2	Q9NTJ3	1	1270.74	High	0.0001448	5.441e-05	2.79
High	SPSLDNPTPFPNLGPSENPLKR	1xGG [K21]	2.76319e-08	0.000111191	1	10	1	M0QX56	1	2491.26	High	0.0001448	5.026e-09	2.79
High	CKELGITALHIK	1xCarbamidomethyl [C1]; 1xGG [K2]	1.93669e-05	0.000111191	1	3	1	E5RH77	1	1496.83	High	0.0001448	6.262e-06	2.79
High	HPSVESVVQCEIDEDVIQVSKK	1xCarbamidomethyl [C10]; 1xGG [K21]	1.28384e-08	0.000111191	1	2	1	P19623	1	2639.3	High	0.0001448	2.186e-09	2.79
High	LIKDGLIIR	1xGG [K3]	0.000495242	0.000224516	1	3	2	P84098	1	1154.73	High	0.0002058	0.0002136	2.78
High	DAKIPVSGPFLVK	1xGG [K3]	1.19527e-05	0.000111191	1	2	1	O00425	1	1484.85	High	0.0001448	3.706e-06	2.78
High	SLVQEMVGSFGKR	1xGG [K12]	5.71542e-08	0.000111191	1	1	1	O75643	1	1551.79	High	0.0001448	1.108e-08	2.78
High	RGDINLLMLGDPGTAKSQLLK	1xGG [K16]	1.47079e-06	0.000111191	1	2	1	P33992	2	2354.29	High	0.0001448	3.795e-07	2.78
High	LNEILFPFYDAKR	1xGG [K12]	6.202e-05	0.000111191	1	1	2	Q15147	1	1739.91	High	0.0001448	2.232e-05	2.78
High	STGQEYAAKFLK	1xGG [K9]	6.60165e-05	0.000111191	1	3	1	O94768	1	1456.74	High	0.0001448	2.384e-05	2.78
High	SFLLKDSETSQR	1xGG [K5]	4.01805e-06	0.000111191	1	1	2	P34897	1	1524.77	High	0.0001448	1.135e-06	2.78
High	VDDPQDVFKPTTSR	1xGG [K9]	0.000437074	0.000224516	1	5	1	H0Y742	0	1718.83	High	0.0002058	0.0001869	2.78
High	KAVIKNADMSEEMQQDSVECATQALEK	1xCarbamidomethyl [C20]; 1xGG [K5]	3.52614e-06	0.000111191	1	4	1	P63167	2	3167.47	High	0.0001448	9.831e-07	2.77
High	GEELKGHNTLPSPWR	1xGG [K5]	2.58033e-06	0.000111191	1	4	2	P47897	1	1834.92	High	0.0001448	6.992e-07	2.77
High	LPELKPVDKESEVVMK	1xGG [K9]	0.000149505	0.000111191	1	1	1	Q9NUQ8	1	1955.05	High	0.0001448	5.799e-05	2.77
High	VAPEEHPVLLTEAPLNPKANREK	1xGG [K18]	3.35048e-06	0.000111191	1	10	2	P60709	2	2666.43	High	0.0001448	9.32e-07	2.77
High	LVNQWIKQPLMDK	1xGG [K7]	7.54622e-06	0.000111191	1	6	1	P43246	1	1726.93	High	0.0001448	2.251e-06	2.76
High	CRPVTPSCKELADLMTR	2xCarbamidomethyl [C1; C8]; 1xGG [K9]	4.51292e-05	0.000111191	1	1	1	P23458	1	2148.04	High	0.0001448	1.572e-05	2.76
High	SPLAELGVLKK	1xGG [K]	8.35825e-06	0.000111191	1	2	2	Q2NKX8	1	1268.76	High	0.0001448	2.512e-06	2.76
High	NVESYTKLGNPTR	1xGG [K7]	9.39168e-07	0.000111191	1	2	2	P04843	1	1592.8	High	0.0001448	2.329e-07	2.76
High	AVLCPPPVKK	1xCarbamidomethyl [C4]; 1xGG [K]	0.000125383	0.000111191	1	1	4	P63000	1	1222.7	High	0.0001448	4.778e-05	2.76
High	VLATVTKPVGGDK	1xGG [K7]	1.16533e-06	0.000111191	1	6	2	Q02878	0	1398.8	High	0.0001448	2.954e-07	2.76
High	VTAGGPCSFGSGSTPVIGGNTFNLKASR	1xCarbamidomethyl [C7]; 1xGG [K25]	1.56973e-05	0.000111191	1	1	1	P78504	1	2853.39	High	0.0001448	4.998e-06	2.76
High	EIEPFLPPLKPDYCVK	1xCarbamidomethyl [C14]; 1xGG [K10]	8.1027e-07	0.000111191	1	2	1	Q8IZV5	0	2059.06	High	0.0001448	1.982e-07	2.76
High	MLNTLQTNAGYLEQVKR	1xGG [K16]	1.50606e-12	0.000111191	1	4	1	Q5JU23	1	2093.08	High	0.0001448	1.153e-13	2.76
High	DWAAKGPYLLGVK	1xGG [K5]	3.35048e-06	0.000111191	1	2	1	P48200	1	1531.83	High	0.0001448	9.291e-07	2.76
High	DVEAPSSNDKALGLLCGK	1xCarbamidomethyl [C16]; 1xGG [K10]	0.00121599	0.000224516	1	1	1	O15118	1	1987.98	High	0.0002058	0.0005686	2.75
High	VKPAVCSLLPK	1xCarbamidomethyl [C6]; 1xGG [K2]	0.000427259	0.000224516	1	1	1	Q8N4N3	0	1325.76	High	0.0002058	0.0001815	2.75
High	DKENALMPNWLHLPVGYHGR	1xGG [K2]	1.66144e-05	0.000111191	1	1	1	P16930	1	2461.22	High	0.0001448	5.31e-06	2.75
High	GVILYGPPGTGKTLLAK	1xGG [K12]	4.09771e-05	0.000111191	1	2	1	P62191	1	1799.04	High	0.0001448	1.421e-05	2.75
High	DFVPFITKGLR	1xGG [K8]	6.16689e-05	0.000111191	1	11	2	A0A2R8YDR3	1	1406.78	High	0.0001448	2.214e-05	2.75
High	VLEACSIACNKNTCPGDR	3xCarbamidomethyl [C5; C9; C14]; 1xGG [K11]	2.74754e-08	0.000111191	1	1	1	P34896	1	2178.97	High	0.0001448	4.984e-09	2.75
High	LKESAQCVGDEFLNCK	2xCarbamidomethyl [C7; C15]; 1xGG [K2]	5.63393e-07	0.000111191	1	4	1	C9J014	1	2011.92	High	0.0001448	1.339e-07	2.74
High	IWPGYSELPAVKK	1xGG [K12]	2.17692e-08	0.000111191	1	4	1	P21127	1	1601.87	High	0.0001448	3.887e-09	2.74
High	LIPESSGKIHQHILPQGQGMLSGIGR	1xGG [K8]	0.000789195	0.000224516	1	1	1	Q8WUM0	1	2867.53	High	0.0002058	0.0003555	2.74
High	GIGDIKILQNYDNK	1xGG [K6]	5.57031e-07	0.000111191	3	12	1	P49792; Q99666; J3KNE0	1	1704.89	High	0.0001448	1.319e-07	2.74
High	TVWSSGDDKEQLVKNTYVL	1xGG [K14]	0.0108624	0.000945204	1	3	1	K7EM91	2	2296.15	High	0.0007071	0.006096	2.74
High	LEDLNFPEIKR	1xGG [K10]	3.49544e-05	0.000111191	1	1	2	Q9Y3T9	1	1487.79	High	0.0001448	1.196e-05	2.74
High	KEQLSGSPWILLR	1xGG [K1]	3.49683e-07	0.000111191	1	3	1	Q8NB16	1	1640.91	High	0.0001448	7.943e-08	2.74
High	LLSLLPLSCQKR	1xCarbamidomethyl [C9]; 1xGG [K11]	1.1885e-05	0.000111191	1	1	1	Q9Y289	1	1541.88	High	0.0001448	3.699e-06	2.74
High	LMPEIVATASKVDIAPHVR	1xGG [K11]	2.19436e-05	0.000111191	1	1	1	Q92616	1	2161.18	High	0.0001448	7.172e-06	2.74
High	DLEKWQNNLLPSR	1xGG [K4]	2.4241e-06	0.000111191	1	3	2	I3L3P7	1	1726.89	High	0.0001448	6.532e-07	2.73
High	ACVFGNEPKASDEVPLAPR	1xCarbamidomethyl [C2]; 1xGG [K9]	3.54622e-06	0.000111191	1	1	1	Q8TB61	1	2171.05	High	0.0001448	9.898e-07	2.73
High	DLPPVSGSIIWAKQIDR	1xGG [K13]	7.23288e-07	0.000111191	1	1	1	Q14204	1	2009.08	High	0.0001448	1.75e-07	2.73
High	AFPNPYADYNKSLAEGYFDAAGR	1xGG [K11]	2.70734e-05	0.000111191	1	3	1	F8WDS9	1	2651.22	High	0.0001448	9.051e-06	2.73
High	LEKLMPEIVATASK	1xGG [K3]	3.27524e-06	0.000111191	1	1	1	Q92616	1	1643.9	High	0.0001448	9.051e-07	2.73
High	GLTEFPADLQKLTSNLR	1xGG [K11]	7.08932e-06	0.000111191	1	2	1	H3BSW0	1	2017.07	High	0.0001448	2.108e-06	2.73
High	NSTFSEIFKK	1xGG [K9]	0.000625139	0.000224516	1	2	1	P29401	1	1314.67	High	0.0002058	0.0002746	2.73
High	HDGKLWNLNNYR	1xGG [K4]	0.0464294	0.00333409	1	2	1	Q6P2Q9	1	1643.8	High	0.002379	0.02963	2.73
High	INKELSDLAR	1xGG [K3]	2.83315e-05	0.000111191	1	7	2	P61077	1	1272.69	High	0.0001448	9.499e-06	2.73
High	KLAADAGTFLSR	1xGG [K1]	0.000784721	0.000224516	1	2	2	Q9Y371	1	1363.73	High	0.0002058	0.000353	2.73
High	ASGLAAGKGVIVAK	1xGG [K]	4.60466e-06	0.000111191	1	5	3	P22102	1	1355.8	High	0.0001448	1.318e-06	2.72
High	DFLLAKVINAENAAHK	1xGG [K6]	0.000334708	0.000224516	1	4	1	O43166	1	1868	High	0.0002058	0.0001392	2.72
High	FNPETDYLTGTDGKK	1xGG [K14]	3.80616e-05	0.000111191	1	2	1	A2A274	1	1799.84	High	0.0001448	1.305e-05	2.72
High	NEMQKLQAEAPHIVVGTPGR	1xGG [K5]	2.66263e-07	0.000111191	1	2	2	E7EQG2	1	2289.18	High	0.0001448	5.911e-08	2.72
High	ALMDEVVKATSR	1xGG [K8]	4.51292e-05	0.000111191	1	1	2	P00558	1	1433.74	High	0.0001448	1.571e-05	2.72
High	EGDLTNLLQNQAVKGK	1xGG [K14]	0.000250582	0.000224516	1	6	1	Q9NVI1	1	1841.97	High	0.0002058	0.0001017	2.72
High	STALKILAGK	1xGG [K5]	7.1073e-05	0.000111191	1	4	1	P61221	1	1115.68	High	0.0001448	2.582e-05	2.72
High	GVDLSGNDFKGGYFPENVK	1xGG [K10]	3.57716e-07	0.000111191	1	2	2	Q13045	1	2157.02	High	0.0001448	8.154e-08	2.72
High	EGIVKQDSLVINLNR	1xGG [K5]	0.000321669	0.000224516	1	1	1	Q9Y5B9	1	1812	High	0.0002058	0.0001333	2.71
High	MAGTAFDFENMKR	1xGG [K12]	8.57608e-07	0.000111191	1	1	2	P31150	1	1631.73	High	0.0001448	2.117e-07	2.71
High	GSYPDAILQAQAADKIHSSFR	1xGG [K15]	8.77309e-07	0.000111191	1	4	2	E9PDK7	1	2389.19	High	0.0001448	2.167e-07	2.71
High	QLFLETADLYATKER	1xGG [K13]	2.00454e-07	0.000111191	1	1	2	P0CG08	1	1911.98	High	0.0001448	4.352e-08	2.71
High	ASLISAVSDKLR	1xGG [K10]	2.02135e-06	0.000111191	1	2	1	F5H442	1	1373.77	High	0.0001448	5.357e-07	2.71
High	LLVVDPETDEQLQKLGVQVR	1xGG [K14]	3.60714e-06	0.000111191	1	2	1	O14745	1	2393.3	High	0.0001448	1.007e-06	2.71
High	IKFDQSVDPEIIAR	1xGG [K2]	1.5967e-05	0.000111191	1	2	1	Q96I63	1	1744.92	High	0.0001448	5.075e-06	2.71
High	VTDPSLIFKQLPK	1xGG [K9]	3.57716e-07	0.000111191	1	1	1	Q9Y236	1	1599.91	High	0.0001448	8.158e-08	2.71
High	IILPEGAKNIEIDSPYEISR	1xGG [K8]	8.1243e-06	0.000111191	1	2	1	P04843	1	2371.25	High	0.0001448	2.434e-06	2.71
High	REDALVLTKQGLVSK	1xGG [K9]	0.000150356	0.000111191	1	3	1	O14595	2	1771.01	High	0.0001448	5.834e-05	2.71
High	VKVVPINTPTAAVDQTLFPGK	1xGG [K2]	4.48926e-07	0.000111191	1	3	1	A0A087X295	1	2309.29	High	0.0001448	1.046e-07	2.71
High	TSFNYAMKEAAAAALK	1xGG [K8]	2.4314e-07	0.000111191	1	3	1	B4DLR8	1	1800.89	High	0.0001448	5.366e-08	2.71
High	KIPGFCEGGFK	1xCarbamidomethyl [C6]; 1xGG [K1]	6.06275e-05	0.000111191	1	1	1	Q13530	1	1353.66	High	0.0001448	2.169e-05	2.7
High	GGSPLNTGKALEFVAR	1xGG [K9]	4.65724e-06	0.000111191	1	2	1	P12111	1	1730.92	High	0.0001448	1.33e-06	2.7
High	NAGPVAVAEKSITQVAEK	1xGG [K10]	3.1298e-06	0.000111191	1	2	1	E9PH99	1	1926.03	High	0.0001448	8.619e-07	2.7
High	KLDQIQSGGNYVAGGQEAFKK	1xGG [K]	1.69511e-06	0.000111191	1	2	2	H0Y784	2	2352.19	High	0.0001448	4.425e-07	2.7
High	VEVTVFDPDSLDPDRCESCYGAEAEDIKCCNTCEDVR	5xCarbamidomethyl [C16; C19; C29; C30; C33]; 1xGG [K28]	0.000163717	0.000111191	1	3	1	Q9Y282	2	4524.86	High	0.0001448	6.385e-05	2.7
High	EFDMILGKLENDGSR	1xGG [K8]	0.000302199	0.000224516	1	2	1	Q8N1F7	1	1837.87	High	0.0002058	0.0001251	2.7
High	ILDNLMEMKSNPETDDYR	1xGG [K9]	1.3543e-05	0.000111191	1	1	1	Q8WVM8	1	2298.04	High	0.0001448	4.25e-06	2.69
High	VGKLTSPGALLFQ	1xGG [K3]	0.000277535	0.000224516	1	1	1	O60566	1	1444.82	High	0.0002058	0.0001138	2.69
High	LTGKPGQVLPHPELCTVR	1xCarbamidomethyl [C15]; 1xGG [K4]	0.000302199	0.000224516	1	2	1	C9IYN9	0	2116.13	High	0.0002058	0.0001245	2.69
High	GCEVFVGKIPR	1xCarbamidomethyl [C2]; 1xGG [K8]	1.19889e-06	0.000111191	1	11	2	A0AV96	1	1375.72	High	0.0001448	3.04e-07	2.69
High	IYQGEDLPHPKSMLQATAEANNLAAAASAK	1xGG [K11]	0.000749831	0.000224516	1	2	1	F5H6I7	1	3224.6	High	0.0002058	0.0003355	2.69
High	VLAEPVPLPADPMELKNLEYRPVK	1xGG [K16]	4.27701e-06	0.000111191	1	1	1	Q15526	1	2832.53	High	0.0001448	1.212e-06	2.69
High	ILDLIESGKK	1xGG [K9]	3.86148e-06	0.000111191	1	1	1	P00352	1	1229.71	High	0.0001448	1.084e-06	2.69
High	VEGSSKESAGLIPSPELQEWR	1xGG [K6]	6.22142e-06	0.000111191	1	4	1	C9JB34	1	2413.2	High	0.0001448	1.828e-06	2.69
High	YKDLEQQDCEIAQEIQEKLAIEAER	1xCarbamidomethyl [C9]; 1xGG [K18]	0.000449663	0.000224516	1	1	1	Q8IVM0	2	3163.52	High	0.0002058	0.0001919	2.69
High	GAPSSPATGVLPSPQGKSTSLSK	1xGG [K17]	0.000536234	0.000224516	1	1	1	Q5SRE5	1	2268.18	High	0.0002058	0.000233	2.69
High	DIHTALLDCANKVTGK	1xCarbamidomethyl [C9]; 1xGG [K12]	5.69571e-05	0.000111191	1	2	1	B4DUA7	1	1869.95	High	0.0001448	2.033e-05	2.69
High	EQDSESQTLDKVYQMK	1xGG [K11]	8.59893e-06	0.000111191	1	3	1	Q14790	1	2042.93	High	0.0001448	2.589e-06	2.68
High	AKAAAMAAAAAETSQR	1xGG [K2]	2.4241e-06	0.000111191	1	4	3	A0A0C4DGW0	1	1632.81	High	0.0001448	6.55e-07	2.68
High	IFDLGSDNEEVVAGPAPAHAKEGLR	1xGG [K21]	6.15117e-06	0.000111191	1	2	1	Q969U6	1	2706.35	High	0.0001448	1.802e-06	2.68
High	KLEMEDYPSFMAKR	1xGG [K13]	0.000439563	0.000224516	1	1	1	Q9NY61	2	1858.88	High	0.0002058	0.0001875	2.68
High	SDYSEAAKQYDEALNK	1xGG [K8]	5.82654e-05	0.000111191	1	1	1	P78527	1	1945.88	High	0.0001448	2.084e-05	2.68
High	LLQDYPITDVCQILQKAK	1xCarbamidomethyl [C11]; 1xGG [K16]	2.07401e-07	0.000111191	1	1	1	Q9NVG8	1	2260.2	High	0.0001448	4.512e-08	2.68
High	KLPPLPVVEKPK	1xGG [K]	5.50497e-05	0.000111191	1	11	2	E7EVJ4	1	1458.9	High	0.0001448	1.955e-05	2.68
High	WKRPTELLSNPQFIVDGATR	1xGG [K2]	2.06778e-06	0.000111191	1	9	3	P07384	1	2442.29	High	0.0001448	5.5e-07	2.68
High	VDPLETELGVKTLDCR	1xCarbamidomethyl [C15]; 1xGG [K11]	2.02135e-06	0.000111191	1	3	1	Q05086	1	1958.99	High	0.0001448	5.361e-07	2.67
High	NTLEWCLPVIDAKNK	1xCarbamidomethyl [C6]; 1xGG [K15]	4.54053e-07	0.000111191	1	2	1	P48444	1	1914.97	High	0.0001448	1.056e-07	2.67
High	RYLENGKETLQR	1xGG [K7]	9.38665e-05	0.000111191	4	120	1	P30511; O19617; P04439; P30481	2	1620.85	High	0.0001448	3.5e-05	2.67
High	LGEFAKVLELDSVK	1xGG [K6]	1.32388e-05	0.000111191	1	1	1	P30154	1	1661.91	High	0.0001448	4.139e-06	2.67
High	GAKFLSDAEIIQLVNAK	1xGG [K3]	0.000370718	0.000224516	1	1	1	P04035	1	1931.06	High	0.0002058	0.0001555	2.66
High	NAKQPLLIIGK	1xGG [K3]	3.41695e-05	0.000111191	1	3	2	Q9UJ83	1	1308.8	High	0.0001448	1.165e-05	2.66
High	LYTINKFASVLPEYLK	1xGG [K6]	9.65689e-05	0.000111191	1	2	1	H0Y6U5	1	2013.11	High	0.0001448	3.614e-05	2.66
High	SLANVEYDTYKPTFTNK	1xGG [K11]	1.66703e-08	0.000111191	1	1	1	Q8TE76	0	2105.02	High	0.0001448	2.901e-09	2.66
High	IVLPEDLQLKNAR	1xGG [K10]	3.37837e-05	0.000111191	1	4	1	H7C1M0	1	1622.92	High	0.0001448	1.152e-05	2.66
High	HFPDPLASSEKENTQPFVVLPK	1xGG [K11]	5.72814e-05	0.000111191	1	1	1	Q9BZQ8	1	2594.32	High	0.0001448	2.039e-05	2.66
High	KFDEVLVNHFCEEFGK	1xCarbamidomethyl [C11]; 1xGG [K1]	4.0194e-08	0.000111191	1	3	1	P34932	1	2111.99	High	0.0001448	7.547e-09	2.66
High	NSEDVSKIFQVVPK	1xGG [K7]	1.45856e-07	0.000111191	1	2	2	Q5TF58	1	1703.9	High	0.0001448	3.067e-08	2.66
High	YKYGYEIPVDMLCK	1xCarbamidomethyl [C13]; 1xGG [K2]	3.53535e-05	0.000111191	1	4	1	P60900	1	1892.89	High	0.0001448	1.211e-05	2.65
High	AIKQLDYEWK	1xGG [K3]	5.59953e-05	0.000111191	1	1	2	Q13131	1	1407.73	High	0.0001448	1.998e-05	2.65
High	ISMPDLDLNLKGPK	1xGG [K11]	7.67586e-06	0.000111191	1	1	1	Q09666	1	1654.88	High	0.0001448	2.286e-06	2.65
High	LLQCYPPPEDAAVKGR	1xCarbamidomethyl [C4]; 1xGG [K14]	7.96585e-07	0.000111191	1	1	1	O95782	1	1927.97	High	0.0001448	1.949e-07	2.65
High	HVFGQAVKNDQCYDDIR	1xCarbamidomethyl [C12]; 1xGG [K8]	6.68019e-07	0.000111191	1	7	1	Q9ULV4	1	2179	High	0.0001448	1.613e-07	2.65
High	ISSTLKVEPCSLTPGYTK	1xCarbamidomethyl [C10]; 1xGG [K6]	5.97899e-06	0.000111191	1	13	1	A0A1X7SBS0	1	2095.07	High	0.0001448	1.751e-06	2.65
High	GLDPTGTVILLCKGR	1xCarbamidomethyl [C12]; 1xGG [K13]	3.89359e-05	0.000111191	1	1	2	Q15477	1	1713.93	High	0.0001448	1.344e-05	2.65
High	TQAPPTPDKVQMTWTR	1xGG [K9]	3.71226e-08	0.000111191	1	5	1	Q9Y666	1	1970.98	High	0.0001448	6.943e-09	2.65
High	VLKCISEVQANNVVLGQYVGNPDGEGEATK	1xCarbamidomethyl [C4]; 1xGG [K3]	6.49321e-07	0.000111191	1	2	1	P11413	1	3302.63	High	0.0001448	1.559e-07	2.65
High	REDGGYTFTATPEDFPKK	1xGG [K17]	1.95365e-06	0.000111191	1	4	1	Q9Y4P3	2	2173.02	High	0.0001448	5.176e-07	2.65
High	KGPDGYDPQFITK	1xGG [K1]	4.83109e-05	0.000111191	1	2	1	Q5JR04	1	1579.78	High	0.0001448	1.695e-05	2.65
High	TDWTVEDGLQKYER	1xGG [K11]	7.83131e-07	0.000111191	1	2	1	Q969F9	1	1853.87	High	0.0001448	1.918e-07	2.65
High	HPELADKNVPNLHVMK	1xGG [K7]	4.88626e-05	0.000111191	1	8	2	P46783	1	1956.01	High	0.0001448	1.716e-05	2.64
High	FSMPGFKAEGPEVDVNLPK	1xGG [K7]	4.09771e-05	0.000111191	1	1	1	Q09666	1	2176.07	High	0.0001448	1.414e-05	2.64
High	LLNLKNDSLR	1xGG [K5]	0.000639511	0.000224516	1	2	2	Q15631	1	1299.74	High	0.0002058	0.0002822	2.64
High	HPAKPDPSGECNPDLR	1xCarbamidomethyl [C11]; 1xGG [K4]	2.73199e-08	0.000111191	1	3	1	E9PC52	0	1903.87	High	0.0001448	4.965e-09	2.64
High	FAGGLHFSGPKVEGGVK	1xGG [K11]	1.61066e-06	0.000111191	1	1	1	Q09666	1	1800.94	High	0.0001448	4.196e-07	2.64
High	GSCGLEYNLDYTELGLQKLK	1xCarbamidomethyl [C3]; 1xGG [K18]	5.08436e-05	0.000111191	1	5	1	Q96BY9	1	2415.19	High	0.0001448	1.794e-05	2.64
High	SLMDSDDDALLKSQHINTLGQFWTTK	1xGG [K]	0.0003235	0.000224516	1	2	3	Q5SUY4	1	3078.48	High	0.0002058	0.0001343	2.64
High	NSFKDVDHLFQK	1xGG [K4]	4.32586e-06	0.000111191	1	2	1	Q9H0R5	1	1591.79	High	0.0001448	1.227e-06	2.63
High	IVDDWANDGWGLKK	1xGG [K13]	0.000263714	0.000224516	1	1	1	P27824	1	1730.85	High	0.0002058	0.0001078	2.63
High	NLEWLKTVNESHGSVER	1xGG [K6]	2.16959e-05	0.000111191	1	3	1	A0A0A0MTC1	1	2112.05	High	0.0001448	7.115e-06	2.63
High	TIAQGNLSNTDVQAAKNK	1xGG [K16]	3.86148e-06	0.000111191	1	1	1	P22695	1	1987.02	High	0.0001448	1.085e-06	2.63
High	EQALEATKSLLVCNSR	1xCarbamidomethyl [C13]; 1xGG [K8]	6.13198e-05	0.000111191	1	1	1	Q9BST9	1	1932.98	High	0.0001448	2.2e-05	2.63
High	MKQDAQVVLYR	1xGG [K2]	0.000181327	0.000224516	1	1	1	P78527	1	1464.76	High	0.0002058	7.173e-05	2.63
High	ASPALVAKDPGTVANK	1xGG [K8]	1.45466e-08	0.000111191	1	2	2	Q92783	1	1652.9	High	0.0001448	2.503e-09	2.63
High	FSKEQLPIFK	1xGG [K3]	0.00026977	0.000224516	1	2	2	Q00059	1	1350.74	High	0.0002058	0.0001103	2.62
High	SSLYEQMGDHKMAMDGYR	1xGG [K11]	7.48354e-07	0.000111191	1	1	2	Q9Y5Q9	1	2232.95	High	0.0001448	1.824e-07	2.62
High	GPDEEAVVDLGKTSSTVNTK	1xGG [K12]	4.00734e-07	0.000111191	1	2	1	E9PFN4	1	2161.06	High	0.0001448	9.208e-08	2.62
High	VEEVLSGKLFDR	1xGG [K8]	1.5614e-07	0.000111191	1	2	2	Q8WVX9	1	1505.8	High	0.0001448	3.316e-08	2.62
High	KLDDMQNIFWCHK	1xCarbamidomethyl [C11]; 1xGG [K1]	0.000213766	0.000224516	1	2	1	J3KPH2	1	1848.85	High	0.0002058	8.568e-05	2.62
High	AYSPLHGGSGSYSVCSNSDTKTR	1xCarbamidomethyl [C15]; 1xGG [K21]	0.00122293	0.000224516	1	3	2	Q96BY9	1	2545.14	High	0.0002058	0.00057	2.62
High	LTPKIGFPWSEIR	1xGG [K4]	6.90839e-05	0.000111191	3	6	1	A0A2R8Y5S7; P26038; P15311	1	1657.91	High	0.0001448	2.507e-05	2.62
High	YYDDTYPSVKEQK	1xGG [K10]	8.03256e-06	0.000111191	1	7	2	P61923	1	1749.8	High	0.0001448	2.404e-06	2.62
High	LNYEGLPIGKVSGQEQSSR	1xGG [K10]	0.000118464	0.000111191	1	1	1	Q5VTE6	1	2176.1	High	0.0001448	4.489e-05	2.62
High	VLTSGCDSSALEGLPLIKR	1xCarbamidomethyl [C6]; 1xGG [K18]	5.10015e-06	0.000111191	1	3	1	Q5TCZ7	1	2130.12	High	0.0001448	1.471e-06	2.62
High	AFAKGFLAEEK	1xGG [K4]	8.69714e-06	0.000111191	1	2	2	Q8TC12	1	1324.69	High	0.0001448	2.628e-06	2.61
High	AVSNINTLLDKADR	1xGG [K11]	2.55888e-07	0.000111191	1	1	1	Q5T4S7	1	1643.87	High	0.0001448	5.667e-08	2.61
High	VSGDYGHPVYIVQEMPPQSPANIYYKV	1xGG [K26]	0.00193945	0.000224516	1	2	1	P98172	1	3165.53	High	0.0002058	0.0009401	2.61
High	ECVLPGGETAGDMGKLR	1xCarbamidomethyl [C2]; 1xGG [K15]	9.12397e-05	0.000111191	1	6	1	P43246	1	1903.9	High	0.0001448	3.379e-05	2.61
High	GSGGEWKGPQVSSALNLDTSK	1xGG [K7]	0.000115149	0.000111191	1	1	1	Q09666	1	2232.09	High	0.0001448	4.374e-05	2.61
High	KALCDPLEEVR	1xCarbamidomethyl [C4]; 1xGG [K1]	0.00354694	0.000350266	1	1	1	Q92616	1	1443.73	High	0.0002919	0.001818	2.61
High	AQQEFATGVMSNKTVQTAAANAASTAASSAAQNAFK	1xGG [K13]	4.21745e-07	0.000111191	1	3	1	A0A087WXB0	1	3657.76	High	0.0001448	9.755e-08	2.61
High	LASFYEAAIPEMESAIKK	1xGG [K17]	3.96047e-05	0.000111191	1	1	1	Q9H1I8	1	2112.07	High	0.0001448	1.365e-05	2.61
High	GQCILSTPPKILFCDLR	2xCarbamidomethyl [C3; C14]; 1xGG [K10]	6.99063e-07	0.000111191	1	1	1	Q92546	1	2132.1	High	0.0001448	1.688e-07	2.6
High	DYEAGLGLKSNELK	1xGG [K9]	8.92381e-07	0.000111191	1	1	1	O00635	1	1650.83	High	0.0001448	2.208e-07	2.6
High	TTKDIILPFR	1xGG [K3]	0.000527173	0.000224516	1	4	1	Q96CW1	1	1317.75	High	0.0002058	0.0002287	2.6
High	GVIVDKDFSHPQMPK	1xGG [K6]	1.6709e-05	0.000111191	1	4	1	E7ENZ3	1	1811.91	High	0.0001448	5.359e-06	2.6
High	YSDYIKGSNLDAPEPYR	1xGG [K6]	9.44009e-05	0.000111191	1	1	1	P26358	1	2101.98	High	0.0001448	3.512e-05	2.6
High	ITLPVDFVTADKFDENAK	1xGG [K12]	1.3279e-06	0.000111191	1	1	1	P00558	1	2137.08	High	0.0001448	3.401e-07	2.6
High	IIQALKGTIDPK	1xGG [K6]	5.04256e-06	0.000111191	1	2	2	F5H815	1	1410.83	High	0.0001448	1.453e-06	2.6
High	IDPTVTMMQVEEKPDVTYSDVGGCKEQIEKLR	1xCarbamidomethyl [C24]; 1xGG [K30]	0.000310898	0.000224516	1	2	1	P35998	2	3809.84	High	0.0002058	0.0001283	2.6
High	AAFGKESEVLIGNLGDK	1xGG [K5]	0.000708397	0.000224516	1	1	1	Q96A65	1	1861.97	High	0.0002058	0.0003146	2.6
High	GLGLDESGLAKQAASGLVGQENAR	1xGG [K11]	0.000141256	0.000111191	1	1	1	Q9Y265	1	2455.25	High	0.0001448	5.467e-05	2.6
High	TKPVTGNLRPEEALQALTIYEGK	1xGG [K2]	0.000879231	0.000224516	1	1	1	Q14204	0	2642.41	High	0.0002058	0.0003996	2.6
High	LYTKLLNEATR	1xGG [K4]	2.87427e-06	0.000111191	1	3	2	A0A0A0MQX1	1	1435.79	High	0.0001448	7.857e-07	2.59
High	AKIELLGSYDPQK	1xGG [K2]	0.000174264	0.000111191	1	1	1	P24666	1	1575.84	High	0.0001448	6.87e-05	2.59
High	KLGGTIDDCELVEGLVLTQK	1xCarbamidomethyl [C9]; 1xGG [K1]	1.42153e-06	0.000111191	1	1	1	P50991	1	2302.2	High	0.0001448	3.669e-07	2.59
High	VLGMDPLPSKMPK	1xGG [K10]	8.42691e-05	0.000111191	1	1	1	Q12906	1	1526.81	High	0.0001448	3.109e-05	2.59
High	SNLPNCANSDTDFMGLFKSSR	1xCarbamidomethyl [C6]; 1xGG [K18]	3.32372e-09	0.000111191	1	2	1	A0A0J9YWL0	1	2475.1	High	0.0001448	5.002e-10	2.59
High	LVEDNPSSLSLVEIYKQR	1xGG [K16]	2.02135e-06	0.000111191	1	4	1	F2Z2U4	1	2204.16	High	0.0001448	5.35e-07	2.58
High	VALEDGKMFVTPGAGR	1xGG [K7]	3.54622e-06	0.000111191	1	1	1	O14531	1	1761.9	High	0.0001448	9.906e-07	2.58
High	EELYSKVTPR	1xGG [K6]	4.38661e-05	0.000111191	1	1	1	Q8TF42	1	1335.69	High	0.0001448	1.523e-05	2.58
High	HDDPALTLVAGLTSNKPTDK	1xGG [K16]	8.50184e-06	0.000111191	1	5	2	Q6P996	0	2207.13	High	0.0001448	2.564e-06	2.58
High	DSLQPYEAAYLSKSLSR	1xGG [K13]	6.29247e-06	0.000111191	1	1	1	Q9UP83	1	2042.02	High	0.0001448	1.843e-06	2.57
High	KENIIAFEEIIEPYR	1xGG [K1]	2.14509e-05	0.000111191	1	2	1	G3XAL9	1	1978.03	High	0.0001448	7.008e-06	2.57
High	KIGDEYFTFITDCKDPKACTILLR	2xCarbamidomethyl [C13; C19]; 1xGG [K17]	8.4537e-06	0.000111191	1	2	1	P49368	3	3018.51	High	0.0001448	2.541e-06	2.57
High	TVENIKDPLFR	1xGG [K6]	4.2528e-06	0.000111191	1	5	2	Q14204	1	1445.77	High	0.0001448	1.203e-06	2.57
High	LFDKETFDNDPVLYNPLQITKR	1xGG [K21]	8.79646e-06	0.000111191	1	3	1	D6RFZ2	2	2780.43	High	0.0001448	2.665e-06	2.57
High	SDKKPDREEIQMSNMGSNTK	1xGG [K4]	0.0143284	0.00115314	1	3	2	C9JZR2	2	2409.11	High	0.000853	0.008246	2.57
High	VLMKLMPPDSTTIEK	1xGG [K4]	1.01111e-06	0.000111191	1	1	1	Q93008	1	1816.95	High	0.0001448	2.525e-07	2.57
High	IKTEIEALKNLR	1xGG [K9]	0.000102209	0.000111191	1	2	1	Q14680	2	1541.9	High	0.0001448	3.824e-05	2.57
High	VSPEEAIKCEDKFTK	1xCarbamidomethyl [C9]; 1xGG [K8]	6.90839e-05	0.000111191	1	3	1	P05198	2	1894.92	High	0.0001448	2.5e-05	2.57
High	VTGKTPAPPAGPGGTL	1xGG [K4]	3.67869e-05	0.000111191	1	2	1	B4DUA7	1	1534.82	High	0.0001448	1.264e-05	2.56
High	TLEPIPLKLYR	1xGG [K8]	5.96308e-07	0.000111191	1	3	1	X6R8K8	1	1456.85	High	0.0001448	1.42e-07	2.56
High	NCEPMIGLVPILKGGR	1xCarbamidomethyl [C2]; 1xGG [K13]	0.00140193	0.000224516	1	5	1	Q9Y2R9	1	1867.99	High	0.0002058	0.000663	2.56
High	DMEGLVDTSVAKIVSDR	1xGG [K12]	1.36201e-05	0.000111191	1	11	2	A0A2R8YDR3	1	1948.96	High	0.0001448	4.265e-06	2.56
High	QVVCDLGNPMKAGTQLLAGLR	1xCarbamidomethyl [C4]; 1xGG [K11]	2.07401e-07	0.000111191	1	1	2	P06756	1	2355.23	High	0.0001448	4.492e-08	2.56
High	YFHPKEALVSSGVLNR	1xGG [K5]	0.00344739	0.000350266	1	1	1	Q9Y366	1	1931.01	High	0.0002919	0.001757	2.56
High	LLDIEGLYSKVR	1xGG [K10]	4.42523e-06	0.000111191	1	1	1	Q92621	1	1519.85	High	0.0001448	1.261e-06	2.56
High	QITKEFPELVAR	1xGG [K4]	0.000874246	0.000224516	1	3	1	O95905	1	1544.84	High	0.0002058	0.000397	2.56
High	SKLSIIPQEPVLFSGTVR	1xGG [K2]	4.92933e-06	0.000111191	1	1	1	O15440	1	2085.17	High	0.0001448	1.415e-06	2.56
High	EIIPTSEFINSKLTAK	1xGG [K12]	2.76953e-05	0.000111191	1	1	1	Q14669	1	1905.03	High	0.0001448	9.246e-06	2.56
High	GHSLSDGLEEVQKAEMK	1xGG [K13]	3.32131e-05	0.000111191	1	3	1	C9JAZ1	1	1971.94	High	0.0001448	1.131e-05	2.56
High	CKSQFTITPGSEQIR	1xCarbamidomethyl [C1]; 1xGG [K2]	0.00177055	0.000224516	1	2	1	A2A274	1	1865.92	High	0.0002058	0.0008528	2.55
High	ENAGAAEKSITILSTPEGTSAACK	1xCarbamidomethyl [C23]; 1xGG [K8]	6.49017e-05	0.000111191	1	1	1	O00425	1	2520.22	High	0.0001448	2.338e-05	2.55
High	HGNQYIQVNEPWKR	1xGG [K13]	6.04728e-06	0.000111191	1	1	1	P56192	1	1882.93	High	0.0001448	1.772e-06	2.55
High	SRDFEIISDTKVDANQR	1xGG [K11]	8.42691e-05	0.000111191	1	2	1	O15438	2	2108.04	High	0.0001448	3.113e-05	2.55
High	ENDLLAQFDAIPGKK	1xGG [K14]	8.91913e-05	0.000111191	1	1	1	Q8TE76	1	1772.92	High	0.0001448	3.296e-05	2.55
High	AAPAGKTSSVFEDPVISK	1xGG [K6]	9.99147e-05	0.000111191	1	4	1	Q9Y2R9	1	1917.99	High	0.0001448	3.747e-05	2.55
High	KFQPLFGDFAAEKK	1xGG [K14]	0.000160042	0.000111191	1	1	1	Q15050	2	1739.91	High	0.0001448	6.264e-05	2.55
High	WAVGIKDPQIR	1xGG [K6]	3.81788e-06	0.000111191	1	2	2	Q9Y2K7	1	1396.77	High	0.0001448	1.069e-06	2.55
High	FAAKGEGQLGPAER	1xGG [K4]	5.30694e-06	0.000111191	1	1	2	P13639	1	1544.78	High	0.0001448	1.53e-06	2.54
High	IVTHDIPIKVIPR	1xGG [K9]	6.60165e-05	0.000111191	1	5	2	C9JCK8	1	1614.97	High	0.0001448	2.378e-05	2.54
High	MALNHPYFNDLDNQIKK	1xGG [K]	0.000126097	0.000111191	1	2	2	P06493	1	2175.07	High	0.0001448	4.833e-05	2.54
High	SDPYHATSGALSPAKDCGSQK	1xCarbamidomethyl [C17]; 1xGG [K15]	3.138e-05	0.000111191	1	1	3	P17302	1	2291.04	High	0.0001448	1.058e-05	2.54
High	VPSPKVVLASQPDLECGFSR	1xCarbamidomethyl [C16]; 1xGG [K5]	2.21942e-05	0.000111191	1	1	1	Q9P2I0	1	2300.17	High	0.0001448	7.255e-06	2.54
High	YGVYPVKGASGYPGAER	1xGG [K7]	7.8969e-06	0.000111191	1	4	1	M0R024	1	1884.92	High	0.0001448	2.357e-06	2.54
High	ADGDTLSCICGKTK	2xCarbamidomethyl [C8; C10]; 1xGG [K12]	4.68376e-06	0.000111191	1	1	3	Q8IWB1	1	1639.74	High	0.0001448	1.339e-06	2.54
High	LEAEDYLKQQR	1xGG [K8]	8.72342e-07	0.000111191	1	1	2	Q99570	1	1506.75	High	0.0001448	2.144e-07	2.54
High	LQELCSKQGAADYSR	1xCarbamidomethyl [C5]; 1xGG [K7]	1.40971e-07	0.000111191	1	1	1	Q9UBK8	1	1839.87	High	0.0001448	2.968e-08	2.54
High	VKIEPGVDPDDTYNETPYEK	1xGG [K2]	4.3636e-07	0.000111191	1	3	2	A6NKB8	1	2423.12	High	0.0001448	1.01e-07	2.54
High	SFGDTKFVPNLPK	1xGG [K6]	8.71888e-05	0.000111191	1	6	1	G3V180	1	1563.82	High	0.0001448	3.23e-05	2.54
High	VCSEVLQMEPDNVNALKDR	1xCarbamidomethyl [C2]; 1xGG [K17]	1.38541e-05	0.000111191	1	2	1	Q13217	1	2331.11	High	0.0001448	4.361e-06	2.54
High	NENLDCNSDSQVFPSLNNKELINIR	1xCarbamidomethyl [C6]; 1xGG [K19]	6.75648e-07	0.000111191	1	1	1	Q96K49	1	3047.45	High	0.0001448	1.627e-07	2.54
High	TIYTSPIKALSNQK	1xGG [K8]	5.38136e-05	0.000111191	1	1	1	Q15477	1	1677.92	High	0.0001448	1.903e-05	2.53
High	LVPGWTKPITIGR	1xGG [K7]	1.83536e-06	0.000111191	1	1	1	P48735	0	1551.9	High	0.0001448	4.821e-07	2.53
High	RAASGYPVKVPLEVQEADEAK	1xGG [K9]	1.65203e-05	0.000111191	1	2	1	P26640	2	2371.23	High	0.0001448	5.283e-06	2.53
High	KGISLNPEQWSQLK	1xGG [K1]	0.000741354	0.000224516	1	1	1	P53999	1	1741.92	High	0.0002058	0.0003311	2.53
High	EVYNKENLFNSLNYDVAAK	1xGG [K5]	3.76319e-05	0.000111191	1	1	1	Q969P5	1	2345.14	High	0.0001448	1.293e-05	2.53
High	MDPAEAVLQEKALK	1xAcetyl [N-Term]; 1xGG [K11]	0.000557988	0.000224516	1	2	1	B7Z3H4	1	1698.87	High	0.0002058	0.0002431	2.53
High	LPEMAFSPDCPKAVGWEK	1xCarbamidomethyl [C10]; 1xGG [K12]	2.56657e-08	0.000111191	1	1	1	O95352	1	2176.02	High	0.0001448	4.644e-09	2.53
High	GLWIPEGEKVKIPVAIK	1xGG [K9]	0.000186546	0.000224516	1	3	2	P00533	2	1991.17	High	0.0002058	7.357e-05	2.53
High	YDKSLHQAIEGDTSGDFLK	1xGG [K3]	1.57029e-07	0.000111191	1	5	1	P08133	1	2238.07	High	0.0001448	3.335e-08	2.53
High	QQQEEAEKPLQVAAVDSSVPR	1xGG [K8]	9.7985e-06	0.000111191	1	4	1	A0A0A0MS70	0	2423.22	High	0.0001448	2.992e-06	2.52
High	NAGNEQDLGIQYKALKPEVDK	1xGG [K13]	0.0111111	0.000945204	1	4	1	P35221	1	2444.24	High	0.0007071	0.006264	2.52
High	AWGVPQDLIKK	1xGG [K10]	0.00211242	0.000224516	1	1	1	Q96JH7	1	1368.76	High	0.0002058	0.001032	2.52
High	SPTDKELVAQAKALGR	1xGG [K12]	7.52245e-05	0.000111191	1	1	1	Q9UMX3	2	1797.98	High	0.0001448	2.745e-05	2.52
High	MIQDGKGDVTITNDGATILKQMQVLHPAAR	1xGG [K20]	0.00017928	0.000224516	1	1	2	P50991	2	3335.72	High	0.0002058	7.053e-05	2.52
High	EGVLTGSPEQKEEAAKALGLVIR	1xGG [K11]	0.0113014	0.00106652	1	1	1	Q92616	2	2509.36	High	0.0007926	0.006377	2.52
High	VLSLETYPVSSPKSMSNK	1xGG [K18]	0.000148659	0.000111191	1	2	1	Q9H7F0	1	2081.06	High	0.0001448	5.779e-05	2.52
High	DCNFFQWEDEKLSGAR	1xCarbamidomethyl [C2]; 1xGG [K11]	6.22142e-06	0.000111191	1	2	2	A0A087X0K5	1	2115.92	High	0.0001448	1.826e-06	2.52
High	TLLDKALTQRPDYIK	1xGG [K5]	0.000429692	0.000224516	1	1	2	Q9UJX3	1	1889.05	High	0.0002058	0.0001827	2.52
High	LTDFGFCAQITPEQSKR	1xCarbamidomethyl [C7]; 1xGG [K16]	1.03158e-07	0.000111191	1	8	1	Q13177	1	2112.02	High	0.0001448	2.102e-08	2.52
High	ALVFQPVAELKDQTDFEHR	1xGG [K11]	1.25125e-07	0.000111191	1	3	1	P08237	1	2357.19	High	0.0001448	2.601e-08	2.52
High	GLAENEENKGFLR	1xGG [K9]	3.54622e-06	0.000111191	1	3	2	Q4ZIN3	1	1590.79	High	0.0001448	9.919e-07	2.52
High	TKPVTGNLRPEEALQALTIYEGKFGR	1xGG [K23]	0.000442067	0.000224516	1	1	2	Q14204	1	3002.61	High	0.0002058	0.0001884	2.52
High	VSLAEKVIPAADLSEQISTAGTEASGTGNMK	1xGG [K6]	4.65724e-06	0.000111191	1	1	1	P11217	1	3189.59	High	0.0001448	1.33e-06	2.52
High	AAASKLGEFAK	1xGG [K5]	6.96959e-06	0.000111191	2	4	2	P30154; P30153	1	1206.65	High	0.0001448	2.064e-06	2.52
High	KISILEEPSKALR	1xGG [K10]	8.97462e-07	0.000111191	1	8	1	Q9NUQ6	2	1597.93	High	0.0001448	2.22e-07	2.52
High	GGVVLKEDALPGQKTEFK	1xGG [K14]	0.00344739	0.000350266	1	4	2	P35613	2	2030.09	High	0.0002919	0.001762	2.52
High	VALGKTLGEGEFGAVMEGQLNQDDSILK	1xOxidation [M16]; 1xGG [K5]	2.50811e-06	0.000111191	1	2	1	P30530	1	3049.51	High	0.0001448	6.776e-07	2.51
High	ADGIVSKNF	1xGG [K7]	0.0103814	0.000698764	1	1	1	P63220	1	1064.54	High	0.0005331	0.005813	2.51
High	ALFSKAEEQLLSK	1xGG [K5]	7.15121e-07	0.000111191	1	2	2	Q96EZ8	1	1577.85	High	0.0001448	1.731e-07	2.51
High	AGFLIGDGAGVGKGR	1xGG [K13]	4.8586e-05	0.000111191	1	3	1	Q9Y2G9	1	1488.79	High	0.0001448	1.711e-05	2.51
High	LKNITLDDASAPR	1xGG [K2]	5.05777e-07	0.000111191	1	2	2	O75534	1	1527.81	High	0.0001448	1.188e-07	2.51
High	ENPYANAGKNPDEVSYAGDNFVR	1xGG [K9]	3.17508e-07	0.000111191	1	1	1	O95391	1	2641.19	High	0.0001448	7.18e-08	2.51
High	EIIPKADIPSPR	1xGG [K5]	0.000506623	0.000224516	1	1	1	O14682	1	1449.81	High	0.0002058	0.0002191	2.51
High	LLNYAPLEK	1xGG [K9]	0.00090975	0.000224516	1	1	1	P62875	0	1174.65	High	0.0002058	0.0004136	2.5
High	LKPDTVPAPCCVPASYNPMVLIQK	2xCarbamidomethyl [C10; C11]; 1xGG [K2]	6.08171e-06	0.000111191	1	1	1	Q99988	0	2812.42	High	0.0001448	1.783e-06	2.5
High	IKLEPHEVDQFLNFSPK	1xGG [K2]	1.15523e-05	0.000111191	1	3	1	Q70SY1	1	2155.12	High	0.0001448	3.575e-06	2.5
High	YPPIVASMTADSKAAR	1xGG [K13]	2.03286e-06	0.000111191	1	1	1	Q9NP92	1	1791.91	High	0.0001448	5.385e-07	2.5
High	VIPELNGKLTGMAFR	1xGG [K8]	3.2567e-06	0.000111191	1	2	2	P04406	1	1759.95	High	0.0001448	9.039e-07	2.5
High	IFLLTNNNLLLADQKSGQIK	1xGG [K15]	8.57891e-09	0.000111191	1	3	1	E9PDF6	1	2357.32	High	0.0001448	1.406e-09	2.5
High	YLAADKDGNVTCER	1xCarbamidomethyl [C12]; 1xGG [K6]	4.73725e-06	0.000111191	1	1	2	Q16658	1	1725.79	High	0.0001448	1.358e-06	2.5
High	AKSLMDQYFAR	1xGG [K2]	0.000383564	0.000224516	1	5	1	D3DQV9	1	1443.7	High	0.0002058	0.0001617	2.5
High	DCCFEISAPDKR	2xCarbamidomethyl [C2; C3]; 1xGG [K11]	1.94323e-08	0.000111191	1	1	2	O75563	1	1611.69	High	0.0001448	3.418e-09	2.49
High	HQGVMVGMGQKDSYVGDEAQSKR	1xGG [K11]	0.00253475	0.000224516	4	22	1	C9JUM1; P60709; P68133; K7EM38	2	2621.22	High	0.0002058	0.001263	2.49
High	HYGGLAAALSKAAGPELQADCDQIVK	1xCarbamidomethyl [C21]; 1xGG [K11]	0.000280703	0.000224516	1	2	1	Q460N5	1	2797.39	High	0.0002058	0.0001149	2.49
High	GKVVDLLAQDADIVCR	1xCarbamidomethyl [C15]; 1xGG [K2]	0.00130937	0.000224516	1	1	1	P30520	1	1885.98	High	0.0002058	0.0006152	2.49
High	STLDPQKMLLSWDGGESR	1xGG [K7]	9.22815e-05	0.000111191	1	2	1	E7ER68	1	2134.02	High	0.0001448	3.432e-05	2.49
High	LKVFDGIPPPYDK	1xGG [K2]	1.78936e-07	0.000111191	1	3	1	P40429	1	1602.85	High	0.0001448	3.827e-08	2.49
High	FALACNASDKIIEPIQSR	1xCarbamidomethyl [C5]; 1xGG [K10]	2.02669e-05	0.000111191	1	3	1	P35250	1	2147.09	High	0.0001448	6.596e-06	2.49
High	DHAKFSPVATASYR	1xGG [K4]	5.07128e-06	0.000111191	1	4	1	O15160	1	1663.82	High	0.0001448	1.462e-06	2.49
High	KIQEILTQVK	1xGG [K1]	5.50497e-05	0.000111191	1	1	1	O00425	1	1313.78	High	0.0001448	1.954e-05	2.49
High	SKDDAPHELESQFILR	1xGG [K2]	1.85069e-05	0.000111191	1	2	2	Q15545	1	1998.99	High	0.0001448	5.975e-06	2.49
High	EKDRDPEAQFEMPYVVR	1xGG [K2]	1.01958e-05	0.000111191	1	3	1	O14744	2	2223.05	High	0.0001448	3.116e-06	2.49
High	DVLPKLAGSLVTQAPISAR	1xGG [K5]	7.37676e-06	0.000111191	1	1	1	O43156	1	2050.17	High	0.0001448	2.198e-06	2.49
High	GPGNPVPGPLAPLPDYMSEEKLQEKAR	1xGG [K25]	0.000271305	0.000224516	1	2	1	Q6P2Q9	2	3004.52	High	0.0002058	0.0001111	2.49
High	YSYVCPDLVKEFNK	1xCarbamidomethyl [C5]; 1xGG [K10]	2.4939e-06	0.000111191	1	2	1	P61158	1	1875.89	High	0.0001448	6.761e-07	2.49
High	LLSSVTAELPEDKPR	1xGG [K13]	1.00807e-05	0.000111191	1	1	1	Q9H974	0	1768.94	High	0.0001448	3.091e-06	2.49
High	DGKLPLLLSR	1xGG [K3]	0.000117127	0.000111191	1	2	2	P49902	1	1225.73	High	0.0001448	4.456e-05	2.49
High	TITMLDEQKEQLNR	1xGG [K9]	5.69827e-07	0.000111191	1	6	1	O00161	1	1832.92	High	0.0001448	1.356e-07	2.49
High	EPRPNEECLQILGNAEKGAK	1xCarbamidomethyl [C8]; 1xGG [K17]	0.000135753	0.000111191	1	1	2	P04035	1	2367.17	High	0.0001448	5.224e-05	2.49
High	LVLINTPPGDQEKGEMGLGAVPGR	1xGG [K13]	0.000195211	0.000224516	1	6	1	F6UJY9	1	2562.33	High	0.0002058	7.759e-05	2.48
High	DMQGLSLDAASQPSKGGLLER	1xGG [K15]	4.90142e-06	0.000111191	1	5	1	E9PLL0	1	2287.13	High	0.0001448	1.404e-06	2.48
High	WGLGGTCVNVGCIPKK	2xCarbamidomethyl [C7; C12]; 1xGG [K16]	6.67704e-05	0.000111191	1	19	1	Q16881	1	1859.93	High	0.0001448	2.408e-05	2.48
High	VREEILAKGGFLPPEEIKER	1xGG [K8]	1.46634e-05	0.000111191	1	1	1	Q9H0D6	3	2424.32	High	0.0001448	4.647e-06	2.48
High	ASEGKTVEVPFKGDVEHTIR	1xGG [K5]	0.000762728	0.000224516	1	8	1	F8WAN9	2	2313.18	High	0.0002058	0.0003421	2.48
High	SCGTLTLKPPGR	1xCarbamidomethyl [C2]; 1xGG [K8]	4.77655e-05	0.000111191	1	4	3	H0YN14	0	1400.73	High	0.0001448	1.68e-05	2.48
High	AAKLFPGSPAIYK	1xGG [K3]	0.00463487	0.000480093	3	17	1	P49792; Q99666; J3KNE0	1	1476.82	High	0.0003835	0.002424	2.48
High	DSGKEFAAKFMR	1xGG [K9]	0.000859458	0.000224516	1	1	1	Q9UEE5	2	1500.73	High	0.0002058	0.0003881	2.48
High	AMVEEMQGHLKR	1xGG [K11]	8.55318e-08	0.000111191	1	3	3	Q9Y4P3	1	1542.75	High	0.0001448	1.714e-08	2.48
High	FYDKMQNAESGR	1xGG [K4]	0.000119817	0.000111191	1	6	4	F8VVN4	1	1559.69	High	0.0001448	4.569e-05	2.48
High	AAKGTVGSILDR	1xGG [K3]	0.00764309	0.00058774	1	4	1	P61221	1	1301.72	High	0.0004575	0.004186	2.48
High	TSYEEFTHKDGVWNLQNEVTK	1xGG [K9]	1.61984e-06	0.000111191	1	1	2	Q6P2Q9	1	2639.24	High	0.0001448	4.224e-07	2.48
High	QSLIDWNNPAIINKMYK	1xGG [K14]	5.2769e-06	0.000111191	1	3	1	J3KN16	1	2162.11	High	0.0001448	1.521e-06	2.48
High	LLAEPVPGIKAEPDESNAR	1xGG [K10]	1.5967e-05	0.000111191	1	5	1	P61088	1	2120.1	High	0.0001448	5.09e-06	2.48
High	ETPENLAKLLTR	1xGG [K8]	0.000119817	0.000111191	1	1	1	Q9NSD9	1	1498.82	High	0.0001448	4.564e-05	2.47
High	KFNTLFAQGSYAEAAK	1xGG [K1]	0.00992146	0.000698764	1	2	1	A0A087WX41	1	1859.93	High	0.0005331	0.005525	2.47
High	GELKLADFGLAR	1xGG [K4]	2.75385e-05	0.000111191	1	7	2	Q00537	1	1403.76	High	0.0001448	9.219e-06	2.47
High	AAVMHDILDMMPEGIKQNK	1xGG [K16]	0.00115528	0.000224516	1	2	1	Q6P2Q9	1	2255.1	High	0.0002058	0.0005353	2.47
High	KLSSETYSQAKDLAK	1xGG [K11]	0.000319848	0.000224516	1	1	1	Q08J23	2	1782.92	High	0.0002058	0.0001324	2.47
High	LLGVPIIVQASQAEKNR	1xGG [K15]	0.000316237	0.000224516	1	3	1	G3V546	1	1950.11	High	0.0002058	0.0001312	2.47
High	VKDRDEFPMILIGNKADLDHQR	1xGG [K15]	0.0103228	0.000698764	1	3	1	P62070	3	2724.39	High	0.0005331	0.005792	2.47
High	LALKYHPDKNPNEGEK	1xGG [K4]	5.29048e-05	0.000111191	1	1	1	P31689	2	1967	High	0.0001448	1.872e-05	2.47
High	ALGIHQTGQKVTDDMYAEQTENPENPLR	1xGG [K10]	3.0329e-05	0.000111191	1	1	1	Q2TAL8	1	3269.55	High	0.0001448	1.022e-05	2.47
High	HCLLTCEECKIK	3xCarbamidomethyl [C2; C6; C9]; 1xGG [K10]	2.11528e-06	0.000111191	1	1	1	Q56VL3	1	1704.79	High	0.0001448	5.63e-07	2.47
High	HALDVLSVVTKGSENQIK	1xGG [K11]	4.64286e-05	0.000111191	1	4	1	E7EPI0	1	2052.11	High	0.0001448	1.627e-05	2.47
High	IGEVWASKEPINSTTPFNSSK	1xGG [K8]	8.40584e-06	0.000111191	1	1	1	Q8WYP5	1	2406.19	High	0.0001448	2.532e-06	2.47
High	SITPNEKQPEHLGLDQYIIK	1xGG [K7]	6.202e-05	0.000111191	1	6	1	A0A0U1RRK1	1	2437.27	High	0.0001448	2.224e-05	2.46
High	LSQKAPSLEDGSDAFMSPQDVR	1xGG [K4]	4.24146e-07	0.000111191	1	2	1	E9PJ68	1	2492.17	High	0.0001448	9.801e-08	2.46
High	SLNWEEMEKSR	1xGG [K9]	0.00172085	0.000224516	1	3	2	K7ENR6	1	1522.7	High	0.0002058	0.0008254	2.46
High	QLPSSHALEAKLSR	1xGG [K11]	1.80979e-07	0.000111191	1	3	2	B8ZZY4	1	1650.89	High	0.0001448	3.876e-08	2.46
High	LVEPGSPAEKAGLLAGDR	1xGG [K10]	0.000207785	0.000224516	1	2	1	O14745	1	1894	High	0.0002058	8.294e-05	2.46
High	DGFVALSKAPDGYIVK	1xGG [K8]	0.000129727	0.000111191	1	3	1	Q92499	1	1793.94	High	0.0001448	4.966e-05	2.46
High	SAGAETDNAVPQGSKLELPLWLAK	1xGG [K15]	3.33151e-06	0.000111191	1	1	1	Q9BRX5	1	2609.36	High	0.0001448	9.264e-07	2.46
High	EKLCYVGYNIEQEQK	1xCarbamidomethyl [C4]; 1xGG [K2]	7.14776e-05	0.000111191	1	2	2	P61160	1	2014.95	High	0.0001448	2.593e-05	2.46
High	IAFTGSTEVGKLVK	1xGG [K11]	6.89089e-06	0.000111191	1	2	1	P47895	1	1563.87	High	0.0001448	2.041e-06	2.45
High	SCSPELQQKFR	1xCarbamidomethyl [C2]; 1xGG [K9]	1.20571e-06	0.000111191	1	1	1	P16152	1	1493.72	High	0.0001448	3.053e-07	2.45
High	IQQIIEGKLFPMK	1xGG [K8]	0.000138871	0.000111191	1	10	1	O60313	1	1658.93	High	0.0001448	5.35e-05	2.45
High	GQSMFVENKAFSMDEPVAAK	1xGG [K9]	0.00082592	0.000224516	1	4	1	A8MXZ4	1	2300.07	High	0.0002058	0.0003732	2.45
High	AKEEITKVPENLLPFAVQCR	1xCarbamidomethyl [C19]; 1xGG [K7]	0.000120499	0.000111191	1	1	1	Q14139	2	2456.3	High	0.0001448	4.596e-05	2.45
High	LQSIFPDFSKAGMER	1xGG [K10]	4.12274e-07	0.000111191	1	2	1	Q01151	1	1839.91	High	0.0001448	9.517e-08	2.45
High	TVSAKALGAMVK	1xGG [K5]	2.16388e-06	0.000111191	1	1	2	Q92616	1	1289.72	High	0.0001448	5.795e-07	2.45
High	VEMTLEILNEKEADERPAGK	1xGG [K11]	0.0011165	0.000224516	1	1	2	Q9NZM1	1	2386.19	High	0.0002058	0.0005177	2.45
High	GVDEATIIDILTKR	1xGG [K13]	3.84963e-05	0.000111191	1	3	1	P04083	1	1657.91	High	0.0001448	1.327e-05	2.45
High	TNLPNPSVDVKGIGDELYNPETHKR	1xGG [K11]	3.30251e-05	0.000111191	1	4	1	Q9H7F0	2	2907.46	High	0.0001448	1.123e-05	2.44
High	FSMPGFKGEGPDVDVSLPK	1xGG [K7]	2.03286e-06	0.000111191	1	1	1	Q09666	1	2121.03	High	0.0001448	5.409e-07	2.44
High	LLGQFSEKELAAEK	1xGG [K8]	2.80973e-06	0.000111191	1	1	1	P53004	1	1676.89	High	0.0001448	7.692e-07	2.44
High	YNCEYSGPPKPLPK	1xCarbamidomethyl [C3]; 1xGG [K10]	2.12165e-07	0.000111191	1	1	1	O15118	0	1763.84	High	0.0001448	4.618e-08	2.44
High	AQGLETLFSKAQELGGAGR	1xGG [K10]	7.58919e-06	0.000111191	1	1	2	Q86XI8	1	2047.06	High	0.0001448	2.266e-06	2.44
High	SSQLKNLSELQDTSLQQLVSQR	1xGG [K5]	8.17056e-06	0.000111191	1	2	1	J3KP30	1	2616.36	High	0.0001448	2.45e-06	2.44
High	EVMAEFSDAVTEETLKK	1xGG [K16]	6.90839e-05	0.000111191	1	4	1	A0A0A0MTR2	1	2040.98	High	0.0001448	2.497e-05	2.44
High	TGKPFNPLLGETYELIR	1xGG [K3]	2.99982e-07	0.000111191	1	12	2	A0A2R8Y690	0	2062.1	High	0.0001448	6.74e-08	2.44
High	ELQGLQNFPEKPHH	1xGG [K11]	0.000784721	0.000224516	1	1	1	Q9UBK9	0	1787.88	High	0.0002058	0.0003524	2.44
High	AMEGAGTDEKALIEILATR	1xGG [K10]	5.59953e-05	0.000111191	1	3	1	P08133	1	2103.08	High	0.0001448	1.996e-05	2.44
High	HSVDGESLSSELQQLGLPKEHAASLCR	1xCarbamidomethyl [C26]; 1xGG [K19]	7.69904e-07	0.000111191	1	5	1	Q9H0A8	1	3062.5	High	0.0001448	1.874e-07	2.43
High	NKDVLQAETSQQLCCQKFEK	2xCarbamidomethyl [C14; C15]; 1xGG [K17]	1.48309e-05	0.000111191	1	2	1	Q9UNH7	2	2568.22	High	0.0001448	4.697e-06	2.43
High	ITLKETFLTSPEELYR	1xGG [K4]	0.00150105	0.000224516	1	4	1	O95433	1	2054.08	High	0.0002058	0.0007115	2.43
High	YESLTDPSKLDSGK	1xGG [K9]	2.31645e-06	0.000111191	2	5	1	P07900; P08238	1	1653.8	High	0.0001448	6.219e-07	2.43
High	MEPCYTKVNLLHER	1xCarbamidomethyl [C4]; 1xGG [K7]	1.76443e-08	0.000111191	1	1	2	Q9BZQ8	1	1903.92	High	0.0001448	3.08e-09	2.43
High	LQPVLQPLPSPGVGGKR	1xGG [K16]	2.23886e-06	0.000111191	1	2	1	P12111	1	1857.07	High	0.0001448	6.008e-07	2.43
High	GQDPLADRGEKDTAKSLQPLAPR	1xGG [K]	0.00342782	0.000350266	1	1	2	Q14764	3	2577.34	High	0.0002919	0.001754	2.43
High	GGLKGSEVGFHGAAPDISVK	1xGG [K4]	0.000657943	0.000224516	1	1	1	Q09666	1	2040.05	High	0.0002058	0.0002911	2.43
High	QNPASKQIELDLLR	1xGG [K6]	0.00537362	0.00058774	1	1	1	Q9UPU7	1	1738.94	High	0.0004575	0.002847	2.43
High	LKFPIDYPYSPPAFR	1xGG [K2]	0.00017928	0.000224516	1	4	1	P49427	1	1925	High	0.0002058	7.085e-05	2.43
High	QAGLEAAAKATSSHPNSTSLK	1xGG [K9]	4.77655e-05	0.000111191	1	1	3	Q14258	1	2183.11	High	0.0001448	1.671e-05	2.43
High	SGKGPILMELQTYR	1xGG [K3]	0.000684646	0.000224516	1	2	1	P08559	1	1706.89	High	0.0002058	0.0003035	2.42
High	IAKEEIFGPVQQIMKFK	1xGG [K15]	0.00528272	0.00058774	1	1	1	P00352	2	2120.16	High	0.0004575	0.002794	2.42
High	ITDFGLAKLLGAEEK	1xGG [K8]	1.45466e-08	0.000111191	1	3	1	P00533	1	1718.93	High	0.0001448	2.507e-09	2.42
High	LSSEHYSSQSHGNSMTELKPSSK	1xGG [K19]	7.14776e-05	0.000111191	1	1	3	Q9UHB7	0	2635.21	High	0.0001448	2.599e-05	2.42
High	ATLWYVPLSLKNVDK	1xGG [K11]	2.07325e-05	0.000111191	1	2	1	K7EKP8	1	1861.02	High	0.0001448	6.762e-06	2.42
High	GCEVVVSGKLR	1xCarbamidomethyl [C2]; 1xGG [K9]	0.000310898	0.000224516	1	5	3	P23396	1	1317.69	High	0.0002058	0.0001283	2.42
High	TVDGPSGKLWR	1xGG [K8]	8.14471e-05	0.000111191	1	2	4	P04406	1	1329.69	High	0.0001448	2.996e-05	2.42
High	AAPQPSVSCVYKR	1xCarbamidomethyl [C9]; 1xGG [K12]	2.38316e-06	0.000111191	1	1	1	P38435	1	1576.79	High	0.0001448	6.405e-07	2.42
High	LPLAAQGKLIR	1xGG [K8]	0.000334708	0.000224516	1	3	1	Q05086	1	1293.8	High	0.0002058	0.0001397	2.42
High	GPLDLHEQKDIPGGVLK	1xGG [K9]	4.84608e-06	0.000111191	1	1	1	Q14999	1	1930.04	High	0.0001448	1.387e-06	2.42
High	KFEQGFITDPVVLSPSHTVGDVLEAKMR	1xGG [K26]	0.00386315	0.000350266	1	2	1	P20839	2	3214.66	High	0.0002919	0.001992	2.42
High	KFESPNILR	1xGG [K1]	0.000110663	0.000111191	1	2	1	Q8NB16	1	1217.66	High	0.0001448	4.179e-05	2.41
High	FLPMFLSDNPNPKCGK	1xCarbamidomethyl [C14]; 1xGG [K13]	0.00482318	0.000480093	1	2	2	O15118	1	1978.95	High	0.0003835	0.002538	2.41
High	NAIFQLEKAILSNEATK	1xGG [K8]	0.000930684	0.000224516	1	1	1	A0AVT1	1	2004.08	High	0.0002058	0.0004239	2.41
High	DAQLIKELGLR	1xGG [K6]	0.00445388	0.000350266	1	3	1	O95571	1	1369.78	High	0.0002919	0.002331	2.41
High	VAEQVLQQKEHTINMEECR	1xCarbamidomethyl [C18]; 1xGG [K9]	2.2456e-07	0.000111191	1	1	1	P80217	1	2456.17	High	0.0001448	4.922e-08	2.41
High	VVVVGDQSAGKTSVLEMIAQAR	1xGG [K11]	0.000123266	0.000111191	1	11	2	O60313	1	2372.26	High	0.0001448	4.704e-05	2.41
High	LVAEPSGSESSMEQVLFPKPGPLEPTQR	1xGG [K19]	5.77874e-06	0.000111191	1	2	1	H0YMB0	0	3124.56	High	0.0001448	1.678e-06	2.41
High	GLVDKIMVDR	1xGG [K5]	0.00846512	0.000698764	1	1	1	Q15149	1	1259.68	High	0.0005331	0.004649	2.41
High	VLQHEKQVYDIAAK	1xGG [K6]	2.50047e-05	0.000111191	1	3	1	O00116	1	1755.94	High	0.0001448	8.26e-06	2.41
High	HPSIIFIDELDALCPKR	1xCarbamidomethyl [C14]; 1xGG [K16]	2.21942e-05	0.000111191	1	1	2	Q8NB90	1	2138.11	High	0.0001448	7.275e-06	2.4
High	LGKDAIVFTK	1xGG [K3]	0.00690043	0.00058774	1	1	2	Q14149	1	1205.69	High	0.0004575	0.003727	2.4
High	FQDLGAAYEVLSDSEKR	1xGG [K16]	3.11208e-06	0.000111191	1	1	1	Q9UBS4	1	2041.98	High	0.0001448	8.56e-07	2.4
High	TNNFNVETLKGQAVR	1xGG [K10]	0.00284056	0.000350266	1	2	1	P13807	1	1804.93	High	0.0002919	0.001425	2.4
High	IINEPTAAAIAYGLDKKVGAER	2xGG [K16; K17]	0.000155564	0.000111191	2	4	1	P11142; E9PN89	2	2528.35	High	0.0001448	6.073e-05	2.4
High	ALAPKISISPR	1xGG [K5]	0.00207664	0.000224516	1	1	1	Q9UBK8	1	1266.75	High	0.0002058	0.001017	2.4
High	GFSGAGEKLFSSR	1xGG [K8]	0.00157997	0.000224516	1	3	1	Q99666	1	1456.72	High	0.0002058	0.0007558	2.4
High	AVSKTVYGDQSLHR	1xGG [K4]	1.61066e-06	0.000111191	1	1	2	Q5VV17	1	1674.86	High	0.0001448	4.201e-07	2.4
High	DVSHPEAELQKCSVLSTLR	1xCarbamidomethyl [C12]; 1xGG [K11]	0.000283908	0.000224516	1	1	1	O43824	1	2283.14	High	0.0002058	0.0001166	2.39
High	AEHPKTHVTHHPVSDHEATLR	1xGG [K5]	3.43777e-07	0.000111191	1	24	2	Q9TNN7	1	2513.24	High	0.0001448	7.792e-08	2.39
High	LAPVYQKLLER	1xGG [K7]	0.000102209	0.000111191	1	2	1	Q15582	1	1443.83	High	0.0001448	3.841e-05	2.39
High	LKDWQEGGYTINDKPNPR	1xGG [K2]	6.64237e-07	0.000111191	1	2	2	O60488	1	2245.1	High	0.0001448	1.595e-07	2.39
High	GKENQLQLSCFINQEVK	1xCarbamidomethyl [C10]; 1xGG [K2]	7.335e-06	0.000111191	1	2	1	P54578	1	2149.07	High	0.0001448	2.182e-06	2.39
High	ENPISSWNVKR	1xGG [K10]	3.63715e-05	0.000111191	1	1	2	Q15646	1	1443.73	High	0.0001448	1.245e-05	2.39
High	EVYELLDSPGKVLLQSK	1xGG [K11]	1.7248e-08	0.000111191	1	2	1	P22234	1	2032.1	High	0.0001448	3.01e-09	2.39
High	LTEIVASAPKGELLK	1xGG [K10]	8.9699e-05	0.000111191	1	3	1	G3V5V3	1	1682.97	High	0.0001448	3.324e-05	2.39
High	SLSLLAKAVDPR	1xGG [K7]	7.69522e-05	0.000111191	1	1	1	Q9NSV4	1	1383.8	High	0.0001448	2.818e-05	2.39
High	LSVGDIENKHPVSEVGPATVPLQAVVEER	1xGG [K9]	0.000167477	0.000111191	1	1	1	Q8WUM9	1	3183.66	High	0.0001448	6.543e-05	2.39
High	LYGSGDQEAWQKGVLFASGQNLAR	1xGG [K12]	9.25765e-06	0.000111191	1	2	2	P28838	1	2709.34	High	0.0001448	2.809e-06	2.39
High	GYKLSPEDYTLK	1xGG [K3]	5.11331e-05	0.000111191	1	11	2	A0A1B0GV23	1	1527.77	High	0.0001448	1.806e-05	2.38
High	IIEFVPTKTPYDPR	1xGG [K8]	0.000442067	0.000224516	1	2	1	Q13085	1	1789.95	High	0.0002058	0.0001887	2.38
High	ASGKESSGLVLLSSCPQTASR	1xCarbamidomethyl [C15]; 1xGG [K4]	0.000708397	0.000224516	1	4	1	H7C454	1	2249.12	High	0.0002058	0.0003147	2.38
High	ADPPKTHVTHHPISDHEATLR	1xGG [K5]	1.32435e-07	0.000111191	1	35	1	P01889	1	2473.23	High	0.0001448	2.764e-08	2.38
High	YTSILDLDNKTLR	1xGG [K10]	2.98283e-07	0.000111191	1	1	1	Q8TEV9	1	1665.88	High	0.0001448	6.709e-08	2.38
High	EGPIDLGACNQDDWISAVRPVIEKR	1xCarbamidomethyl [C9]; 1xGG [K24]	6.90839e-05	0.000111191	1	6	1	Q5LJA5	1	2952.46	High	0.0001448	2.51e-05	2.38
High	DNLAKLPTGTTLESAGVVCPYR	1xCarbamidomethyl [C19]; 1xGG [K5]	1.22969e-05	0.000111191	1	5	1	A0A1B0GTU7	1	2476.25	High	0.0001448	3.832e-06	2.38
High	HGEDSTPQVLTEQQATKENLMK	1xGG [K17]	7.8274e-05	0.000111191	1	5	1	Q96RT8	1	2598.25	High	0.0001448	2.86e-05	2.38
High	IQNWLSAKVR	1xGG [K8]	0.00236729	0.000224516	1	1	1	Q8N884	1	1328.74	High	0.0002058	0.001172	2.38
High	AIGHLSKCGPEYFPECLNLIK	2xCarbamidomethyl [C8; C16]; 1xGG [K7]	0.0116256	0.00115314	1	2	1	F5H2T0	1	2560.27	High	0.000853	0.006579	2.38
High	NICSLATIQKIPR	1xCarbamidomethyl [C3]; 1xGG [K10]	0.000266725	0.000224516	1	1	1	Q9Y4P8	1	1627.89	High	0.0002058	0.0001088	2.38
High	SSFKDVDHLFQK	1xGG [K4]	3.71102e-06	0.000111191	1	1	1	P32455	1	1564.78	High	0.0001448	1.036e-06	2.38
High	AYELIKSANLGK	1xGG [K6]	1.4253e-05	0.000111191	1	1	1	Q8IYW2	1	1420.78	High	0.0001448	4.5e-06	2.38
High	TVKQPVYVVDVSK	1xGG [K3]	0.000173278	0.000111191	1	1	1	Q16795	1	1575.87	High	0.0001448	6.812e-05	2.38
High	QSSMTVMEAQESPLFNNVKLQR	1xGG [K19]	1.39329e-05	0.000111191	1	3	1	K7EP45	1	2651.29	High	0.0001448	4.376e-06	2.38
High	SAPEGGTIIYMPPENYEPGQKSR	1xGG [K21]	0.000119139	0.000111191	1	1	1	O43353	1	2635.25	High	0.0001448	4.539e-05	2.38
High	KYPSIIVNCVEEKPK	1xCarbamidomethyl [C9]; 1xGG [K]	1.21948e-06	0.000111191	1	1	3	Q9H0D6	1	1918.01	High	0.0001448	3.096e-07	2.38
High	YISQTQGLPGEQLLNVGTKSTR	1xGG [K19]	2.02669e-05	0.000111191	1	1	1	Q9H422	1	2504.31	High	0.0001448	6.582e-06	2.37
High	SEGSPLVVLPYMKHGDLR	1xGG [K13]	8.89998e-08	0.000111191	1	1	1	P08581	1	2112.09	High	0.0001448	1.794e-08	2.37
High	NMFEKIHQETFGK	1xGG [K5]	6.64237e-07	0.000111191	1	2	1	Q15393	1	1722.83	High	0.0001448	1.6e-07	2.37
High	LYVGGPPLEKEPR	1xGG [K10]	0.000224968	0.000224516	1	3	1	A0A1B0GTU7	1	1568.84	High	0.0002058	9.053e-05	2.37
High	IVSLPECFNSPYGAKYFPEYAEK	1xCarbamidomethyl [C7]; 1xGG [K15]	0.000509509	0.000224516	1	3	1	H7C579	1	2823.33	High	0.0002058	0.0002201	2.37
High	IVTVVPQDTKLVLQMPR	1xGG [K10]	4.16983e-07	0.000111191	1	2	1	F5H2T0	1	2051.17	High	0.0001448	9.633e-08	2.37
High	EDVFVHQTAIKK	1xGG [K11]	1.67597e-06	0.000111191	1	4	1	P67809	1	1528.81	High	0.0001448	4.375e-07	2.37
High	AHESVVKSEDFSLPAYMDR	1xGG [K7]	9.25765e-06	0.000111191	1	5	1	P13073	1	2295.07	High	0.0001448	2.816e-06	2.37
High	TPFLLSGTSYKDLMPHDLAR	1xGG [K11]	7.39904e-07	0.000111191	1	5	1	P55084	1	2376.2	High	0.0001448	1.795e-07	2.37
High	QEPIASKSFLYPGSSTR	1xGG [K7]	4.02851e-05	0.000111191	1	2	2	Q9NZJ0	1	1982	High	0.0001448	1.389e-05	2.36
High	INLAQKAFCGFEDPR	1xCarbamidomethyl [C9]; 1xGG [K6]	8.40584e-06	0.000111191	1	1	1	Q15149	1	1879.91	High	0.0001448	2.534e-06	2.36
High	LKTFANFPSGSPVSASTLAR	1xGG [K2]	3.52614e-06	0.000111191	1	2	1	P98170	1	2165.13	High	0.0001448	9.827e-07	2.36
High	KGVAINMVTEEDKR	2xGG [K1; K13]	3.29389e-06	0.000111191	1	1	1	P60842	2	1817.92	High	0.0001448	9.099e-07	2.36
High	CIADLKLLAK	1xCarbamidomethyl [C1]; 1xGG [K6]	0.00485069	0.000480093	1	2	1	P24539	1	1258.72	High	0.0003835	0.002552	2.36
High	VITVDGNICTGKGK	1xCarbamidomethyl [C9]; 1xGG [K12]	0.00056758	0.000224516	1	5	1	O95299	1	1575.82	High	0.0002058	0.000247	2.36
High	GEDKTFYPEEISSMVLSK	1xGG [K4]	3.57573e-05	0.000111191	2	2	1	P48741; P17066	1	2174.03	High	0.0001448	1.225e-05	2.36
High	SAYEFYHALDSENMTKSHQNLCTK	1xCarbamidomethyl [C22]; 1xGG [K24]	4.69588e-05	0.000111191	1	1	1	Q99814	1	2988.33	High	0.0001448	1.647e-05	2.36
High	LPGGELNPGEDEVEGLKR	1xGG [K17]	0.000158236	0.000111191	1	3	1	O43809	1	2023.01	High	0.0001448	6.173e-05	2.36
High	MESYHKPDQQKLQALK	1xAcetyl [N-Term]; 1xGG [K11]	1.8298e-05	0.000111191	1	4	2	P29401	1	2100.05	High	0.0001448	5.886e-06	2.36
High	TEGPIVKDEALQILALDPK	1xGG [K7]	0.000285524	0.000224516	1	1	1	Q6IQ32	1	2164.19	High	0.0002058	0.0001176	2.36
High	SWINEKDINAVAASLR	1xGG [K6]	0.000256336	0.000224516	1	3	1	Q7L1Q6	1	1900.99	High	0.0002058	0.0001043	2.35
High	YCEKRDPHLACVAYER	2xCarbamidomethyl [C2; C11]; 1xGG [K4]	0.00083063	0.000224516	2	4	1	A0A087WX41; A0A087WVQ6	2	2181	High	0.0002058	0.0003747	2.35
High	YLNEFEELAILGKGGYGR	1xGG [K13]	9.31037e-06	0.000111191	1	1	1	Q9BQI3	1	2143.08	High	0.0001448	2.819e-06	2.35
High	LGEINVIGEPFLNVNCEHIKSFDK	1xCarbamidomethyl [C16]; 1xGG [K20]	0.00358756	0.000350266	1	2	2	P33991	1	2886.45	High	0.0002919	0.00184	2.35
High	KKEESGADQELAKMLLAMR	1xGG [K13]	0.00202986	0.000224516	1	4	1	Q9P2E3	3	2262.16	High	0.0002058	0.0009895	2.35
High	YYFNNPEDGFFKK	1xGG [K12]	0.000282301	0.000224516	1	2	1	Q9P0I2	1	1782.81	High	0.0002058	0.0001156	2.35
High	DLFSMKPDQSNVR	1xGG [K6]	7.96585e-07	0.000111191	1	2	2	Q9Y666	0	1650.79	High	0.0001448	1.953e-07	2.35
High	WKLQVQEQR	1xGG [K2]	0.000654214	0.000224516	1	3	2	Q9NQ34	1	1328.71	High	0.0002058	0.0002894	2.35
High	VDPEVLHSLQTQLKAQNSR	1xGG [K14]	8.92381e-07	0.000111191	1	2	1	Q9BY76	1	2277.19	High	0.0001448	2.197e-07	2.35
High	DVTVYNPELDKWHNLESAPK	1xGG [K11]	7.00927e-06	0.000111191	1	1	1	Q9NVR0	1	2469.2	High	0.0001448	2.074e-06	2.35
High	YDLTKLNPK	1xGG [K5]	0.00290601	0.000350266	1	5	1	Q68CZ2	1	1205.65	High	0.0002919	0.001461	2.35
High	KDLHDANTDLIGR	1xGG [K1]	0.00122991	0.000224516	1	3	1	P53985	1	1581.8	High	0.0002058	0.0005744	2.35
High	QLPDFKQIR	1xGG [K6]	0.00975424	0.000698764	1	1	1	O75439	1	1258.69	High	0.0005331	0.005422	2.35
High	LAQLEEAKQASIQHIQNAIDTEK	1xGG [K8]	2.4314e-07	0.000111191	1	2	1	P24539	1	2692.39	High	0.0001448	5.367e-08	2.34
High	VWEQIDQMKEQPWVSVQPR	1xGG [K9]	2.9648e-05	0.000111191	1	1	1	Q14204	1	2497.23	High	0.0001448	9.971e-06	2.34
High	YSLDPENPTKSCK	1xCarbamidomethyl [C12]; 1xGG [K10]	0.00026977	0.000224516	1	10	1	J3KRX5	1	1652.76	High	0.0002058	0.0001105	2.34
High	CDPYAGKEDIVPQLKASLLSAPPCR	2xCarbamidomethyl [C1; C24]; 1xGG [K15]	6.75328e-05	0.000111191	1	2	1	Q9NZM1	2	2899.44	High	0.0001448	2.44e-05	2.34
High	NGPESGSKIMVQFPR	1xGG [K8]	0.00575306	0.00058774	1	3	2	A0A1W2PRB8	1	1760.87	High	0.0004575	0.003063	2.34
High	INPSSMFDVHVKR	1xGG [K12]	7.21111e-06	0.000111191	1	1	1	P11216	1	1643.83	High	0.0001448	2.142e-06	2.34
High	CLFASGSPFGPVKLTDGR	1xCarbamidomethyl [C1]; 1xGG [K13]	8.92381e-07	0.000111191	1	8	1	A0A1W2PQF8	1	2023.01	High	0.0001448	2.204e-07	2.34
High	DLDFNPNKQYYLASCGDDCK	2xCarbamidomethyl [C15; C19]; 1xGG [K8]	6.09727e-05	0.000111191	1	3	1	A8MUM1	1	2537.07	High	0.0001448	2.18e-05	2.34
High	SQELLQSKNEELLK	1xGG [K8]	0.000122568	0.000111191	1	5	1	A0A0A0MR27	1	1772.94	High	0.0001448	4.674e-05	2.33
High	TDLYHLQKSLLEMK	1xGG [K8]	0.00142608	0.000224516	1	1	1	Q9UBD5	1	1832.96	High	0.0002058	0.000676	2.33
High	SVLEQTKLKKEDIYAVEIVGGATR	1xGG [K9]	0.000604185	0.000224516	1	3	1	P34932	3	2761.51	High	0.0002058	0.0002653	2.33
High	LKEQLLDCEGEDGWNK	1xCarbamidomethyl [C8]; 1xGG [K2]	5.1584e-06	0.000111191	3	10	1	P49792; Q99666; J3KNE0	1	2047.94	High	0.0001448	1.492e-06	2.33
High	IIAFVGSPVEDNEKDLVKLAK	1xGG [K]	4.46197e-05	0.000111191	1	3	3	P55036	2	2399.32	High	0.0001448	1.555e-05	2.33
High	SKVDIPAHWSDMK	1xGG [K2]	0.000145322	0.000111191	1	2	1	Q460N5	1	1627.79	High	0.0001448	5.617e-05	2.33
High	REKFTTPIEETGGEGCPAVALIQ	1xCarbamidomethyl [C16]; 1xGG [K3]	7.47987e-05	0.000111191	1	2	2	I3L1J9	2	2617.29	High	0.0001448	2.734e-05	2.33
High	FTTDDSICVLGISKR	1xCarbamidomethyl [C8]; 1xGG [K14]	1.01958e-05	0.000111191	1	3	2	Q01813	1	1825.91	High	0.0001448	3.12e-06	2.33
High	VLPQTILYKYYER	1xGG [K9]	2.57247e-05	0.000111191	1	1	1	Q9NWF9	1	1799.97	High	0.0001448	8.555e-06	2.33
High	QLFQLPAKK	1xGG [K8]	0.0583046	0.00422365	1	4	2	Q5JXX2	1	1186.69	High	0.002933	0.03798	2.32
High	VGSVLQEGCGKISK	1xCarbamidomethyl [C9]; 1xGG [K11]	2.22619e-06	0.000111191	1	2	2	P31040	1	1575.82	High	0.0001448	5.946e-07	2.32
High	ESQAAKDLLYR	1xGG [K6]	1.16843e-05	0.000111191	1	2	2	Q9UNH7	1	1407.72	High	0.0001448	3.615e-06	2.32
High	VICKQDLECLAFTK	2xCarbamidomethyl [C3; C9]; 1xGG [K4]	0.00163488	0.000224516	1	2	1	Q5VY60	1	1838.91	High	0.0002058	0.0007809	2.32
High	MLSNKPQDFQIR	1xGG [K5]	2.04984e-05	0.000111191	1	1	1	Q9NZM1	0	1590.81	High	0.0001448	6.663e-06	2.32
High	IVAPGKGILAADESTGSIAKR	2xGG [K6; K20]	6.1348e-07	0.000111191	1	5	1	P04075	2	2282.25	High	0.0001448	1.465e-07	2.32
High	DLKPQNLLINTEGAIK	1xGG [K3]	0.0127262	0.00115314	1	3	1	P24941	0	1881.04	High	0.000853	0.00726	2.32
High	KVWLDPNETNEIANANSR	1xGG [K1]	0.00217345	0.000224516	1	3	1	P84098	1	2185.06	High	0.0002058	0.00107	2.32
High	YKGPALALEFNR	1xGG [K2]	0.00612428	0.00058774	1	1	1	Q9BYK8	1	1492.79	High	0.0004575	0.003285	2.32
High	IKDIAWTEDSKR	1xGG [K]	1.66648e-06	0.000111191	1	2	5	O75083	2	1575.81	High	0.0001448	4.34e-07	2.31
High	VEKIPGGIIEDSCVLR	1xCarbamidomethyl [C13]; 1xGG [K3]	0.000374952	0.000224516	1	5	2	P49368	1	1899	High	0.0002058	0.000158	2.31
High	ILDGGGQNDILEIKELTK	1xGG [K14]	4.48737e-05	0.000111191	1	1	1	O95477	1	2070.11	High	0.0001448	1.569e-05	2.31
High	QAEELNEKLTPLK	1xGG [K8]	0.000201972	0.000224516	1	1	1	P46063	1	1626.87	High	0.0002058	8.035e-05	2.31
High	YATTGKCELENCQPFVVETLHGK	2xCarbamidomethyl [C7; C12]; 1xGG [K6]	5.52212e-06	0.000111191	1	2	1	Q06203	1	2795.31	High	0.0001448	1.601e-06	2.31
High	VCSLNEHFGNVLTPCTVLPVKLYSDAR	2xCarbamidomethyl [C2; C15]; 1xGG [K21]	0.000188675	0.000224516	1	5	1	B5MC47	1	3203.6	High	0.0002058	7.468e-05	2.31
High	AEDNADTLALVFEAPNQEKVSDYEMK	1xGG [K19]	0.000126097	0.000111191	1	1	1	P12004	1	3041.4	High	0.0001448	4.811e-05	2.31
High	ESKGPIVPLNVADQK	1xGG [K3]	0.0173542	0.00146342	1	2	1	G3XAL9	1	1708.92	High	0.001069	0.01013	2.31
High	GTNDMKQQHVIETLIGKK	1xGG [K6]	0.011959	0.00115314	1	4	1	E7ENZ3	2	2154.13	High	0.000853	0.006785	2.31
High	MKNIECIELGR	1xCarbamidomethyl [C6]; 1xGG [K2]	0.000593973	0.000224516	1	5	1	Q92993	1	1476.73	High	0.0002058	0.0002596	2.31
High	IKGLPEGFAHPK	1xGG [K2]	2.32256e-05	0.000111191	1	3	1	Q9Y6N5	1	1407.77	High	0.0001448	7.644e-06	2.31
High	LKIPSQPLDASASGDVSCVDEILK	1xCarbamidomethyl [C18]; 1xGG [K2]	0.000223695	0.000224516	1	2	1	Q9UHB7	1	2656.35	High	0.0002058	8.972e-05	2.3
High	MNLLPKSSR	1xAcetyl [N-Term]; 1xGG [K6]	0.000346304	0.000224516	1	1	1	Q8N6R0	1	1201.64	High	0.0002058	0.0001447	2.3
High	FKMPEMHFK	1xGG [K2]	0.00122991	0.000224516	1	1	1	Q09666	1	1308.62	High	0.0002058	0.0005733	2.3
High	DGLCSKTVEYHR	1xCarbamidomethyl [C4]; 1xGG [K6]	0.000101631	0.000111191	1	1	1	Q8NC54	1	1578.73	High	0.0001448	3.821e-05	2.3
High	DCLKTCLFQK	2xCarbamidomethyl [C2; C6]; 1xGG [K4]	3.82783e-05	0.000111191	1	5	1	Q86U70	1	1426.68	High	0.0001448	1.315e-05	2.3
High	QEPQEINFPDDLPGSNTAAPVQETLHGCQPVTQEDGKESR	1xCarbamidomethyl [C28]; 1xGG [K37]	0.000417663	0.000224516	1	1	1	P25942	1	4533.09	High	0.0002058	0.0001773	2.3
High	AVKNQIALWDQLLEGR	1xGG [K3]	7.35356e-05	0.000111191	1	1	1	Q9NY61	1	1968.07	High	0.0001448	2.672e-05	2.3
High	IQGKTIPTDDNVVCFTR	1xCarbamidomethyl [C14]; 1xGG [K4]	4.26384e-05	0.000111191	1	2	1	P47895	1	2078.03	High	0.0001448	1.484e-05	2.3
High	TLRDEINAILQKR	1xGG [K12]	0.0374839	0.00250364	1	1	1	Q99707	2	1683.95	High	0.001797	0.02341	2.3
High	LGCFEIAKMEGFPK	1xCarbamidomethyl [C3]; 1xGG [K8]	2.95704e-06	0.000111191	1	1	1	O60502	1	1740.84	High	0.0001448	8.118e-07	2.3
High	IGGSFKNPSSFEGK	1xGG [K6]	0.000188675	0.000224516	1	1	1	O75845	1	1568.77	High	0.0002058	7.482e-05	2.3
High	LQKIFPGVNAR	1xGG [K3]	0.000282301	0.000224516	1	1	1	O95352	1	1356.77	High	0.0002058	0.000116	2.3
High	EVALDLSQHKGVAVR	1xGG [K10]	0.00895913	0.000698764	1	1	1	O00391	1	1735.94	High	0.0005331	0.004959	2.3
High	DALAKNIYSR	1xGG [K5]	0.000587262	0.000224516	1	3	1	Q9UBC5	1	1264.66	High	0.0002058	0.0002563	2.3
High	HAAADEALKILQK	1xGG [K9]	0.00184255	0.000224516	1	1	1	O15226	1	1521.84	High	0.0002058	0.0008923	2.29
High	KASSEGGTAAGAGLDSLHK	1xGG [K1]	2.28418e-07	0.000111191	2	4	2	O15143; A0A1W2PNV4	1	1870.93	High	0.0001448	5.001e-08	2.29
High	VPDSTYEMIGGLDKQIK	1xGG [K14]	4.45043e-06	0.000111191	1	7	1	P62195	1	2008.01	High	0.0001448	1.265e-06	2.29
High	DIKPDNLLLDSKGHVK	1xGG [K12]	0.0011954	0.000224516	1	1	1	Q15208	1	1906.04	High	0.0002058	0.0005575	2.29
High	QAVTNPNNTFYATKR	1xGG [K14]	0.000285524	0.000224516	1	3	2	P38646	1	1838.91	High	0.0002058	0.0001172	2.29
High	NYEASVDSLTFSVVTGPAPSQEAGTKAR	1xGG [K26]	0.000119817	0.000111191	1	3	1	P21980	1	2996.46	High	0.0001448	4.545e-05	2.29
High	GLDDIKDLKVGSVEEFQGQER	1xGG [K6]	0.000325341	0.000224516	1	2	1	Q5JR04	2	2476.23	High	0.0002058	0.0001355	2.29
High	KAPIQTYVLGANNQETVK	1xGG [K1]	0.0036702	0.000350266	1	1	1	Q69YN2	1	2088.11	High	0.0002919	0.001879	2.29
High	DNHVVAAGGVEKAVR	1xGG [K12]	2.31645e-06	0.000111191	1	1	1	Q15274	1	1635.86	High	0.0001448	6.221e-07	2.29
High	FLGSTEVEQPKGTEVVR	1xGG [K11]	0.00161637	0.000224516	1	2	1	Q9UBP9	1	1990.02	High	0.0002058	0.0007736	2.29
High	LSCLPAFKDLIAK	1xCarbamidomethyl [C3]; 1xGG [K8]	2.36246e-05	0.000111191	1	4	1	Q14204	1	1589.87	High	0.0001448	7.765e-06	2.29
High	LEGWEVFAKPKV	1xGG [K11]	0.000113849	0.000111191	1	1	2	Q86Y39	1	1516.82	High	0.0001448	4.312e-05	2.29
High	SQIKNEINIDTLAR	1xGG [K4]	0.000137303	0.000111191	1	2	1	A0A286YEW0	1	1728.92	High	0.0001448	5.292e-05	2.29
High	GLNDFQCWEKGQASQITASNLVQNYK	1xCarbamidomethyl [C7]; 1xGG [K10]	9.23306e-07	0.000111191	1	1	1	Q9BRX5	1	3113.47	High	0.0001448	2.286e-07	2.29
High	AEEILEKGLK	1xGG [K7]	0.00026977	0.000224516	1	2	2	Q5VVC8	1	1243.69	High	0.0002058	0.0001102	2.28
High	GGKYAINPHLTEDQRFPQLR	1xGG [K3]	8.57165e-05	0.000111191	1	1	1	Q9ULX3	2	2454.26	High	0.0001448	3.156e-05	2.28
High	GKLLDILHK	1xGG [K2]	0.000593973	0.000224516	1	1	1	O00443	1	1150.69	High	0.0002058	0.0002597	2.28
High	SGVDADSSYFKIFK	1xGG [K11]	9.12881e-07	0.000111191	1	1	1	Q9Y394	1	1677.81	High	0.0001448	2.253e-07	2.28
High	AVAHCPKAEVLWLMGAK	1xCarbamidomethyl [C5]; 1xGG [K7]	0.000103376	0.000111191	1	1	2	O94906	1	1995.03	High	0.0001448	3.889e-05	2.28
High	QAEMLDDLMEKR	1xGG [K11]	0.000356275	0.000224516	1	4	1	P54819	1	1592.74	High	0.0002058	0.0001494	2.28
High	IESKSMSAPVIFDR	1xGG [K4]	0.000218674	0.000224516	1	2	1	O60749	1	1693.86	High	0.0002058	8.762e-05	2.28
High	YVSSLTEEISKR	1xGG [K11]	7.1073e-05	0.000111191	1	1	2	P49257	1	1525.79	High	0.0001448	2.59e-05	2.28
High	ADINTKWAATR	1xGG [K6]	0.000310898	0.000224516	1	2	2	P50914	1	1360.7	High	0.0002058	0.0001287	2.28
High	WETFCTSSLGETNKR	1xCarbamidomethyl [C5]; 1xGG [K14]	4.31433e-07	0.000111191	1	6	1	H7BXH2	1	1929.88	High	0.0001448	1.001e-07	2.28
High	IGQLNYFPSKQDILLAR	1xGG [K10]	0.000700389	0.000224516	1	2	1	Q03113	1	2090.14	High	0.0002058	0.0003113	2.28
High	YFNDKTIDEELER	1xGG [K5]	3.87154e-05	0.000111191	1	1	1	Q9Y320	1	1785.83	High	0.0001448	1.332e-05	2.28
High	EDLLSAKVCDLK	1xCarbamidomethyl [C9]; 1xGG [K7]	6.49017e-05	0.000111191	1	3	2	Q99590	1	1504.77	High	0.0001448	2.333e-05	2.28
High	LLIVSTTPYSEKDTKQILR	1xGG [K12]	0.000195211	0.000224516	1	2	1	Q9Y230	2	2319.29	High	0.0002058	7.742e-05	2.27
High	AVLECKPLGIKTALK	1xCarbamidomethyl [C5]; 1xGG [K11]	2.51471e-05	0.000111191	1	4	1	A0A0A0MTC1	1	1755.02	High	0.0001448	8.323e-06	2.27
High	DKLEQAQNELSAWKFTPDR	1xGG [K14]	0.00138606	0.000224516	1	1	1	A0A087X1R4	2	2390.17	High	0.0002058	0.0006543	2.27
High	KFELLPTPPLSPSR	1xGG [K1]	0.0022109	0.000224516	1	7	1	A0A087WVR4	1	1695.94	High	0.0002058	0.001086	2.27
High	KIYQNIQDGSLDLNAAESGVQHKPSAPQGGR	1xGG [K1]	0.000190829	0.000224516	1	1	1	P61106	1	3392.69	High	0.0002058	7.541e-05	2.27
High	IALKLAEFQTDSQGK	1xGG [K4]	4.56639e-07	0.000111191	1	2	1	M0R2A8	1	1762.93	High	0.0001448	1.061e-07	2.27
High	KLLINDFGR	1xGG [K1]	0.0011685	0.000224516	1	5	1	F8W8D3	1	1189.67	High	0.0002058	0.0005425	2.27
High	SFAGNLNTYKR	1xGG [K10]	5.87801e-06	0.000111191	1	2	2	Q01813	1	1384.7	High	0.0001448	1.714e-06	2.27
High	ITASLCDLKSR	1xCarbamidomethyl [C6]; 1xGG [K9]	4.46197e-05	0.000111191	1	1	1	Q01581	1	1377.72	High	0.0001448	1.556e-05	2.27
High	AKFEELNMDLFR	1xGG [K2]	0.00125109	0.000224516	1	1	1	P11021	1	1626.79	High	0.0002058	0.0005841	2.27
High	LVNFSKLTLEQK	1xGG [K6]	0.00107903	0.000224516	1	1	1	A2RRP1	1	1533.86	High	0.0002058	0.0004994	2.27
High	AFNDPFIQKEKENLSYDLVPLK	1xGG [K11]	0.000990774	0.000224516	1	3	1	Q92598	2	2722.41	High	0.0002058	0.000455	2.26
High	SLSSPTVTLSAPLEGAKDSPVRR	1xGG [K17]	0.000920157	0.000224516	1	2	1	A0A1B0GVY1	2	2482.33	High	0.0002058	0.0004197	2.26
High	SDKLPEEMGLLQGSSGDK	1xGG [K3]	2.47224e-05	0.000111191	1	1	2	P43121	1	2004.95	High	0.0001448	8.171e-06	2.26
High	NKNLPPEEQMISALPDIK	1xGG [K2]	1.41723e-05	0.000111191	1	1	1	O15355	1	2151.11	High	0.0001448	4.464e-06	2.26
High	HQPTAIIAKTFK	1xGG [K9]	7.69522e-05	0.000111191	1	3	1	P29401	1	1468.83	High	0.0001448	2.812e-05	2.26
High	SGNIVAGIANESKK	1xGG [K13]	7.52245e-05	0.000111191	1	1	2	P49915	1	1501.8	High	0.0001448	2.753e-05	2.26
High	GKSDSDSVNSVFSDTPFVAST	1xGG [K2]	0.000271305	0.000224516	1	1	1	Q86SJ2	1	2261.02	High	0.0002058	0.0001107	2.26
High	AIRPQIDLKR	1xGG [K9]	0.000263714	0.000224516	1	1	2	P78527	1	1323.79	High	0.0002058	0.0001075	2.26
High	MGSDLKQGFISSLK	1xGG [K6]	1.23341e-06	0.000111191	1	1	1	Q9Y6Y8	1	1624.84	High	0.0001448	3.131e-07	2.26
High	KGLPLGSAVSSPVLFSPVGR	1xGG [K1]	0.000327193	0.000224516	1	1	1	Q8WUM0	1	2082.17	High	0.0002058	0.0001358	2.26
High	DKLNNLVLFDKATYDK	1xGG [K11]	7.48354e-07	0.000111191	1	1	1	P62851	2	2011.05	High	0.0001448	1.816e-07	2.26
High	GKATISNDGATILK	1xGG [K2]	6.02843e-05	0.000111191	1	2	2	Q99832	1	1502.82	High	0.0001448	2.155e-05	2.26
High	LLVGVDEKLNPEDIKK	1xGG [K8]	0.000688548	0.000224516	1	1	1	P53396	2	1924.07	High	0.0002058	0.0003048	2.25
High	MPNVPNTQPAIMKPTEEHPAYTQIAK	1xGG [K13]	8.26387e-06	0.000111191	1	4	1	A0A087WXB0	0	3020.5	High	0.0001448	2.485e-06	2.25
High	LAKPLPYTESSK	1xGG [K3]	7.02706e-05	0.000111191	1	2	1	Q9NWM0	0	1447.78	High	0.0001448	2.545e-05	2.25
High	YLAPSGPSGTLKAGK	1xGG [K12]	7.46101e-06	0.000111191	1	1	2	Q16658	1	1560.84	High	0.0001448	2.221e-06	2.25
High	NNCPFSADENYRPLAKTR	1xCarbamidomethyl [C3]; 1xGG [K16]	0.00686134	0.00058774	1	1	1	Q15154	1	2267.06	High	0.0004575	0.003704	2.25
High	YEIMDGAPVKGESIPIR	1xGG [K10]	0.0173542	0.00146342	1	1	1	O75436	1	1989.01	High	0.001069	0.01015	2.25
High	NLDSKVNIIPVIAK	1xGG [K5]	2.74663e-06	0.000111191	1	6	2	F5GYV2	1	1637.96	High	0.0001448	7.483e-07	2.25
High	MKFNPFVTSDR	1xGG [K2]	0.11871	0.00875218	1	8	1	J3QQQ9	1	1455.7	High	0.006254	0.08309	2.25
High	KEDLYLKPIQR	1xGG [K]	0.00130937	0.000224516	1	1	2	P13639	1	1516.85	High	0.0002058	0.0006142	2.25
High	KMSTPVEVLCK	1xCarbamidomethyl [C10]; 1xGG [K1]	0.000129727	0.000111191	1	7	2	P48729	1	1405.72	High	0.0001448	4.961e-05	2.25
High	QAALKSHYADVDPENQNFLLESNLGKK	1xGG [K5]	0.047713	0.00354077	1	2	1	Q96QD8	2	3143.58	High	0.002524	0.03042	2.25
High	SAAVAKQALAHGLK	1xGG [K6]	0.000104557	0.000111191	1	2	1	A2A274	1	1478.84	High	0.0001448	3.931e-05	2.25
High	EICLLKELK	1xCarbamidomethyl [C3]; 1xGG [K6]	0.000542361	0.000224516	1	1	2	Q00535	1	1259.7	High	0.0002058	0.0002351	2.24
High	AAAAAAALQAKSDEK	1xGG [K11]	3.88347e-06	0.000111191	1	3	2	P36578	1	1529.79	High	0.0001448	1.091e-06	2.24
High	NSNMGFWDDAVKEVGPR	1xGG [K12]	2.02135e-06	0.000111191	1	3	1	C9JH18	1	2035.93	High	0.0001448	5.37e-07	2.24
High	EAAQTTVAPTTANKIAPTVWK	1xGG [K14]	1.07303e-05	0.000111191	1	1	1	O00391	1	2312.22	High	0.0001448	3.304e-06	2.24
High	KNILEESLCELVAKQLK	1xCarbamidomethyl [C9]; 1xGG [K14]	4.47577e-06	0.000111191	1	1	1	P78527	2	2129.16	High	0.0001448	1.277e-06	2.24
High	KLTGKDVNFEFPEFQL	1xGG [K1]	0.00666919	0.00058774	1	1	1	P62081	2	2026.03	High	0.0004575	0.003592	2.24
High	AVELLKAAQGK	1xGG [K6]	5.39812e-06	0.000111191	1	2	1	Q9NUP9	1	1241.72	High	0.0001448	1.558e-06	2.24
High	AIELSLKEQR	1xGG [K7]	0.000108179	0.000111191	1	2	2	Q92783	1	1300.72	High	0.0001448	4.075e-05	2.24
High	GTITVSAQELKDNR	1xGG [K11]	5.66601e-07	0.000111191	1	11	1	B0QZ18	1	1645.85	High	0.0001448	1.347e-07	2.24
High	GYCSNQLAAKALLDQK	1xCarbamidomethyl [C3]; 1xGG [K10]	2.12087e-05	0.000111191	1	2	1	Q7Z628	1	1893.95	High	0.0001448	6.93e-06	2.24
High	VIELTGDVTPDMKSIAK	1xGG [K17]	0.00133952	0.000224516	1	1	1	Q8N3C0	1	1931.02	High	0.0002058	0.0006321	2.24
High	KKTEGTYDLPYWDR	1xGG [K1]	2.29633e-05	0.000111191	1	1	1	Q96PD2	2	1885.91	High	0.0001448	7.559e-06	2.24
High	NKPLFFADKLYK	1xGG [K9]	0.00137819	0.000224516	1	3	1	P08133	1	1597.87	High	0.0002058	0.0006513	2.23
High	DLLAAAKTGSGK	1xGG [K7]	0.00118188	0.000224516	1	1	1	Q9NVP1	1	1245.68	High	0.0002058	0.0005502	2.23
High	LFTNLKDTSSK	1xGG [K6]	5.11331e-05	0.000111191	1	1	1	O14976	1	1367.72	High	0.0001448	1.805e-05	2.23
High	VGNCTNIVYPPCDVQTFLDIPLHEKK	2xCarbamidomethyl [C4; C12]; 1xGG [K25]	0.00697927	0.00058774	1	1	1	Q2TAA5	1	3171.56	High	0.0004575	0.003782	2.23
High	LTNSQTSLCEILQEKGR	1xCarbamidomethyl [C9]; 1xGG [K15]	3.66911e-06	0.000111191	1	2	1	O60503	1	2091.05	High	0.0001448	1.023e-06	2.23
High	LTLEDQATFIKK	1xGG [K11]	1.28728e-07	0.000111191	1	1	2	Q14118	1	1520.83	High	0.0001448	2.68e-08	2.23
High	YLQQLAEKPLETR	1xGG [K8]	1.52634e-07	0.000111191	1	2	1	Q01433	0	1702.91	High	0.0001448	3.234e-08	2.23
High	QLSESQVKSLCEK	1xCarbamidomethyl [C11]; 1xGG [K8]	0.000105152	0.000111191	1	2	2	P67775	1	1649.82	High	0.0001448	3.964e-05	2.23
High	ASGTVYSGEEKLTELLVK	1xGG [K11]	2.26443e-06	0.000111191	1	3	1	O95470	1	2038.07	High	0.0001448	6.075e-07	2.23
High	MSLKGTTVTPDKR	1xGG [K4]	3.44696e-06	0.000111191	1	3	1	Q16186	2	1547.82	High	0.0001448	9.573e-07	2.23
High	SLLALKECIR	1xCarbamidomethyl [C8]; 1xGG [K6]	0.0164969	0.00138327	1	2	1	Q99661	1	1316.74	High	0.001014	0.009611	2.23
High	ASHALIKSLFPEGNPAK	1xGG [K7]	0.00253475	0.000224516	1	2	1	E9PDF6	1	1894.02	High	0.0002058	0.001264	2.23
High	TISAGKVNLGAFR	1xGG [K6]	0.00022117	0.000224516	1	3	1	Q92905	1	1447.8	High	0.0002058	8.88e-05	2.23
High	ELGSATPEEYNTVVQKPR	1xGG [K16]	9.10443e-08	0.000111191	1	2	1	D6RFJ6	0	2132.06	High	0.0001448	1.842e-08	2.22
High	AKPYEGSILEADCDILIPAASEKQLTK	1xCarbamidomethyl [C13]; 1xGG [K23]	0.000307389	0.000224516	1	1	2	P00367	1	3074.57	High	0.0002058	0.0001267	2.22
High	EQLNQIKNPIEKHGANTVPIKDYENK	1xGG [K12]	0.000143681	0.000111191	1	1	1	P78504	3	3134.62	High	0.0001448	5.545e-05	2.22
High	ELFESWCTDKR	1xCarbamidomethyl [C7]; 1xGG [K10]	5.9943e-05	0.000111191	1	2	2	Q9UKF6	1	1584.71	High	0.0001448	2.142e-05	2.22
High	SSLFELAKK	1xGG [K8]	0.00186366	0.000224516	1	2	1	Q9H2H9	1	1136.63	High	0.0002058	0.0009009	2.22
High	NCGCLGASPNLEQLQEENLKLK	2xCarbamidomethyl [C2; C4]; 1xGG [K20]	4.64286e-05	0.000111191	1	3	1	P54136	1	2629.27	High	0.0001448	1.622e-05	2.22
High	SLLPSDDELKWGAK	1xGG [K10]	1.90978e-06	0.000111191	1	2	1	A0A0C4DFP4	1	1672.85	High	0.0001448	5.033e-07	2.22
High	KAEAQIAAKNLDKEYLPIGGLAEFCK	1xCarbamidomethyl [C25]; 1xGG [K9]	5.56783e-05	0.000111191	1	1	1	P00505	3	2991.56	High	0.0001448	1.984e-05	2.22
High	TPAVSISCLELSNNLEKKPR	1xCarbamidomethyl [C8]; 1xGG [K17]	1.14219e-05	0.000111191	1	1	1	Q9Y6M5	1	2370.24	High	0.0001448	3.534e-06	2.22
High	EGDYVLFHHEGGVDVGDVDAKAQK	1xGG [K21]	0.0121636	0.00115314	1	1	1	P53396	1	2699.27	High	0.000853	0.006915	2.22
High	ELLTVGQEHWKR	1xGG [K11]	7.67586e-06	0.000111191	1	1	2	Q9Y5X1	1	1609.84	High	0.0001448	2.296e-06	2.22
High	VEYSEEELKTHISK	1xGG [K9]	3.31265e-06	0.000111191	1	2	1	B1AHC9	1	1805.89	High	0.0001448	9.198e-07	2.22
High	RVVVYGGEGDNLKK	1xGG [K13]	6.90839e-05	0.000111191	1	1	1	Q5T447	2	1647.88	High	0.0001448	2.497e-05	2.21
High	KVIELPNIQK	1xGG [K1]	0.00149253	0.000224516	1	2	1	P51784	1	1295.77	High	0.0002058	0.0007111	2.21
High	VPTTLAEYCVKTK	1xCarbamidomethyl [C9]; 1xGG [K11]	0.000224968	0.000224516	1	2	1	P49427	1	1623.84	High	0.0002058	9.05e-05	2.21
High	FASEAEDKIREDCCPGKPLNVFR	2xCarbamidomethyl [C13; C14]; 1xGG [K17]	0.00450486	0.000350266	1	1	1	Q9P2J5	2	2852.35	High	0.0002919	0.002352	2.21
High	YLYLTPQDYKR	1xGG [K10]	1.26893e-06	0.000111191	1	3	2	Q13085	1	1573.8	High	0.0001448	3.238e-07	2.21
High	ISLHCPCCTFVPSNNYIIPNKSEELEAR	3xCarbamidomethyl [C5; C7; C8]; 1xGG [K21]	3.49544e-05	0.000111191	1	1	1	P61812	1	3462.62	High	0.0001448	1.192e-05	2.21
High	STIGAYFLKPK	1xGG [K11]	0.00250604	0.000224516	1	2	1	A0A0A0MTB8	0	1338.74	High	0.0002058	0.001245	2.21
High	DKGFGFIR	1xGG [K2]	0.000352253	0.000224516	1	4	1	Q15233	1	1053.55	High	0.0002058	0.0001471	2.21
High	DYSNFDQEFLNEKAR	1xGG [K13]	0.000211353	0.000224516	1	1	1	Q05655	1	1989.89	High	0.0002058	8.443e-05	2.21
High	AKDLSVLMDR	1xGG [K2]	0.00682247	0.00058774	1	1	1	O60287	1	1261.66	High	0.0004575	0.00368	2.21
High	KYVLNEEMSGLPAAR	1xGG [K1]	0.000312668	0.000224516	1	2	1	Q8WVX9	1	1791.91	High	0.0002058	0.0001294	2.21
High	TTLLNYILTEQHSKR	1xGG [K14]	0.000635887	0.000224516	1	26	1	Q5JTY5	1	1931.03	High	0.0002058	0.0002804	2.21
High	AKYELLNAGYK	1xGG [K2]	2.4379e-06	0.000111191	1	1	2	O14802	1	1383.73	High	0.0001448	6.571e-07	2.21
High	KQGLEQFINKVAGHPLAQNER	1xGG [K10]	0.000354258	0.000224516	1	1	1	O60493	2	2491.32	High	0.0002058	0.0001485	2.21
High	EKVVPLYGR	1xGG [K2]	0.0076866	0.00058774	1	2	2	Q99942	1	1174.66	High	0.0004575	0.004198	2.21
High	ENEVSTLYKGEYHR	1xGG [K9]	9.31037e-06	0.000111191	1	2	1	Q8NB16	1	1838.87	High	0.0001448	2.824e-06	2.21
High	STKHWELTAEGEEIAR	1xGG [K3]	0.0116256	0.00115314	1	4	1	K7ER00	1	1970.96	High	0.000853	0.00656	2.21
High	YHSDEYIKFLR	1xGG [K8]	0.00131684	0.000224516	1	10	1	Q92769	1	1584.78	High	0.0002058	0.000617	2.21
High	CYEMTDLTNNKVYAAK	1xCarbamidomethyl [C1]; 1xGG [K11]	9.12881e-07	0.000111191	1	2	1	Q9NYY3	1	2034.93	High	0.0001448	2.262e-07	2.21
High	TLPETSLPNYATNLKDK	1xGG [K15]	0.000290427	0.000224516	1	2	1	B8ZZA2	1	2019.04	High	0.0002058	0.0001192	2.21
High	LKQFDAYPK	1xGG [K2]	0.000207785	0.000224516	1	4	2	Q9Y282	1	1223.64	High	0.0002058	8.314e-05	2.21
High	GVDEDDPVNSAYNMKLAK	1xGG [K15]	6.02843e-05	0.000111191	1	3	1	Q96JI7	1	2079.97	High	0.0001448	2.162e-05	2.2
High	KKEVPAVPETLK	1xGG [K2]	0.00105475	0.000224516	1	1	2	P18124	2	1452.84	High	0.0002058	0.0004871	2.2
High	HFGEKAPAPQPPSLPDR	1xGG [K5]	0.000527173	0.000224516	1	1	1	Q8N3V7	1	1957.99	High	0.0002058	0.0002291	2.2
High	KLASLTPGFSGADVANVCNEAALIAAR	1xCarbamidomethyl [C18]; 1xGG [K1]	4.68376e-06	0.000111191	1	1	1	Q9Y4W6	1	2830.45	High	0.0001448	1.335e-06	2.2
High	HLNKMQNHGYENPTYK	1xGG [K4]	1.29115e-08	0.000111191	1	1	2	Q06481	1	2087.97	High	0.0001448	2.199e-09	2.2
High	ELSFTKSSQAVR	1xGG [K6]	2.27041e-05	0.000111191	1	1	1	Q96LD4	1	1466.76	High	0.0001448	7.443e-06	2.2
High	EHTAYYIKALSK	1xGG [K8]	0.000849739	0.000224516	1	1	2	P31930	1	1537.8	High	0.0002058	0.0003832	2.2
High	MKAAVDLKPTLTIIK	1xAcetyl [N-Term]; 1xGG [K2]	0.000173278	0.000111191	1	1	1	P14921	1	1798.05	High	0.0001448	6.817e-05	2.2
High	SDEAVKPFGLK	1xGG [K6]	0.00150105	0.000224516	1	2	2	P49327	0	1304.68	High	0.0002058	0.0007153	2.2
High	EKIQPEILELIK	1xGG [K2]	0.0019066	0.000224516	1	5	1	H0YCM7	1	1566.91	High	0.0002058	0.0009274	2.2
High	AMDDGVKELLTVGQEHWK	1xGG [K7]	9.28068e-05	0.000111191	1	1	2	Q9Y5X1	1	2170.06	High	0.0001448	3.451e-05	2.2
High	SQVEPADYKADEDPALFQSVK	1xGG [K9]	9.76715e-05	0.000111191	1	3	1	P48739	1	2451.17	High	0.0001448	3.638e-05	2.2
High	EFNFEKWNAR	1xGG [K6]	0.0123019	0.00115314	1	1	1	P78347	1	1454.68	High	0.000853	0.007005	2.2
High	QSGGTTALPLYFVGLYCDKK	1xCarbamidomethyl [C17]; 1xGG [K19]	1.00236e-05	0.000111191	1	1	1	Q9H9J2	1	2332.16	High	0.0001448	3.064e-06	2.2
High	GLYPAPLKIIDVVK	1xGG [K8]	0.000226248	0.000224516	1	5	1	H0YFD6	1	1639.98	High	0.0002058	9.084e-05	2.2
High	GQTLKDTTSSSSADSTIMDIQVPTR	1xGG [K5]	0.0167779	0.00138327	1	4	1	Q96DB9	1	2753.33	High	0.001014	0.00979	2.19
High	INDFVLSPGPQPYKVAVYVPGSK	1xGG [K14]	1.13612e-07	0.000111191	1	3	1	Q9BY44	1	2589.37	High	0.0001448	2.339e-08	2.19
High	LLQPPKGVLLYGPPGCGK	1xCarbamidomethyl [C16]; 1xGG [K6]	0.0722036	0.00488974	1	1	1	Q8NBU5	1	2008.1	High	0.003467	0.04798	2.19
High	DANTKYAQDYNPFWCYK	1xCarbamidomethyl [C15]; 1xGG [K5]	3.0329e-05	0.000111191	1	1	1	Q9NWD8	1	2297.99	High	0.0001448	1.022e-05	2.19
High	LTPKLGDFGLAR	1xGG [K4]	1.90978e-06	0.000111191	1	4	1	D3YTB5	1	1401.78	High	0.0001448	5.029e-07	2.19
High	LNYSDHDVIKWVR	1xGG [K10]	0.00101936	0.000224516	1	3	1	Q96CW1	1	1758.89	High	0.0002058	0.0004669	2.19
High	NQGKIFAFDLDAKR	1xGG [K4]	0.00247766	0.000224516	1	1	1	Q96P11	2	1736.91	High	0.0002058	0.001232	2.19
High	NVATETQLKGGQHSQAAPVK	1xGG [K9]	0.000405972	0.000224516	1	1	1	Q5T3J3	1	2178.13	High	0.0002058	0.0001718	2.19
High	WSSAIQNVTDTKAPIDTPTQQLIQDIK	1xGG [K12]	0.000234085	0.000224516	1	3	1	A0A0A0MQX1	1	3125.61	High	0.0002058	9.45e-05	2.19
High	TACEKLIQVLIGDEPER	1xCarbamidomethyl [C3]; 1xGG [K5]	0.000784721	0.000224516	1	1	1	Q9BTY7	1	2085.06	High	0.0002058	0.0003525	2.19
High	FCPTENVAKINR	1xCarbamidomethyl [C2]; 1xGG [K9]	1.19527e-05	0.000111191	1	1	2	Q10713	1	1562.77	High	0.0001448	3.705e-06	2.19
High	NAFFVGDLGKIVKK	1xGG [K10]	9.07232e-05	0.000111191	1	2	1	O14977	2	1649.94	High	0.0001448	3.366e-05	2.18
High	DAMPINKATIMPR	1xGG [K7]	0.0017505	0.000224516	1	2	1	Q96I63	1	1571.8	High	0.0002058	0.0008437	2.18
High	ILEDDLKAIIKPQYVDQIPK	1xGG [K7]	0.00018444	0.000224516	1	4	2	P61221	1	2453.36	High	0.0002058	7.283e-05	2.18
High	DQLLLGPTYATPKVLEK	1xGG [K13]	4.2157e-05	0.000111191	1	3	1	P55084	1	2000.11	High	0.0001448	1.466e-05	2.18
High	ILQTSIDAKTGQEQSFPSLGSCNSR	1xCarbamidomethyl [C22]; 1xGG [K9]	0.000100483	0.000111191	1	3	1	Q6YHU6	1	2838.37	High	0.0001448	3.772e-05	2.18
High	NAAFGQSGGAGSDSNSPGNVQPNSAPSVESHPVLEKLK	1xGG [K36]	0.00432894	0.000350266	1	1	1	Q9BYJ9	1	3848.84	High	0.0002919	0.00226	2.18
High	ASNPDLKLWEIGK	1xGG [K7]	0.000191915	0.000224516	1	16	1	A0A2R8Y855	1	1584.84	High	0.0002058	7.605e-05	2.18
High	NSHAEFLDIMKR	1xGG [K11]	0.0877127	0.00606864	1	7	1	G5EA19	1	1574.77	High	0.004297	0.05932	2.18
High	KGIQAEEILQTYLKSK	1xGG [K16]	0.0237625	0.00167014	2	3	1	Q9H0R5; P32455	2	1963.09	High	0.001214	0.01428	2.17
High	QLSILKVDQNR	1xGG [K6]	0.00323808	0.000350266	1	4	1	A0A0G2JPP5	1	1427.8	High	0.0002919	0.001643	2.17
High	RVEDVLGKGWENHVEGQK	1xGG [K8]	0.00678383	0.00058774	1	1	1	Q14204	2	2194.1	High	0.0004575	0.003679	2.17
High	MFDKNLQDLVR	1xGG [K4]	0.000117794	0.000111191	1	1	1	O14617	1	1492.76	High	0.0001448	4.485e-05	2.17
High	EGVGGFYKGIAPNLIR	1xGG [K8]	0.000462614	0.000224516	1	1	1	Q9H2D1	1	1804.97	High	0.0002058	0.000198	2.17
High	ISDSVLVDIKDTEPLIQTAK	1xGG [K10]	2.07325e-05	0.000111191	1	4	2	E7ENZ3	1	2299.24	High	0.0001448	6.768e-06	2.17
High	KFESLFPGKLEVVR	1xGG [K9]	0.000754106	0.000224516	1	1	1	Q13045	2	1762.99	High	0.0002058	0.0003365	2.17
High	SKDVVEPLLRPQWYVR	1xGG [K2]	0.000643155	0.000224516	1	2	1	P26640	1	2099.14	High	0.0002058	0.0002836	2.17
High	ATANHAAELLAKQFCTR	1xCarbamidomethyl [C15]; 1xGG [K12]	1.91483e-05	0.000111191	1	1	1	Q13415	1	2016.01	High	0.0001448	6.188e-06	2.17
High	GTEQYQSKLESELR	1xGG [K8]	2.25755e-05	0.000111191	1	1	2	P49643	1	1781.87	High	0.0001448	7.396e-06	2.17
High	GIDVDAENCAVCIENFKVK	2xCarbamidomethyl [C9; C12]; 1xGG [K17]	1.84022e-05	0.000111191	1	2	1	F8WCD0	1	2295.07	High	0.0001448	5.932e-06	2.17
High	EKSLSPQDEQCAVEEALDWR	1xCarbamidomethyl [C11]; 1xGG [K2]	0.00026977	0.000224516	1	3	1	A0A0A0MTC1	1	2504.14	High	0.0002058	0.0001102	2.17
High	GENSYGLETVCKDIR	1xCarbamidomethyl [C11]; 1xGG [K12]	8.74666e-06	0.000111191	1	2	1	Q13614	1	1854.87	High	0.0001448	2.645e-06	2.17
High	NVLVESEHQVKIGDFGLTK	1xGG [K11]	3.59609e-05	0.000111191	1	1	2	P23458	1	2227.17	High	0.0001448	1.229e-05	2.17
High	SLQSLLGPSSKFR	1xGG [K11]	0.000854584	0.000224516	1	4	2	P57737	1	1533.84	High	0.0002058	0.0003868	2.17
High	KGDLSLRPEDGVWALR	1xGG [K1]	0.000115149	0.000111191	1	1	1	Q12899	1	1926.02	High	0.0001448	4.358e-05	2.17
High	DSMLKYPDSHQPR	1xGG [K5]	1.75385e-06	0.000111191	1	1	1	O00165	1	1687.79	High	0.0001448	4.598e-07	2.16
High	ASDLSDFQSVSKLNQGKPCTCIGK	2xCarbamidomethyl [C19; C21]; 1xGG [K12]	7.56901e-07	0.000111191	1	1	1	Q9NX31	1	2754.32	High	0.0001448	1.843e-07	2.16
High	MNDFGIKNMDQVAPVANSYR	1xAcetyl [N-Term]; 1xGG [K7]	8.14884e-07	0.000111191	1	3	1	P15036	1	2426.12	High	0.0001448	2e-07	2.16
High	SGKDFVTEALQSR	1xGG [K3]	0.000604185	0.000224516	1	1	1	Q15126	1	1551.78	High	0.0002058	0.0002658	2.16
High	RKDSAIQQQVANLQMK	1xGG [K2]	0.00171107	0.000224516	1	1	1	Q14204	2	1972.04	High	0.0002058	0.0008241	2.16
High	LLLDDSFETKK	1xGG [K]	0.000454799	0.000224516	1	3	2	O00443	1	1422.75	High	0.0002058	0.0001947	2.16
High	LCGTDEKILANVTEDAKR	1xCarbamidomethyl [C2]; 1xGG [K7]	0.000130465	0.000111191	1	3	2	A0A0A0MTC1	2	2147.08	High	0.0001448	5.008e-05	2.16
High	KLEDGPKFLK	1xGG [K7]	0.0018743	0.000224516	1	4	2	P68104	2	1288.73	High	0.0002058	0.000908	2.16
High	YTSCETGFKDGDLFMSYR	1xCarbamidomethyl [C4]; 1xGG [K9]	0.000208968	0.000224516	1	3	1	P49902	1	2290.97	High	0.0002058	8.369e-05	2.16
High	MQASIEKGGSLPK	1xGG [K7]	1.57867e-05	0.000111191	1	1	2	P06748	1	1459.76	High	0.0001448	5.038e-06	2.16
High	DTELAKLPEGTLGHIK	1xGG [K6]	5.74602e-06	0.000111191	1	1	1	Q8IY17	1	1835.99	High	0.0001448	1.669e-06	2.16
High	LHLQGQTMQDPFGEKR	1xGG [K15]	0.000424839	0.000224516	1	1	2	Q9H832	1	1998.98	High	0.0002058	0.0001804	2.16
High	NDIPEIPESIKFCK	1xCarbamidomethyl [C13]; 1xGG [K11]	3.41695e-05	0.000111191	1	4	1	A0A0G2JPP5	1	1803.89	High	0.0001448	1.161e-05	2.16
High	YEDLYAFSYNPKQNDSER	1xGG [K12]	1.30894e-05	0.000111191	1	1	1	Q9Y217	1	2353.04	High	0.0001448	4.099e-06	2.16
High	TPKEAIEGTYIDKK	1xGG [K3]	0.000467898	0.000224516	1	2	1	P62280	2	1706.9	High	0.0002058	0.0002008	2.16
High	AQTVDTEIAKHCAYSLPGVALTLGR	1xCarbamidomethyl [C12]; 1xGG [K10]	0.000604185	0.000224516	1	1	2	Q8TF05	1	2785.43	High	0.0002058	0.0002649	2.16
High	LDLKDIPNAIR	1xGG [K4]	0.000869288	0.000224516	1	1	1	Q92508	1	1381.78	High	0.0002058	0.0003939	2.16
High	AVVPGVKPQDWISAAR	1xGG [K7]	0.000218674	0.000224516	1	2	1	Q9NPA0	0	1807.98	High	0.0002058	8.792e-05	2.16
High	TDLKGDDLEEGVTSEEFDKFLEER	1xGG [K4]	3.48749e-08	0.000111191	1	2	1	Q6ZVM7	2	2915.34	High	0.0001448	6.489e-09	2.15
High	KIVLAGCVPQAQPR	1xCarbamidomethyl [C7]; 1xGG [K1]	0.00218586	0.000224516	1	1	1	Q5VV42	1	1650.91	High	0.0002058	0.001071	2.15
High	GITYDDPIKTSWTPPR	1xGG [K9]	0.000104557	0.000111191	1	4	1	J3KNN5	1	1960.98	High	0.0001448	3.919e-05	2.15
High	DYAAQTSPSPKAGAATGR	1xGG [K11]	0.000160953	0.000111191	1	2	1	P06576	1	1862.9	High	0.0001448	6.301e-05	2.15
High	ESQAKDVIEEYFK	1xGG [K5]	4.09771e-05	0.000111191	1	1	2	P25398	1	1699.82	High	0.0001448	1.415e-05	2.15
High	KQSEPFFKATPEEK	1xGG [K8]	0.000607627	0.000224516	1	4	2	P11413	2	1779.89	High	0.0002058	0.0002671	2.15
High	VIYPGLPSHPQHELVKR	1xGG [K16]	0.00126541	0.000224516	1	1	1	P32929	1	2084.14	High	0.0002058	0.0005909	2.15
High	SVNELIYKR	1xGG [K8]	0.000481376	0.000224516	1	2	2	P18124	1	1235.67	High	0.0002058	0.0002065	2.15
High	AESGTKGLFAGFLPR	1xGG [K6]	0.00827518	0.000698764	1	4	1	Q9BZJ4	1	1664.88	High	0.0005331	0.004539	2.15
High	IAHLDLKPENILVDESLAKPTIK	1xGG [K19]	0.00425565	0.000350266	1	1	1	O75962	0	2671.5	High	0.0002919	0.002208	2.15
High	SVLDKLSANQQNILK	1xGG [K5]	4.77655e-05	0.000111191	1	3	1	D6RAA6	1	1784.99	High	0.0001448	1.68e-05	2.15
High	GFLAQEELLPKR	1xGG [K11]	0.00386315	0.000350266	1	1	1	P35240	1	1514.83	High	0.0002919	0.001992	2.15
High	INSDDSNLYLTASKK	1xGG [K14]	0.00534315	0.00058774	1	2	1	Q9BZG1	1	1782.89	High	0.0004575	0.002825	2.15
High	GMKGLVYETSVLDPDEGIR	1xGG [K3]	0.000859458	0.000224516	1	14	1	A0A0C4DGI3	1	2193.09	High	0.0002058	0.0003894	2.15
High	QQLPVTFGNKQK	1xGG [K10]	0.00105475	0.000224516	1	1	1	Q9H0C5	1	1501.81	High	0.0002058	0.0004866	2.14
High	KNAAGALDLLK	1xGG [K1]	0.018153	0.00146342	1	9	2	A0A1W2PPZ5	1	1227.71	High	0.001069	0.01063	2.14
High	VNPIKVDPTMWDTIK	1xGG [K5]	5.53631e-05	0.000111191	1	2	1	Q460N5	1	1870.97	High	0.0001448	1.965e-05	2.14
High	SPVNTKSLFK	1xGG [K6]	0.000807348	0.000224516	1	1	2	P78527	1	1234.68	High	0.0002058	0.0003631	2.14
High	HPDLKTDGFGIDTCR	1xCarbamidomethyl [C14]; 1xGG [K5]	0.000737152	0.000224516	1	9	1	P04632	1	1845.85	High	0.0002058	0.0003301	2.14
High	IVEPYNKIVAR	1xGG [K7]	0.000495242	0.000224516	1	2	1	Q9UP83	1	1415.8	High	0.0002058	0.0002132	2.14
High	LLLLGTGESGKSTFIK	1xGG [K11]	2.30334e-06	0.000111191	1	3	1	P29992	1	1778.01	High	0.0001448	6.19e-07	2.14
High	VVLAYEPVWAIGTGKTATPQQAQEVHEK	1xGG [K15]	0.00145892	0.000224516	1	2	1	P60174	1	3164.64	High	0.0002058	0.0006921	2.14
High	GAENFDKFFTR	1xGG [K7]	0.000154684	0.000111191	1	1	1	P17252	1	1445.68	High	0.0001448	6.014e-05	2.14
High	VQCSGDLQLAHQLQQEEDRKR	1xCarbamidomethyl [C3]; 1xGG [K20]	0.000274402	0.000224516	1	2	1	Q96AP4	2	2652.29	High	0.0002058	0.0001121	2.14
High	SPSLQLKPLDSSVLQFSSK	1xGG [K7]	5.9943e-05	0.000111191	1	1	1	Q8TE76	0	2175.17	High	0.0001448	2.147e-05	2.14
High	AAVPSGASTGIYEALELRDNDKTR	1xGG [K22]	0.0967964	0.00704453	1	8	1	P06733	2	2648.33	High	0.005053	0.06619	2.14
High	GVMINKDVTHPR	1xGG [K6]	0.00234048	0.000224516	1	4	1	P49368	1	1480.77	High	0.0002058	0.001156	2.14
High	LLENSTLNSKLLK	1xGG [K10]	0.000394609	0.000224516	1	7	1	Q9Y6I4	1	1586.91	High	0.0002058	0.000167	2.14
High	ALFVYEKGAR	1xGG [K7]	0.00781862	0.00058774	1	3	2	Q9H6Y7	1	1267.68	High	0.0004575	0.004276	2.14
High	SKLHLVDLAGSER	1xGG [K2]	0.00100211	0.000224516	1	2	1	O95239	1	1538.83	High	0.0002058	0.0004606	2.14
High	LAEKLTILNDR	1xGG [K4]	0.000925405	0.000224516	1	3	1	Q9Y2A7	1	1399.79	High	0.0002058	0.0004222	2.13
High	KAASQPTSLAPEKLREE	1xGG [K13]	0.000219918	0.000224516	1	1	2	Q96N66	3	1969.03	High	0.0002058	8.826e-05	2.13
High	EGVTAMHKLFDWANTSR	1xGG [K8]	0.000884246	0.000224516	1	5	3	H0Y2W2	1	2076.99	High	0.0002058	0.0004002	2.13
High	ISDDLMQKISTQNRR	1xGG [K8]	0.00305884	0.000350266	1	2	1	O43242	2	1918.98	High	0.0002919	0.001544	2.13
High	STPPYLFPEYPEASKNTGQNR	1xGG [K15]	7.8969e-06	0.000111191	1	1	1	Q8TE76	1	2510.19	High	0.0001448	2.361e-06	2.13
High	TVLNKVGDEIVDR	1xGG [K5]	0.000244958	0.000224516	1	2	1	O14939	1	1571.84	High	0.0002058	9.908e-05	2.13
High	KSFPLNLGGSDTCYFCK	2xCarbamidomethyl [C13; C16]; 1xGG [K1]	1.94772e-05	0.000111191	1	2	1	O94851	1	2107.96	High	0.0001448	6.295e-06	2.13
High	SNAGKVPASVTDVAGHLQR	1xGG [K5]	0.000123968	0.000111191	1	1	1	Q6NSJ5	1	2021.05	High	0.0001448	4.731e-05	2.13
High	HVINSAAAQMEDKKPFILSSMR	1xGG [K14]	0.032284	0.00208947	1	2	1	E9PHY8	1	2587.31	High	0.001508	0.01996	2.13
High	EQGNVKAAGASDVVLYK	1xGG [K6]	0.000387945	0.000224516	1	1	1	Q9NSD9	1	1862.96	High	0.0002058	0.0001639	2.13
High	RIDWEKLENR	1xGG [K6]	0.105089	0.0072071	1	1	1	P17252	2	1472.76	High	0.005165	0.07273	2.13
High	KIAELMPGASGAEVK	1xGG [K1]	0.00074558	0.000224516	1	1	1	P62195	1	1614.85	High	0.0002058	0.000333	2.13
High	YDDMATCMKAVTEQGAELSNEER	1xCarbamidomethyl [C7]; 1xGG [K9]	9.04977e-06	0.000111191	1	2	2	P27348	1	2762.17	High	0.0001448	2.745e-06	2.13
High	SKQEALKNDLVEALKR	1xGG [K2]	5.94514e-06	0.000111191	1	2	1	B1AK88	3	1956.09	High	0.0001448	1.736e-06	2.13
High	VESEIKVPDVELKSAK	1xGG [K13]	6.43702e-06	0.000111191	1	1	1	Q09666	2	1885.03	High	0.0001448	1.893e-06	2.13
High	VLGCPEALTGSYKSMFQK	1xCarbamidomethyl [C4]; 1xGG [K13]	1.28342e-06	0.000111191	1	1	1	Q14181	1	2130.04	High	0.0001448	3.269e-07	2.13
High	GDPLGGVISNYLLEKSR	1xGG [K15]	3.4364e-05	0.000111191	1	3	1	E9PDF6	1	1932.02	High	0.0001448	1.172e-05	2.13
High	SLLTDYISLAKTR	1xGG [K11]	9.55303e-07	0.000111191	1	1	2	O15360	1	1594.88	High	0.0001448	2.381e-07	2.12
High	LQLPVWEYKDR	1xGG [K9]	0.000990774	0.000224516	1	1	1	O43143	1	1560.82	High	0.0002058	0.0004544	2.12
High	NEKGLLTYTSWEDALSR	1xGG [K3]	0.000643155	0.000224516	1	2	1	P28331	1	2097.02	High	0.0002058	0.0002836	2.12
High	NVIPALELVEPIKK	1xGG [K]	8.09861e-05	0.000111191	1	3	2	C9JIZ6	1	1676.99	High	0.0001448	2.973e-05	2.12
High	ELDKSNSPLTMALCGSK	1xCarbamidomethyl [C14]; 1xGG [K4]	0.00336976	0.000350266	1	1	1	O14802	1	1964.94	High	0.0002919	0.001722	2.12
High	LIEQIHPSKDENQHSNASQSLCDIIR	1xCarbamidomethyl [C22]; 1xGG [K9]	2.18194e-05	0.000111191	1	1	1	Q9UPN7	1	3146.53	High	0.0001448	7.151e-06	2.12
High	GGQSGLNLSKNFLDPK	1xGG [K10]	4.36178e-05	0.000111191	1	5	2	Q9NW36	1	1788.92	High	0.0001448	1.515e-05	2.12
High	KVTPLQKELQETLK	1xGG [K7]	0.000134985	0.000111191	1	2	1	H7C4R5	2	1769.02	High	0.0001448	5.18e-05	2.12
High	ASVILAGLGFTPKMQQQPTR	1xGG [K13]	7.69904e-07	0.000111191	1	1	1	Q9NUQ8	1	2257.21	High	0.0001448	1.874e-07	2.12
High	GSLESPATDVFGSTEEGEKR	1xGG [K19]	0.000139661	0.000111191	1	1	1	O00232	1	2210.02	High	0.0001448	5.393e-05	2.12
High	EGEEQLQTQHQKTFIGK	1xGG [K12]	0.0067454	0.00058774	1	4	1	A0A1W2PPT5	1	2115.05	High	0.0004575	0.003642	2.12
High	ATVPLQSNVIEAAPDMKR	1xGG [K17]	0.00997783	0.000698764	1	2	1	O75165	1	2054.07	High	0.0005331	0.005573	2.12
High	LQQQLTQAQETLKSLGALKK	1xGG [K13]	0.000350259	0.000224516	1	2	1	Q9Y4P3	2	2340.32	High	0.0002058	0.0001464	2.11
High	NKTEDLEATSEHFKTTSQK	1xGG [K19]	0.0012872	0.000224516	1	2	1	Q9BV40	2	2308.11	High	0.0002058	0.0006027	2.11
High	EQYLYTKEQLLDR	1xGG [K7]	8.87328e-07	0.000111191	1	1	1	Q9Y4W6	1	1812.91	High	0.0001448	2.192e-07	2.11
High	EAPEPGMEVVKVGGPVYR	1xGG [K11]	0.00534315	0.00058774	1	1	1	O15067	1	2028.02	High	0.0004575	0.002824	2.11
High	AFGGQSLKFGK	1xGG [K8]	6.02843e-05	0.000111191	1	2	2	P31040	1	1253.66	High	0.0001448	2.165e-05	2.11
High	DLFEQALDGCPPKYAK	1xCarbamidomethyl [C10]; 1xGG [K16]	0.00115528	0.000224516	1	1	1	Q9HCS7	1	1965.94	High	0.0002058	0.0005373	2.11
High	TRPAANPIQFTLNKEK	1xGG [K16]	0.0125832	0.00115314	1	2	1	E9PL69	1	1942.05	High	0.000853	0.007179	2.11
High	MQSNKTFNLEK	1xAcetyl [N-Term]; 1xGG [K5]	5.63141e-05	0.000111191	1	5	1	Q15233	1	1495.72	High	0.0001448	1.999e-05	2.11
High	DIVHKPGPIVLTVAK	1xGG [K5]	3.17383e-05	0.000111191	1	5	1	I3L0Z8	0	1701.01	High	0.0001448	1.076e-05	2.11
High	GHEKEALQLMATYLPK	1xGG [K4]	0.000160042	0.000111191	1	2	1	Q99460	1	1943.01	High	0.0001448	6.257e-05	2.11
High	DGQERPTILKSTAF	1xGG [K10]	0.0166837	0.00138327	1	1	1	O76082	1	1676.86	High	0.001014	0.009712	2.11
High	AESFFQTKALDVSASDDEIAR	1xGG [K8]	1.17196e-06	0.000111191	1	5	1	P13798	1	2414.15	High	0.0001448	2.964e-07	2.11
High	KAASFLKDDGDPPLLYDE	1xGG [K1]	0.0411603	0.00270229	1	2	1	O14730	2	2108.02	High	0.001936	0.02588	2.11
High	LQQVVKGLPDLKK	1xGG [K6]	0.0174521	0.00146342	1	1	1	Q86V21	2	1579.95	High	0.001069	0.01023	2.11
High	IIDVVKTGIEQGSDAGYLCESQK	1xCarbamidomethyl [C19]; 1xGG [K6]	6.75328e-05	0.000111191	1	4	1	H0YFD6	1	2624.29	High	0.0001448	2.445e-05	2.11
High	AIDLYKQLK	1xGG [K6]	0.00285679	0.000350266	1	1	1	O15111	1	1205.69	High	0.0002919	0.001439	2.11
High	LQQEIENLKAER	1xGG [K9]	0.000457389	0.000224516	1	3	1	F8W9X7	1	1584.83	High	0.0002058	0.0001953	2.11
High	VQDVKLQPPEVVPMELR	1xGG [K5]	4.05311e-07	0.000111191	1	3	2	Q96F44	1	2091.13	High	0.0001448	9.31e-08	2.11
High	LNQPELVAQKWGQR	1xGG [K10]	0.000583934	0.000224516	1	1	1	Q06546	1	1780.95	High	0.0002058	0.0002549	2.11
High	DLISKLLVR	1xGG [K5]	0.000200829	0.000224516	1	6	1	K7EIN7	1	1170.72	High	0.0002058	8.002e-05	2.11
High	SAGSILGESSTEASKTLPAIELR	1xGG [K15]	0.00565577	0.00058774	1	2	1	D6R992	1	2431.27	High	0.0004575	0.003015	2.11
High	NKNEVFYQCPDQMAR	1xCarbamidomethyl [C9]; 1xGG [K2]	0.000344344	0.000224516	1	3	1	G3V1E0	1	2013.89	High	0.0002058	0.0001435	2.11
High	NCKISSVQPICLDSFTGPR	2xCarbamidomethyl [C2; C11]; 1xGG [K3]	0.000189749	0.000224516	1	3	1	A0A0J9YWL0	1	2293.11	High	0.0002058	7.497e-05	2.11
High	YGKDATNVGDEGGFAPNILENKEGLELLK	1xGG [K3]	0.00468791	0.000480093	1	2	1	P06733	2	3205.6	High	0.0003835	0.002454	2.11
High	ETGVDLTKDNMALQR	1xGG [K8]	5.97899e-06	0.000111191	1	1	1	P38646	1	1804.89	High	0.0001448	1.747e-06	2.1
High	TEAADLCKAFNSTLPTMAQMEK	1xCarbamidomethyl [C7]; 1xGG [K8]	0.00125823	0.000224516	1	9	1	H0YD13	1	2571.19	High	0.0002058	0.0005879	2.1
High	TGTRPEDSKALKDENLPPVICQDVENLQK	1xCarbamidomethyl [C21]; 1xGG [K12]	6.22142e-06	0.000111191	1	3	1	Q9BVL2	2	3408.71	High	0.0001448	1.823e-06	2.1
High	RVPVLGKEYTEK	1xGG [K7]	0.00101358	0.000224516	1	1	1	Q9P2J5	2	1532.84	High	0.0002058	0.0004651	2.1
High	KTGVENVMAKEICQK	1xCarbamidomethyl [C13]; 1xGG [K10]	0.000262222	0.000224516	1	1	2	O43187	2	1848.93	High	0.0002058	0.0001071	2.1
High	QDPAHPHVVATGGKENALK	1xGG [K14]	0.00015645	0.000111191	1	2	1	Q6RFH5	1	2083.07	High	0.0001448	6.09e-05	2.1
High	NSHGQLGLGKEFPSQASPQR	1xGG [K10]	0.00219834	0.000224516	1	5	3	A0A0B4J1R3	1	2252.12	High	0.0002058	0.001083	2.1
High	TAEELMNFSKGEENLMDAQVK	1xGG [K10]	7.11072e-07	0.000111191	1	2	1	P50990	1	2498.15	High	0.0001448	1.72e-07	2.1
High	FSAFLEKEYK	1xGG [K7]	0.000139661	0.000111191	1	1	1	P11216	1	1375.69	High	0.0001448	5.399e-05	2.1
High	FLESEFYQDLCKKPQITTEPHAT	1xCarbamidomethyl [C11]; 1xGG [K]	7.50349e-06	0.000111191	1	1	2	P41220	1	2896.38	High	0.0001448	2.239e-06	2.1
High	TLAEPPAKGLLQPVK	1xGG [K8]	0.000244958	0.000224516	1	2	1	A0A0A0MRW6	1	1675.97	High	0.0002058	9.95e-05	2.1
High	GYIKELCFSPDGR	1xCarbamidomethyl [C7]; 1xGG [K4]	7.17029e-06	0.000111191	1	2	2	Q5QP82	1	1655.78	High	0.0001448	2.126e-06	2.1
High	IGSGTYGDVYKAR	1xGG [K11]	0.000212556	0.000224516	1	3	1	Q8IVH8	1	1500.74	High	0.0002058	8.503e-05	2.1
High	SIQKLIEWENNR	1xGG [K4]	1.5258e-05	0.000111191	1	2	1	B7Z4S5	1	1643.85	High	0.0001448	4.826e-06	2.1
High	GVLEPLENLHKER	1xGG [K11]	0.000336613	0.000224516	1	2	1	J3KRP9	1	1647.88	High	0.0002058	0.00014	2.1
High	AVQNQWQLQQEKHLQHLAEVSAEVR	1xGG [K12]	2.55791e-05	0.000111191	1	2	2	A6NH27	1	3083.58	High	0.0001448	8.475e-06	2.1
High	LSNWEPKDDAMSEHRR	1xGG [K7]	0.000148659	0.000111191	1	4	3	E9PMH5	2	2084.96	High	0.0001448	5.776e-05	2.09
High	ALGVKPPQNLWEYK	1xGG [K5]	1.86123e-05	0.000111191	1	2	1	H3BMP2	0	1756.94	High	0.0001448	5.99e-06	2.09
High	GVAINMVTEEDKR	1xGG [K12]	2.23206e-05	0.000111191	1	1	1	P60842	1	1575.78	High	0.0001448	7.329e-06	2.09
High	DLDDISTKTGITLK	1xGG [K8]	0.0198607	0.00146342	1	3	2	O43427	1	1633.86	High	0.001069	0.01175	2.09
High	LTLLNPKGR	1xGG [K7]	0.00134717	0.000224516	1	1	1	P53396	1	1125.67	High	0.0002058	0.0006331	2.09
High	QYNVGPSVSKYPLR	1xGG [K10]	0.000643155	0.000224516	1	1	1	P02751	1	1721.9	High	0.0002058	0.0002831	2.09
High	LQPGDMAAITTKVLR	1xGG [K12]	0.000793694	0.000224516	1	2	2	Q15477	1	1727.95	High	0.0002058	0.000357	2.09
High	YLGDGPKLVR	1xGG [K7]	1.14909e-07	0.000111191	1	1	1	P62191	1	1231.68	High	0.0001448	2.373e-08	2.09
High	LGLSYSKSLNPGR	1xGG [K7]	1.98191e-07	0.000111191	1	1	2	Q86YV9	1	1505.81	High	0.0001448	4.275e-08	2.09
High	GVLMYGPPGCGKTMLAK	1xCarbamidomethyl [C10]; 1xGG [K12]	0.126085	0.00940204	1	1	1	P43686	1	1893.94	High	0.006714	0.08907	2.09
High	KELQAEATVSGSPEAPGTNVVSEPR	1xGG [K1]	1.16843e-05	0.000111191	1	2	2	Q9BZV1	1	2667.32	High	0.0001448	3.627e-06	2.09
High	MEGAEINKSLLALK	1xGG [K8]	2.9648e-05	0.000111191	1	1	1	Q99661	1	1630.88	High	0.0001448	9.982e-06	2.09
High	VNPIQGLASKWDYEK	1xGG [K10]	0.000352253	0.000224516	1	1	1	P13073	1	1861.94	High	0.0002058	0.0001476	2.09
High	VWAEYALKR	1xGG [K8]	0.00615918	0.00058774	1	1	2	Q6P2Q9	1	1249.67	High	0.0004575	0.003307	2.08
High	AFLDEDDMSLEEIKNR	1xGG [K14]	4.3389e-07	0.000111191	1	1	2	Q86XL3	1	2038.94	High	0.0001448	1.008e-07	2.08
High	LVKGPDPSSPAFR	1xGG [K3]	5.91148e-06	0.000111191	1	2	1	P07996	1	1484.79	High	0.0001448	1.727e-06	2.08
High	GIEGTVPYVTTDYNFKLPGASEK	1xGG [K16]	0.000211353	0.000224516	1	1	1	Q5SY16	1	2600.29	High	0.0002058	8.431e-05	2.08
High	IQPSLTKDGVFSALK	1xGG [K7]	0.000346304	0.000224516	1	1	1	Q6PIJ6	1	1717.95	High	0.0002058	0.000145	2.08
High	EAVQIKSQVPHIVVK	1xGG [K6]	0.003389	0.000350266	1	8	1	A0A1W2PRB8	1	1789.03	High	0.0002919	0.001727	2.08
High	TLFPLIEAKKK	1xGG [K10]	0.00312932	0.000350266	1	1	1	P13010	2	1401.85	High	0.0002919	0.00159	2.08
High	DLLHPSLEEEKKK	1xGG [K11]	0.000429692	0.000224516	1	3	1	Q71UM5	2	1679.9	High	0.0002058	0.0001834	2.08
High	KYPDYIQIAMPTESR	1xGG [K1]	5.94514e-06	0.000111191	1	1	1	Q8NHU3	1	1925.94	High	0.0001448	1.734e-06	2.07
High	LGLAQKLMDQASR	1xGG [K6]	0.00193945	0.000224516	1	6	1	Q9BSU3	1	1544.82	High	0.0002058	0.0009419	2.07
High	AESFDTWANKVR	1xGG [K10]	0.000536234	0.000224516	1	3	1	E9PFH2	1	1537.74	High	0.0002058	0.0002324	2.07
High	MKPILLQGHER	1xGG [K2]	0.000242193	0.000224516	1	2	1	Q13347	0	1435.78	High	0.0002058	9.821e-05	2.07
High	TCLHAILNILEKGTEGR	1xCarbamidomethyl [C2]; 1xGG [K12]	4.38661e-05	0.000111191	1	3	2	Q92621	1	2039.07	High	0.0001448	1.53e-05	2.07
High	FLNDTTKPVGLLLSER	1xGG [K7]	0.0001803	0.000224516	1	1	1	Q9P287	0	1917.04	High	0.0002058	7.125e-05	2.07
High	DLKVENLLLSNQGTIK	1xGG [K3]	0.00404314	0.000350266	1	1	1	O14976	1	1899.05	High	0.0002919	0.002095	2.07
High	KDLHDANTDLIGRHPK	1xGG [K1]	2.91473e-05	0.000111191	1	3	4	P53985	2	1944	High	0.0001448	9.8e-06	2.07
High	NDGTFIGYKERPQDVDQR	1xGG [K9]	0.000216206	0.000224516	1	2	1	G3V4I6	1	2252.07	High	0.0002058	8.638e-05	2.07
High	NKVDTYVEFPLR	1xGG [K2]	0.00316516	0.000350266	1	6	1	Q9Y6I4	1	1594.82	High	0.0002919	0.001604	2.07
High	GGGDPYSDLSKGVLR	1xGG [K11]	8.31092e-06	0.000111191	1	1	1	Q8NE01	1	1634.81	High	0.0001448	2.501e-06	2.07
High	GLYKEGQNWLEK	1xGG [K4]	8.09861e-05	0.000111191	1	3	2	K7EJQ7	1	1578.79	High	0.0001448	2.983e-05	2.07
High	GLKPLQEDTPQLMR	1xGG [K3]	1.101e-06	0.000111191	1	1	2	P50749	0	1739.91	High	0.0001448	2.771e-07	2.07
High	IIALDGDTKNSTFSEIFK	1xGG [K9]	3.1571e-07	0.000111191	1	2	1	P29401	1	2113.08	High	0.0001448	7.116e-08	2.07
High	LGNNCVFAPADVTSEKDVQTALALAK	1xCarbamidomethyl [C5]; 1xGG [K16]	5.94514e-06	0.000111191	1	2	1	Q99714	1	2846.44	High	0.0001448	1.734e-06	2.07
High	GFEYILAKLQGEAPSK	1xGG [K8]	2.94801e-05	0.000111191	1	1	2	Q9Y255	1	1864.98	High	0.0001448	9.889e-06	2.07
High	KPVSTTNLQDPGVLGCPR	1xCarbamidomethyl [C16]; 1xGG [K1]	3.57573e-05	0.000111191	1	3	1	Q92621	0	2053.05	High	0.0001448	1.224e-05	2.06
High	DIGVKPEFSFNIPR	1xGG [K5]	5.44281e-05	0.000111191	1	2	1	K7ELM1	0	1732.9	High	0.0001448	1.932e-05	2.06
High	VGSGDTNNFPYLEKTAK	1xGG [K14]	0.0621881	0.00430014	1	1	1	Q9NR45	1	1954.95	High	0.003055	0.04078	2.06
High	KMIDAGDALIYMEPEK	1xGG [K1]	0.0335612	0.00219149	1	1	1	Q9P2J5	1	1937.93	High	0.001579	0.02079	2.06
High	AATTVLQELKK	1xGG [K10]	0.0140878	0.00115314	1	11	1	E7EVJ4	1	1315.76	High	0.000853	0.008078	2.06
High	AQHLADILSSKGFPAECISGNMNQNQR	1xCarbamidomethyl [C17]; 1xGG [K11]	0.00244959	0.000224516	1	1	1	Q9UHI6	1	3100.47	High	0.0002058	0.001212	2.06
High	NICQQVNIKSLEDVVR	1xCarbamidomethyl [C3]; 1xGG [K9]	0.000332813	0.000224516	1	1	2	Q14152	1	2029.05	High	0.0002058	0.0001387	2.06
High	FCLSKPGVYK	1xCarbamidomethyl [C2]; 1xGG [K5]	0.00112928	0.000224516	1	8	2	Q5JPE7	0	1312.67	High	0.0002058	0.0005227	2.06
High	VFDHKQGTYGGYFR	1xGG [K5]	2.1573e-05	0.000111191	1	2	2	B5ME19	1	1788.85	High	0.0001448	7.057e-06	2.06
High	TTKEFPDDVVTFIR	1xGG [K3]	0.000432139	0.000224516	1	1	1	Q99985	1	1781.91	High	0.0002058	0.0001837	2.06
High	TGDPGPGPSIQKTYDLTR	1xGG [K12]	9.33352e-05	0.000111191	1	1	1	Q9UBD9	1	2017	High	0.0001448	3.479e-05	2.06
High	NGLVKIKVAEDEAEAAAAAK	2xGG [K5; K7]	4.22872e-06	0.000111191	2	6	1	F5GZS6; F5H867	2	2226.17	High	0.0001448	1.197e-06	2.06
High	KITPPFNPNVSGPNDLR	1xGG [K1]	0.00379774	0.000350266	1	2	1	E9PR89	1	1980.03	High	0.0002919	0.001952	2.06
High	GQIEEAGWSYVGGWTGQGGSKLGTK	1xGG [K21]	0.000263714	0.000224516	1	4	1	P08237	1	2667.28	High	0.0002058	0.0001075	2.06
High	KNLCIHPEVTPLR	1xCarbamidomethyl [C4]; 1xGG [K1]	1.40123e-05	0.000111191	1	4	2	A8MX75	1	1690.91	High	0.0001448	4.4e-06	2.06
High	SGEGTLLDLHQQKEAAR	1xGG [K13]	0.00112287	0.000224516	1	2	1	I3L2J8	1	1966.99	High	0.0002058	0.000519	2.06
High	LLPGIEVLWTGPKVVSK	1xGG [K13]	5.08436e-05	0.000111191	1	1	1	O60502	1	1950.14	High	0.0001448	1.793e-05	2.05
High	TTPLKPSPLPVIPDTIK	1xGG [K5]	0.0290497	0.00208947	1	1	1	Q7Z6Z7	0	1931.12	High	0.001508	0.01774	2.05
High	EQIKWSLLR	1xGG [K4]	0.00307631	0.000350266	1	4	1	P61923	1	1286.72	High	0.0002919	0.001555	2.05
High	SLFSDKQMIK	1xGG [K6]	0.00354694	0.000350266	1	1	1	P33991	1	1310.68	High	0.0002919	0.001815	2.05
High	ATTGLKPVDSGCVAYVLR	1xCarbamidomethyl [C12]; 1xGG [K6]	2.1762e-06	0.000111191	1	1	2	Q9HD20	0	2021.05	High	0.0001448	5.816e-07	2.05
High	CATSKPAFFAEK	1xCarbamidomethyl [C1]; 1xGG [K5]	0.000307389	0.000224516	1	1	2	P04083	0	1470.7	High	0.0002058	0.0001273	2.05
High	YKLPIPFPEGK	1xGG [K2]	0.00851328	0.000698764	1	3	1	Q86Y07	1	1402.77	High	0.0005331	0.004701	2.05
High	KLDQVSQFGCR	1xCarbamidomethyl [C10]; 1xGG [K1]	3.40804e-06	0.000111191	1	2	3	O60502	1	1451.71	High	0.0001448	9.455e-07	2.05
High	SEFEQNLSEKLSEQELQFR	1xGG [K10]	4.61658e-05	0.000111191	1	4	1	H7C463	1	2455.17	High	0.0001448	1.61e-05	2.05
High	DLKPQNLLINR	1xGG [K3]	1.11654e-05	0.000111191	1	1	1	Q00535	0	1437.82	High	0.0001448	3.442e-06	2.05
High	VAKIQQGALELLR	1xGG [K3]	5.412e-05	0.000111191	1	2	1	Q92621	1	1552.92	High	0.0001448	1.922e-05	2.05
High	AYQKQPTIFQNK	1xGG [K4]	6.06275e-05	0.000111191	1	3	2	P62280	1	1579.82	High	0.0001448	2.167e-05	2.05
High	MDETVAEFIKR	1xAcetyl [N-Term]; 1xGG [K10]	0.000318038	0.000224516	1	3	1	Q96H22	1	1494.73	High	0.0002058	0.0001315	2.05
High	LLEKCAMTALSSK	1xCarbamidomethyl [C5]; 1xGG [K4]	0.000329056	0.000224516	1	1	1	Q99832	1	1565.8	High	0.0002058	0.0001372	2.05
High	FGAKCIAVGESDGSIWNPDGIDPK	1xCarbamidomethyl [C5]; 1xGG [K4]	0.000106352	0.000111191	1	2	1	P00367	1	2647.25	High	0.0001448	4.01e-05	2.05
High	LSLDKVFR	1xGG [K5]	0.000941331	0.000224516	1	2	2	A0A087WYB4	1	1091.62	High	0.0002058	0.0004284	2.05
High	NLPYVYIPSKTDLGAAAGSK	1xGG [K10]	5.02695e-05	0.000111191	1	1	1	Q9NX24	1	2179.14	High	0.0001448	1.774e-05	2.05
High	AELIKTHHNDTELIR	1xGG [K5]	1.94772e-05	0.000111191	1	1	2	P49915	1	1904	High	0.0001448	6.296e-06	2.05
High	SFLYEIVSNKR	1xGG [K10]	0.0583046	0.00422365	1	3	1	Q9Y3Z3	1	1469.77	High	0.002933	0.03794	2.05
High	DAVAKAVLECKPLGIK	1xCarbamidomethyl [C10]; 1xGG [K5]	1.04615e-06	0.000111191	1	4	1	A0A0A0MTC1	1	1826.02	High	0.0001448	2.627e-07	2.05
High	IQLQPTSIEKEVFPIMAK	1xGG [K10]	1.01381e-05	0.000111191	1	1	1	Q9Y5P6	1	2186.19	High	0.0001448	3.109e-06	2.05
High	IAPQYYDMSNFPQCEAKR	1xCarbamidomethyl [C14]; 1xGG [K17]	0.000330929	0.000224516	1	1	2	O43143	1	2332.05	High	0.0002058	0.0001373	2.05
High	TLLPMPGVMVGDIGKK	1xGG [K16]	3.98302e-05	0.000111191	1	1	1	O15254	1	1769.97	High	0.0001448	1.378e-05	2.05
High	MLDEKTPPSPSGQPEEPGMVR	1xGG [K5]	0.000119139	0.000111191	1	4	1	M0R0S1	1	2396.12	High	0.0001448	4.53e-05	2.05
High	LGPEKSINSEVLK	1xGG [K5]	0.01156	0.00115314	1	2	1	Q7Z333	1	1527.84	High	0.0007926	0.006551	2.05
High	LDPSIFESLQKER	1xGG [K11]	0.000293743	0.000224516	1	2	1	Q9Y265	1	1675.86	High	0.0002058	0.0001211	2.04
High	FNFSGSKVQTPEVDVK	1xGG [K7]	0.0432433	0.00291441	1	1	1	Q09666	1	1895.95	High	0.002008	0.02733	2.04
High	KNELEQKMLLNLHK	1xGG [K7]	0.00136259	0.000224516	1	1	1	O00487	2	1852.01	High	0.0002058	0.0006433	2.04
High	YQEESKTLSLVSR	1xGG [K6]	0.0220943	0.00146342	1	3	1	Q10570	1	1653.84	High	0.001069	0.01317	2.04
High	TVFIDVEEVKNK	1xGG [K12]	9.22815e-05	0.000111191	1	2	1	Q8TE76	1	1534.81	High	0.0001448	3.438e-05	2.04
High	TMKEDLEAVVER	1xGG [K3]	3.59609e-05	0.000111191	1	1	2	Q03169	1	1533.76	High	0.0001448	1.23e-05	2.04
High	SLQDLQQKDIGVKPEFSFNIPR	1xGG [K8]	0.000223695	0.000224516	1	2	2	K7ELM1	1	2673.4	High	0.0002058	9.019e-05	2.04
High	LSPFIENVDKQTLR	1xGG [K10]	1.37756e-05	0.000111191	1	1	1	Q68DQ2	1	1773.95	High	0.0001448	4.333e-06	2.04
High	FQKAPFEEIAAQCESK	1xCarbamidomethyl [C13]; 1xGG [K3]	0.0385313	0.00260598	1	2	1	Q14156	1	1996.94	High	0.001869	0.02417	2.04
High	NAPPTAIGIPTKLLPQNPEAK	1xGG [K12]	0.00252035	0.000224516	1	3	1	H3BQI2	1	2284.27	High	0.0002058	0.00125	2.04
High	GFSIGIGDVTPGQGLLKAK	1xGG [K17]	0.000530176	0.000224516	1	1	1	O14802	1	1972.09	High	0.0002058	0.0002303	2.04
High	LDAQVKELVLK	1xGG [K6]	0.000957531	0.000224516	1	2	1	P04843	1	1369.8	High	0.0002058	0.0004372	2.04
High	AVGKVIPELNGK	1xGG [K4]	0.00476861	0.000480093	1	2	1	P04406	1	1338.77	High	0.0003835	0.002511	2.04
High	VEGTLKGPEVDLKGPR	1xGG [K13]	9.02097e-05	0.000111191	1	1	1	Q09666	2	1808.99	High	0.0001448	3.353e-05	2.03
High	AKLGMPQFLSPEAQSLLR	1xGG [K2]	1.94258e-06	0.000111191	1	4	1	B1AXG1	1	2100.13	High	0.0001448	5.153e-07	2.03
High	FLNAENAQKFK	1xGG [K]	0.000307389	0.000224516	1	4	2	P43487	1	1423.73	High	0.0002058	0.0001273	2.03
High	DCLTQACSALTGKGVR	2xCarbamidomethyl [C2; C7]; 1xGG [K13]	0.00588538	0.00058774	1	1	1	Q13795	1	1850.88	High	0.0004575	0.003146	2.03
High	LKETAESVLK	1xGG [K2]	9.02097e-05	0.000111191	1	3	2	P34932	1	1231.69	High	0.0001448	3.343e-05	2.03
High	SEIDMNDIKAFYQK	1xGG [K9]	0.00109761	0.000224516	1	1	1	P04083	1	1815.86	High	0.0002058	0.0005068	2.03
High	EELVKNLGTIAK	1xGG [K5]	0.00127989	0.000224516	1	3	1	P14625	1	1428.81	High	0.0002058	0.0005995	2.03
High	FSGFYSMQKQNHLQADNFYQTV	1xGG [K9]	0.00263785	0.000224516	1	1	1	Q9NZV1	1	2767.26	High	0.0002058	0.001318	2.03
High	KQIKDLGSELVR	1xGG [K4]	0.0794055	0.00538216	1	1	1	P08581	2	1499.85	High	0.003744	0.05321	2.03
High	VKGEEIYSMDEGIR	1xGG [K2]	0.00755679	0.00058774	1	1	1	Q96P70	1	1739.83	High	0.0004575	0.004124	2.03
High	KAYLPQELLGK	1xGG [K1]	0.00311155	0.000350266	1	5	1	P51398	1	1373.78	High	0.0002919	0.001577	2.03
High	AVHISNPKTAEFQVAR	1xGG [K8]	0.00309388	0.000350266	1	1	2	Q9NSD9	1	1881.99	High	0.0002919	0.001561	2.03
High	GDINVLLCGDPGTAKSQFLK	1xCarbamidomethyl [C8]; 1xGG [K15]	0.000587262	0.000224516	1	2	1	P49736	1	2247.14	High	0.0002058	0.0002573	2.03
High	FMNSAVYKDLLQSLSEK	1xGG [K8]	4.35049e-06	0.000111191	1	2	1	B3KSW4	1	2087.05	High	0.0001448	1.237e-06	2.02
High	LKIDFGEAAR	1xGG [K2]	0.00622959	0.00058774	1	1	1	P08754	1	1233.66	High	0.0004575	0.003336	2.02
High	AYKTTWGDGGENSPCNVVSK	1xCarbamidomethyl [C15]; 1xGG [K3]	0.00242185	0.000224516	1	5	2	O00161	1	2284.03	High	0.0002058	0.001203	2.02
High	DAVDWVHYKGSLK	1xGG [K9]	1.24373e-05	0.000111191	1	3	1	P49902	1	1631.82	High	0.0001448	3.879e-06	2.02
High	LLQNPKVTEFDAAR	1xGG [K6]	0.00116187	0.000224516	1	6	1	A0A2R8YE10	1	1715.91	High	0.0002058	0.0005406	2.02
High	EVLQYLAKHENTR	1xGG [K8]	4.43671e-05	0.000111191	1	1	1	O14503	1	1714.89	High	0.0001448	1.55e-05	2.02
High	WILGEEPVEKR	1xGG [K10]	0.00371223	0.000350266	1	1	1	Q8TE76	1	1469.77	High	0.0002919	0.001903	2.02
High	SGPLGDQPFAGLLPKNLSR	1xGG [K15]	0.0016536	0.000224516	1	5	1	H7C454	1	2081.11	High	0.0002058	0.0007925	2.02
High	TVTPDASVYSDIVGKIVGK	1xGG [K15]	0.00312932	0.000350266	1	6	1	H3BQ06	1	2063.1	High	0.0002919	0.001586	2.02
High	QLEIVGEKLSR	1xGG [K8]	0.00379774	0.000350266	1	2	1	Q9Y6A1	1	1385.77	High	0.0002919	0.001959	2.02
High	CNEPAVWSQLAQAQLQKDLVK	1xCarbamidomethyl [C1]; 1xGG [K21]	6.94772e-05	0.000111191	1	2	1	A0A087WX41	1	2540.29	High	0.0001448	2.525e-05	2.02
High	LTKLCPAMGYTFR	1xCarbamidomethyl [C5]; 1xGG [K3]	0.000352253	0.000224516	1	1	1	Q53EP0	1	1671.83	High	0.0002058	0.0001474	2.02
High	KAVGHLIPFMEK	1xGG [K1]	1.56973e-05	0.000111191	1	2	1	Q99707	1	1483.81	High	0.0001448	5e-06	2.02
High	LCQLKGPTCQYR	2xCarbamidomethyl [C2; C9]; 1xGG [K5]	1.96996e-05	0.000111191	1	1	1	Q13444	1	1637.79	High	0.0001448	6.38e-06	2.02
High	MQEQKNEGCQVYGFLEVNK	1xCarbamidomethyl [C9]; 1xGG [K5]	1.60579e-05	0.000111191	1	4	2	Q9Y282	1	2415.11	High	0.0001448	5.109e-06	2.02
High	GELEKLFPR	1xGG [K5]	0.000527173	0.000224516	1	6	1	J3KR97	1	1202.65	High	0.0002058	0.0002284	2.02
High	VADLILEKQPAYVK	1xGG [K8]	6.81308e-06	0.000111191	1	2	1	C9JA29	1	1700.96	High	0.0001448	2.015e-06	2.02
High	ELIGKHAIPNLVK	1xGG [K5]	0.100867	0.0072071	1	2	1	C9JZR2	1	1545.91	High	0.005165	0.06949	2.01
High	KAVGTPAGGGFPR	1xGG [K1]	0.000424839	0.000224516	1	4	2	Q07352	1	1328.71	High	0.0002058	0.0001812	2.01
High	ATLPSPDKLPGFK	1xGG [K8]	7.60835e-05	0.000111191	1	2	1	P22314	1	1484.81	High	0.0001448	2.783e-05	2.01
High	GVHQSVATDGPSSTQPALPKAR	1xGG [K20]	0.0136187	0.00115314	1	4	2	F5H5N1	1	2318.18	High	0.000853	0.00779	2.01
High	EVSILYPGAKDQR	1xGG [K10]	6.45343e-05	0.000111191	1	1	2	Q8TE76	1	1589.83	High	0.0001448	2.325e-05	2.01
High	VQTIIEHLQEKR	1xGG [K11]	6.43702e-06	0.000111191	1	4	2	Q9P2E3	1	1607.89	High	0.0001448	1.888e-06	2.01
High	GLANLASGCPDKVR	1xCarbamidomethyl [C9]; 1xGG [K12]	7.08932e-06	0.000111191	1	2	2	E9PHY8	1	1571.8	High	0.0001448	2.097e-06	2.01
High	NKPGEIAKYMETVK	1xGG [K8]	0.00254923	0.000224516	1	3	1	Q99986	1	1721.89	High	0.0002058	0.001267	2.01
High	DLEEFFSTVGKVR	1xGG [K11]	1.65203e-05	0.000111191	1	6	2	Q14498	1	1640.83	High	0.0001448	5.265e-06	2.01
High	ALTEELHQKVSEEAK	1xGG [K9]	5.08436e-05	0.000111191	1	3	1	A0A0A0MTC1	1	1825.93	High	0.0001448	1.79e-05	2.01
High	RKEANAFEEQLLK	1xGG [K2]	0.00146725	0.000224516	1	1	1	O43683	2	1689.89	High	0.0002058	0.0006959	2
High	FADTTVQSDMKHWPFR	1xGG [K11]	0.00143422	0.000224516	1	1	2	P17066	1	2079.97	High	0.0002058	0.0006781	2
High	DMALNIGNEIDAQNPQIKR	1xGG [K18]	1.68998e-05	0.000111191	1	3	1	O00161	1	2254.12	High	0.0001448	5.394e-06	2
High	QIIAGKAVEQGGAFSNPETLDLYR	1xGG [K6]	9.82276e-05	0.000111191	1	1	1	Q86V21	1	2691.37	High	0.0001448	3.666e-05	2
High	FLSGLELVKQGAEAR	1xGG [K9]	0.000509509	0.000224516	1	2	1	Q96S44	1	1731.94	High	0.0002058	0.0002209	2
High	VKLGVDTIAK	1xGG [K2]	0.00980967	0.000698764	1	2	1	Q9BZV1	1	1157.69	High	0.0005331	0.005478	2
High	LDSLPPVIKFCTSAADMK	1xCarbamidomethyl [C11]; 1xGG [K9]	0.00156208	0.000224516	1	2	1	F8VTY2	1	2107.06	High	0.0002058	0.0007462	2
High	VKTLAMDTILANAR	1xGG [K2]	4.56445e-05	0.000111191	1	4	1	P46926	1	1630.89	High	0.0001448	1.595e-05	2
High	QQSQLSKLQEVSLR	1xGG [K7]	0.00223623	0.000224516	1	8	1	A0A2R8Y5Q8	1	1757.95	High	0.0002058	0.001101	2
High	YIVPMLTVDGKR	1xGG [K11]	0.000117794	0.000111191	1	1	1	P14550	1	1505.81	High	0.0001448	4.481e-05	2
High	GLEKAGLLTK	1xGG [K4]	7.31193e-05	0.000111191	1	1	1	P04424	1	1143.67	High	0.0001448	2.669e-05	2
High	AGAGPLPSSESKYEIASVPVSLQTLKPVTDR	1xGG [K12]	0.00244959	0.000224516	1	3	1	Q5T0D5	1	3311.75	High	0.0002058	0.001218	2
High	SSDLVKLAQECCYHNNR	2xCarbamidomethyl [C11; C12]; 1xGG [K6]	5.91148e-06	0.000111191	1	1	1	Q9NVH2	1	2207.99	High	0.0001448	1.725e-06	2
High	FSSSKISPALSVTEAQDK	1xGG [K5]	2.20686e-05	0.000111191	1	2	1	Q92543	1	2009.02	High	0.0001448	7.233e-06	2
High	AKPLMELIER	1xGG [K2]	0.000307389	0.000224516	1	2	1	P42892	0	1313.72	High	0.0002058	0.0001267	2
High	ALAAPAAEEKEEAREKMLAAK	2xGG [K10; K16]	0.00565577	0.00058774	1	1	1	Q01650	3	2455.26	High	0.0004575	0.003007	2
High	EKLCFLDKVEPHATIAEIK	1xCarbamidomethyl [C4]; 1xGG [K2]	7.27054e-05	0.000111191	1	3	1	Q9NZ01	2	2355.24	High	0.0001448	2.646e-05	2
High	NKEDFEKTLSQAIVK	1xGG [K7]	0.0212442	0.00146342	1	3	1	H0Y8D9	2	1863.98	High	0.001069	0.01265	2
High	LNFIVTGLQDIDKCR	1xCarbamidomethyl [C14]; 1xGG [K13]	2.83315e-05	0.000111191	1	1	1	Q9BTT4	1	1905.99	High	0.0001448	9.48e-06	1.99
High	AQGWAPLKPLPPSAK	1xGG [K8]	7.18845e-05	0.000111191	1	4	2	B0QZ18	0	1674.93	High	0.0001448	2.617e-05	1.99
High	HKSIELFYK	1xGG [K2]	0.000403674	0.000224516	1	1	3	P78527	1	1278.68	High	0.0002058	0.0001714	1.99
High	QKIHPTSVISGYR	1xGG [K2]	0.000821237	0.000224516	1	4	1	P17987	1	1599.86	High	0.0002058	0.0003707	1.99
High	LCSPPADLHKVGTVVTPDNDIYIAGGQVPLK	1xCarbamidomethyl [C2]; 1xGG [K10]	0.0670228	0.00450458	1	2	1	Q8IY47	1	3388.76	High	0.0032	0.04423	1.99
High	VQAGDVITIDKATGK	1xGG [K15]	0.000109414	0.000111191	1	2	1	Q9Y230	1	1629.88	High	0.0001448	4.119e-05	1.99
High	AGLSKLPDLKDAEAVQK	1xGG [K5]	0.000354258	0.000224516	1	1	1	Q15388	2	1897.04	High	0.0002058	0.0001484	1.99
High	KDLQLLEDGDLTVIGDR	1xGG [K1]	1.14219e-05	0.000111191	1	3	1	O15439	1	2014.05	High	0.0001448	3.536e-06	1.99
High	AVEPAQQYDMFNIYIKR	1xGG [K16]	0.0009521	0.000224516	1	1	1	Q9HCS7	1	2200.09	High	0.0002058	0.0004359	1.99
High	IDKTDYMVGSYGPR	1xGG [K3]	0.0233669	0.00167014	1	3	1	P52565	1	1715.81	High	0.001214	0.01402	1.99
High	EAVLLLKK	1xGG [K7]	0.00435364	0.000350266	1	3	1	P36578	1	1027.65	High	0.0002919	0.002269	1.99
High	AWLKEHVEPVFGFPQFVR	1xGG [K4]	3.91576e-05	0.000111191	1	1	1	O75792	1	2300.2	High	0.0001448	1.35e-05	1.99
High	SVLLCKVVGAR	1xCarbamidomethyl [C5]; 1xGG [K6]	4.9702e-05	0.000111191	1	1	2	Q8IXI1	1	1315.75	High	0.0001448	1.746e-05	1.99
High	LTDYISKVKE	1xGG [K7]	0.00112928	0.000224516	1	1	1	O75915	2	1309.7	High	0.0002058	0.0005232	1.99
High	EASIDILHSIVKR	1xGG [K12]	1.49606e-06	0.000111191	1	2	1	O00231	1	1594.89	High	0.0001448	3.875e-07	1.99
High	NLLALDKDSFSDPYAHICFLHR	1xCarbamidomethyl [C18]; 1xGG [K7]	0.000186546	0.000224516	1	2	1	Q9NZM1	1	2746.34	High	0.0002058	7.387e-05	1.99
High	AKEALELTDTGLLSGSEER	1xGG [K2]	4.2397e-05	0.000111191	1	1	1	Q14204	1	2133.07	High	0.0001448	1.475e-05	1.99
High	KQLQDIATLADQRR	1xGG [K1]	9.33352e-05	0.000111191	1	1	1	O95373	2	1769.96	High	0.0001448	3.476e-05	1.99
High	ELKESLQDTQPVGVLVDCCK	2xCarbamidomethyl [C18; C19]; 1xGG [K3]	0.000198563	0.000224516	1	3	1	E9PMU0	1	2432.18	High	0.0002058	7.9e-05	1.99
High	WLKGGVVLK	1xGG [K3]	0.00140193	0.000224516	1	4	1	P35613	1	1113.68	High	0.0002058	0.0006605	1.99
High	ISNTAISISDHTALAQFCKEK	1xCarbamidomethyl [C18]; 1xGG [K19]	5.59953e-05	0.000111191	1	6	1	P22102	1	2448.22	High	0.0001448	1.987e-05	1.99
High	VINLNDNTFTEKGAVAMAETLK	1xGG [K12]	0.000110037	0.000111191	1	2	1	P46060	1	2493.27	High	0.0001448	4.145e-05	1.99
High	SVKVPIYDFTTHSR	1xGG [K3]	1.99246e-05	0.000111191	1	1	1	Q9NWZ5	1	1763.91	High	0.0001448	6.483e-06	1.99
High	MLFDYLADKHGFR	1xGG [K9]	2.98168e-05	0.000111191	1	4	2	P60228	1	1726.84	High	0.0001448	1.001e-05	1.99
High	DQEKLSLMYAR	1xGG [K4]	0.000509509	0.000224516	1	1	1	P78527	1	1467.73	High	0.0002058	0.0002209	1.99
High	GMGSLDAMDKHLSSQNR	1xGG [K10]	0.000165586	0.000111191	1	2	1	H0Y4R1	1	1960.9	High	0.0001448	6.481e-05	1.98
High	NPENWAYYKGLEK	1xGG [K9]	0.00585202	0.00058774	1	2	1	Q9BXJ9	1	1725.82	High	0.0004575	0.003125	1.98
High	YSPSPLSMKQLLDFGSENACER	1xCarbamidomethyl [C20]; 1xGG [K9]	8.67403e-07	0.000111191	1	1	2	Q16654	1	2643.22	High	0.0001448	2.141e-07	1.98
High	KVVCVDQQRPNIPNR	1xCarbamidomethyl [C4]; 1xGG [K1]	0.000957531	0.000224516	1	1	1	Q04771	1	1937.01	High	0.0002058	0.0004363	1.98
High	FASYLTFSPSEVKSLR	1xGG [K13]	2.4241e-06	0.000111191	1	1	1	P54886	1	1946	High	0.0001448	6.555e-07	1.98
High	IEELGSELKEHYK	1xGG [K13]	0.000914939	0.000224516	1	1	1	Q14181	1	1688.85	High	0.0002058	0.0004176	1.98
High	YEALAKQVASEMR	1xGG [K6]	3.7222e-07	0.000111191	1	1	1	O43293	1	1609.8	High	0.0001448	8.499e-08	1.98
High	GIPNYEFKLGK	1xGG [K8]	0.0255536	0.00167014	1	1	1	Q92890	1	1379.73	High	0.001214	0.01548	1.98
High	VLNLEALKQK	1xGG [K8]	0.000427259	0.000224516	1	2	1	Q8TCE6	1	1269.75	High	0.0002058	0.0001822	1.98
High	GLVKNIPQSTEILK	1xGG [K4]	7.22938e-05	0.000111191	1	1	1	O95456	1	1653.95	High	0.0001448	2.636e-05	1.98
High	GYKPPDEGPSEYQTIPLNKIEDFGVHCK	1xCarbamidomethyl [C27]; 1xGG [K19]	0.000127536	0.000111191	1	2	1	Q92905	1	3332.59	High	0.0001448	4.888e-05	1.98
High	IQRPPEDSIQPYEKIK	1xGG [K14]	1.96996e-05	0.000111191	1	9	1	E7EUC7	1	2055.09	High	0.0001448	6.397e-06	1.98
High	DAFALAKEK	1xGG [K9]	0.000712435	0.000224516	1	6	1	P17980	1	1106.58	High	0.0002058	0.0003169	1.98
High	IKILGSEGEPAFR	1xGG [K2]	0.000557988	0.000224516	1	2	1	E7ETY7	1	1530.83	High	0.0002058	0.0002435	1.97
High	TGEEIFGTIGMRPNAKNNR	1xGG [K16]	0.000732973	0.000224516	1	2	1	E9PKG1	1	2219.1	High	0.0002058	0.000327	1.97
High	DITGKLKDPANFQYPAESVLAYKEGHLSPDIVAEQK	2xGG [K7; K23]	0.0293748	0.00208947	1	4	1	B4DLR8	3	4200.12	High	0.001508	0.01801	1.97
High	VALVGPNGAGKSTLLK	1xGG [K11]	0.000457389	0.000224516	1	1	1	Q9UG63	1	1638.95	High	0.0002058	0.0001964	1.97
High	IANNSYACKHPEVQSILK	1xCarbamidomethyl [C8]; 1xGG [K9]	0.0081818	0.000698764	1	3	1	E9PR89	1	2186.1	High	0.0005331	0.004492	1.97
High	DTYLKGLVK	1xGG [K5]	0.00808946	0.000698764	1	3	1	H7BXI1	1	1150.65	High	0.0005331	0.004439	1.97
High	LTQEETNFKSLVHDLFQK	1xGG [K9]	1.5967e-05	0.000111191	1	2	1	Q9NTJ3	1	2291.17	High	0.0001448	5.088e-06	1.97
High	VEEFLYEKLDR	1xGG [K8]	0.000481376	0.000224516	1	5	2	B7ZC39	1	1554.78	High	0.0002058	0.0002067	1.97
High	GDVQLFDLQKSSQKPTVLIK	1xGG [K10]	0.000146981	0.000111191	1	1	1	Q96EX3	1	2358.3	High	0.0001448	5.704e-05	1.97
High	DFSPEALKK	1xGG [K8]	0.00069642	0.000224516	1	5	2	A0A087WZK9	1	1148.59	High	0.0002058	0.000309	1.97
High	TAQWKALSMNTENAK	1xGG [K5]	4.02851e-05	0.000111191	1	1	1	H7C3C4	1	1806.88	High	0.0001448	1.394e-05	1.97
High	VATQAVEDVLNIAKR	1xGG [K14]	0.00602073	0.00058774	1	3	1	Q4G0N4	1	1740.96	High	0.0004575	0.003229	1.97
High	AFEKNIFNK	1xGG [K4]	2.9648e-05	0.000111191	1	8	2	P61923	1	1224.64	High	0.0001448	9.996e-06	1.97
High	ELDQWVEQLNECKQLNENQVR	1xCarbamidomethyl [C12]; 1xGG [K13]	8.57165e-05	0.000111191	1	2	1	P62714	1	2786.32	High	0.0001448	3.169e-05	1.97
High	GLKGTWEELCNSCEMENEVLK	2xCarbamidomethyl [C10; C13]; 1xGG [K3]	2.22619e-06	0.000111191	1	1	1	O95573	1	2640.17	High	0.0001448	5.96e-07	1.97
High	ADALYPVVSAASICAKVAR	1xCarbamidomethyl [C14]; 1xGG [K16]	0.00228776	0.000224516	1	1	1	O75792	1	2076.09	High	0.0002058	0.001131	1.97
High	VLGLLGALDPYKHK	1xGG [K12]	3.93805e-05	0.000111191	1	1	1	P42345	1	1637.94	High	0.0001448	1.361e-05	1.97
High	AADFLSEPEGGPEMAKEK	1xGG [K18]	0.000420042	0.000224516	1	3	1	A0A0A0MTC1	1	2019.93	High	0.0002058	0.0001789	1.96
High	EKPMWLHKGWQPCMYISFLDMALFNR	1xCarbamidomethyl [C13]; 2xOxidation [M4; M14]; 1xGG [K2]	0.0287281	0.00208947	1	2	1	Q9NYP8	1	3444.61	High	0.001508	0.01758	1.96
High	MAEPFTKALDMLDAEK	1xGG [K7]	0.00386315	0.000350266	1	1	1	Q9HAV4	1	1923.92	High	0.0002919	0.001997	1.96
High	GKSLESLDTSLFAK	1xGG [K2]	0.000405972	0.000224516	1	1	2	Q12874	1	1609.84	High	0.0002058	0.0001718	1.96
High	VQEYPTLKVPYETLNKR	1xGG [K8]	7.18845e-05	0.000111191	1	7	1	Q7L5Y9	2	2192.17	High	0.0001448	2.611e-05	1.96
High	DFIGVDSTGKR	1xGG [K10]	0.00525276	0.000480093	1	1	1	Q9NR50	1	1308.65	High	0.0003835	0.002785	1.96
High	CKQLICDPSYVK	2xCarbamidomethyl [C1; C6]; 1xGG [K2]	4.52688e-06	0.000111191	1	2	2	P50395	1	1624.78	High	0.0001448	1.291e-06	1.96
High	AVAFSPVTELKK	1xGG [K11]	0.00568802	0.00058774	1	1	1	P17858	1	1403.79	High	0.0004575	0.00303	1.96
High	IQPSFQSPVKISEIMR	1xGG [K10]	0.000108795	0.000111191	1	2	1	Q5TGL8	1	1974.05	High	0.0001448	4.093e-05	1.96
High	LPVPAAAPTPWETHKGALP	1xGG [K15]	0.013542	0.00115314	1	2	1	Q12788	1	2067.1	High	0.000853	0.007773	1.96
High	SKACFGAENLMR	1xCarbamidomethyl [C4]; 1xGG [K2]	0.0124417	0.00115314	1	1	1	Q9NVN8	1	1497.69	High	0.000853	0.00709	1.96
High	LCDFGSAKQLVR	1xCarbamidomethyl [C2]; 1xGG [K8]	5.16014e-08	0.000111191	1	3	1	P49840	1	1507.77	High	0.0001448	9.92e-09	1.96
High	VKDASPNQVAEKVASR	1xGG [K12]	0.000262222	0.000224516	1	1	2	O43402	2	1812.96	High	0.0002058	0.0001067	1.96
High	SYAGEKILGPFHK	1xGG [K6]	0.0152455	0.00115314	1	7	1	Q9NTJ3	1	1560.82	High	0.000853	0.008803	1.96
High	DLIHGAPVGKPAANR	1xGG [K10]	0.00016843	0.000111191	1	3	1	Q14683	0	1629.88	High	0.0001448	6.618e-05	1.96
High	YGLKHLTEEKPDGLINEATR	1xGG [K4]	0.0411603	0.00270229	1	12	1	Q5JTY5	1	2398.24	High	0.001936	0.02587	1.96
High	APIPQKQEILVEPEPLFGAPKR	1xGG [K21]	0.000172297	0.000111191	1	2	1	C9JD50	2	2571.43	High	0.0001448	6.752e-05	1.96
High	LGMLSPEGTCKAFDTAGNGYCR	2xCarbamidomethyl [C10; C21]; 1xGG [K11]	0.00114221	0.000224516	1	2	1	P49327	1	2519.11	High	0.0002058	0.0005304	1.95
High	VDDAKALIADSGLK	1xGG [K5]	0.00507654	0.000480093	1	4	1	A0A2R8Y6Y7	1	1529.82	High	0.0003835	0.002685	1.95
High	DTNDYFNQAKILK	1xGG [K10]	1.66144e-05	0.000111191	1	2	2	Q6YHU6	1	1683.83	High	0.0001448	5.323e-06	1.95
High	FLIDNPSEKITEIELR	1xGG [K9]	6.71505e-05	0.000111191	1	1	1	Q9P2I0	1	2031.08	High	0.0001448	2.423e-05	1.95
High	ALADDDFLTVTGKTVR	1xGG [K13]	0.000396856	0.000224516	1	1	1	P33991	1	1835.95	High	0.0002058	0.0001681	1.95
High	TSDFNTFLAQEGCTKGK	1xCarbamidomethyl [C13]; 1xGG [K17]	0.00213662	0.000224516	1	2	1	Q9UHD1	1	2017.93	High	0.0002058	0.001048	1.95
High	NTPVYVSSPTWENHNAVFSAAGFKDIR	1xGG [K24]	0.00295609	0.000350266	1	1	1	P17174	1	3121.51	High	0.0002919	0.001487	1.95
High	MIQVYFPKEGR	1xGG [K8]	0.000222429	0.000224516	1	4	1	P82650	1	1481.76	High	0.0002058	8.92e-05	1.95
High	VAELLAQGHTKPPER	1xGG [K11]	0.000158236	0.000111191	1	2	2	Q969U6	0	1759.94	High	0.0001448	6.163e-05	1.95
High	QLTFEEIAKSAK	1xGG [K9]	0.000259262	0.000224516	1	3	2	Q9UNM6	1	1478.78	High	0.0002058	0.0001058	1.95
High	AKVLLSALER	1xGG [K2]	0.00140993	0.000224516	1	2	2	P11586	1	1213.73	High	0.0002058	0.0006648	1.95
High	LLGEDSPVSKLQVK	1xGG [K10]	0.00106077	0.000224516	1	1	1	Q9HAU8	1	1626.91	High	0.0002058	0.0004891	1.95
High	VDNIIKAAPR	1xGG [K6]	0.00014206	0.000111191	1	1	2	P78371	1	1210.69	High	0.0001448	5.5e-05	1.95
High	DLAKQVLSGSGESVTK	1xGG [K4]	0.000293743	0.000224516	1	2	1	Q9UNY4	1	1732.91	High	0.0002058	0.0001208	1.95
High	YHTAGLVEKNKDPIPPELTR	1xGG [K11]	0.0232365	0.00167014	1	1	1	Q96H55	2	2392.26	High	0.001214	0.01393	1.95
High	AIIKPQYVDQIPKAAK	1xGG [K16]	0.0265719	0.0018971	1	4	1	P61221	1	1897.09	High	0.001373	0.01611	1.95
High	VMGFLADKKPEQGQR	1xGG [K8]	3.26522e-05	0.000111191	1	2	1	Q9UKF6	1	1817.93	High	0.0001448	1.105e-05	1.95
High	ILTPIIFKEENLR	1xGG [K8]	5.79355e-05	0.000111191	1	4	1	P82650	1	1699.97	High	0.0001448	2.062e-05	1.95
High	KVVVCDNGTGFVK	1xCarbamidomethyl [C5]; 1xGG [K1]	0.000408284	0.000224516	1	3	1	P61160	1	1536.78	High	0.0002058	0.0001735	1.95
High	DGATLILSKVGVSQQPEDSQQDLPGER	1xGG [K9]	1.1263e-06	0.000111191	1	2	1	O15031	1	2981.48	High	0.0001448	2.847e-07	1.95
High	VEAIPNCKSEEETSPLVTHQNPAGPVASAPELESKESVL	1xCarbamidomethyl [C7]; 2xGG [K8; K35]	0.0185659	0.00146342	1	1	1	P43007	2	4372.12	High	0.001069	0.01092	1.95
High	SSKSAPEGGTIIYMPPENYEPGQK	1xGG [K3]	0.000140456	0.000111191	1	1	1	O43353	1	2694.27	High	0.0001448	5.422e-05	1.95
High	FNVLKVTK	1xGG [K5]	0.000340457	0.000224516	1	2	1	P62280	1	1062.63	High	0.0002058	0.000142	1.94
High	SKDITSLFR	1xGG [K2]	0.0722036	0.00488974	1	4	1	Q99570	1	1180.63	High	0.003467	0.04811	1.94
High	CPDIATQLAGTKK	1xCarbamidomethyl [C1]; 1xGG [K12]	0.00585202	0.00058774	1	4	1	P48637	1	1516.78	High	0.0004575	0.003132	1.94
High	LNQDVLLVNESKK	1xGG [K12]	0.0142477	0.00115314	1	1	1	Q9UPZ3	1	1613.89	High	0.000853	0.0082	1.94
High	LMEVCKEKDFSPEALKK	1xCarbamidomethyl [C5]; 1xGG [K6]	0.000312668	0.000224516	1	5	1	A0A087WZK9	3	2166.09	High	0.0002058	0.0001294	1.94
High	AVEPGLVQKFSLR	1xGG [K9]	0.0100345	0.000698764	1	2	1	Q9P2E5	1	1557.87	High	0.0005331	0.005599	1.94
High	ELDIMEPKVPDDIYK	1xGG [K8]	0.00047865	0.000224516	1	1	1	Q13200	1	1918.95	High	0.0002058	0.0002056	1.94
High	DYPDFSPSVDAEAIQKAIR	1xGG [K16]	0.000593973	0.000224516	1	4	1	P12429	1	2236.09	High	0.0002058	0.0002597	1.94
High	GKEDEGEEAASPMLQIQR	1xGG [K2]	3.64834e-06	0.000111191	1	3	1	Q14204	1	2101.98	High	0.0001448	1.021e-06	1.94
High	LTLLAPLNSVFKDGTPPIDAHTR	1xGG [K12]	4.81864e-06	0.000111191	1	4	1	Q15582	1	2590.4	High	0.0001448	1.379e-06	1.94
High	AQPWLFDAPKFR	1xGG [K10]	0.0240299	0.00167014	1	4	1	J3KQJ3	1	1589.82	High	0.001214	0.01446	1.94
High	ISKLYGDLK	1xGG [K3]	0.000213766	0.000224516	1	2	2	P31040	1	1150.65	High	0.0002058	8.537e-05	1.94
High	YQVEYDAYKLSR	1xGG [K9]	0.00485069	0.000480093	1	1	1	P17152	1	1648.8	High	0.0003835	0.002553	1.93
High	QHIPYREDKNLTGTAR	1xGG [K9]	0.00115528	0.000224516	1	3	2	P48729	2	2013.03	High	0.0002058	0.000538	1.93
High	FTILGGKLPK	1xGG [K7]	0.00134717	0.000224516	1	3	2	Q96I63	1	1187.71	High	0.0002058	0.0006345	1.93
High	GKPLLLSAPGGQEDPAPEIPSSAPAAPSSAPR	1xGG [K2]	8.19108e-05	0.000111191	1	2	1	Q13487	0	3179.63	High	0.0001448	3.014e-05	1.93
High	ETIAKCIADLK	1xCarbamidomethyl [C6]; 1xGG [K5]	0.000183397	0.000224516	1	2	1	P24539	1	1375.72	High	0.0002058	7.254e-05	1.93
High	AEFEQIVLGKR	1xGG [K10]	0.0236299	0.00167014	1	1	1	Q16831	1	1403.76	High	0.001214	0.01421	1.93
High	GFSEGTASTFDYSLKDR	1xGG [K15]	0.000149505	0.000111191	1	1	1	Q709C8	1	1994.91	High	0.0001448	5.798e-05	1.93
High	LKLLNPDDLREEIVK	1xGG [K2]	1.19889e-06	0.000111191	1	1	1	Q86XL3	2	1909.08	High	0.0001448	3.046e-07	1.93
High	SFDTVIMNPPFGTKNNK	1xGG [K14]	0.0187758	0.00146342	1	5	1	B8ZZC8	1	2023.99	High	0.001069	0.01103	1.93
High	HKLDVTSVEDYK	1xGG [K2]	0.000259262	0.000224516	1	4	1	E7ENZ3	1	1547.77	High	0.0002058	0.0001056	1.93
High	LYLNSNKLDFDGLPSGIGK	1xGG [K7]	0.000495242	0.000224516	1	3	1	Q13045	1	2165.12	High	0.0002058	0.0002139	1.93
High	ADLIPYQDSPEGPDHSSASSGVPNPPKAR	1xGG [K27]	0.0142477	0.00115314	1	3	1	H0Y4Q6	1	3103.47	High	0.000853	0.008181	1.93
High	VQEAINSLGGSVFPKLNWSAPR	1xGG [K15]	0.000665464	0.000224516	1	3	1	X6RKY7	1	2484.3	High	0.0002058	0.0002938	1.93
High	AILFLPMSAKS	1xGG [K10]	0.00139397	0.000224516	1	2	1	A0A0A0MQV6	1	1291.71	High	0.0002058	0.0006601	1.93
High	TNLATGIPSSKVK	1xGG [K11]	0.000260738	0.000224516	1	3	1	A0A087WTT2	1	1429.8	High	0.0002058	0.0001059	1.93
High	IGDQWDKQHDMGHMMR	1xGG [K7]	0.0376912	0.00250364	1	1	2	P02751	1	2098.9	High	0.001797	0.02361	1.93
High	TTEATLNSLGISEELKEK	1xGG [K16]	0.000360343	0.000224516	1	2	1	P30530	1	2077.07	High	0.0002058	0.000151	1.93
High	DAQVVGMTTTGAAKYR	1xGG [K14]	4.35049e-06	0.000111191	1	2	1	Q9P2E3	1	1782.88	High	0.0001448	1.233e-06	1.93
High	GYDAPLCNLLLFKK	1xCarbamidomethyl [C7]; 1xGG [K13]	0.000170353	0.000111191	1	2	1	O60488	1	1765.93	High	0.0001448	6.668e-05	1.93
High	ALQLQLDGNGKLR	1xGG [K11]	0.00239442	0.000224516	1	1	1	Q86YV9	1	1539.86	High	0.0002058	0.001185	1.93
High	YCPSIESKVLR	1xCarbamidomethyl [C2]; 1xGG [K8]	0.000252009	0.000224516	1	1	1	Q9Y2Z2	1	1465.75	High	0.0002058	0.0001021	1.93
High	NVGTGLCADTKHGALGSPLR	1xCarbamidomethyl [C7]; 1xGG [K11]	0.00105475	0.000224516	1	1	1	Q86SR1	1	2138.08	High	0.0002058	0.0004868	1.93
High	AVSDKFSPEAASR	1xGG [K5]	0.00377618	0.000350266	1	10	1	E7EPW5	1	1478.72	High	0.0002919	0.001946	1.92
High	NDWHGGAIVSALSQTGSLFKPR	1xGG [K20]	0.000379234	0.000224516	1	6	1	P51398	0	2455.25	High	0.0002058	0.0001596	1.92
High	VLKPIQLTDPGK	1xGG [K3]	0.00253475	0.000224516	1	2	1	Q9Y2P8	0	1422.83	High	0.0002058	0.001261	1.92
High	NKTEDLEATSEHFK	1xGG [K2]	0.000724688	0.000224516	1	2	1	Q9BV40	1	1762.82	High	0.0002058	0.0003229	1.92
High	KGPLIAPGPDGAPAK	1xGG [K1]	0.00637282	0.00058774	1	1	1	P48029	1	1502.83	High	0.0004575	0.003438	1.92
High	LKDGSLFWQSPK	1xGG [K2]	2.51471e-05	0.000111191	1	2	1	A0AVT1	1	1519.79	High	0.0001448	8.334e-06	1.92
High	VVEPLKTYGTIVK	1xGG [K6]	0.0121636	0.00115314	1	9	1	A0A0B4J212	1	1560.9	High	0.000853	0.006905	1.92
High	RKPEDVLDDDDAGSAPLKSSGQHQNDKGK	1xGG [K27]	0.0129437	0.00115314	1	2	1	P35613	3	3221.54	High	0.000853	0.007395	1.92
High	ELKIDIIPNPQER	1xGG [K3]	0.0276296	0.00200094	1	2	1	P08238	1	1678.91	High	0.001446	0.01682	1.92
High	LQPFGDPSDLKEAVTYIR	1xGG [K11]	0.000310898	0.000224516	1	1	1	Q6UXT9	1	2163.11	High	0.0002058	0.0001283	1.92
High	YAQDYNPFWCYKGAIGK	1xCarbamidomethyl [C10]; 1xGG [K12]	0.000113205	0.000111191	1	1	1	Q9NWD8	1	2195	High	0.0001448	4.279e-05	1.92
High	AGAVEKGVPLYR	1xGG [K6]	0.000115805	0.000111191	1	4	2	P06733	1	1373.75	High	0.0001448	4.405e-05	1.92
High	ETPDPWQSLDPFDSLESKPFKK	1xGG [K]	0.00305884	0.000350266	1	2	2	A0A0A6YYG7	1	2705.31	High	0.0002919	0.00155	1.92
High	LQQLKEFR	1xGG [K5]	0.00156208	0.000224516	1	1	3	P26639	1	1175.65	High	0.0002058	0.000747	1.92
High	DEASVYKICR	1xCarbamidomethyl [C9]; 1xGG [K7]	1.65203e-05	0.000111191	1	1	2	O60502	1	1354.64	High	0.0001448	5.284e-06	1.92
High	NFIGDYIGMEEHPELQQFVGKR	1xGG [K21]	0.0252697	0.00167014	1	2	1	Q12965	1	2721.31	High	0.001214	0.01525	1.92
High	QEDLKTLLAHPVTLGEQQWK	1xGG [K5]	9.22815e-05	0.000111191	1	1	2	Q15327	1	2448.29	High	0.0001448	3.422e-05	1.92
High	IFANTESYLKR	1xGG [K10]	0.00089436	0.000224516	1	1	1	Q09161	1	1455.76	High	0.0002058	0.000406	1.91
High	HGFELVELSPEELPEEDDDFPESTGVKR	1xGG [K27]	0.000259262	0.000224516	1	2	1	Q6PD74	1	3314.53	High	0.0002058	0.0001054	1.91
High	FIDTTSKFGHGR	1xGG [K7]	1.7288e-05	0.000111191	1	3	1	P39023	1	1479.73	High	0.0001448	5.531e-06	1.91
High	LTLDKLDVK	1xGG [K5]	0.0012872	0.000224516	1	1	1	P00558	1	1158.67	High	0.0002058	0.0006022	1.91
High	EKSEMVPSCPFIYIIR	1xCarbamidomethyl [C9]; 1xGG [K2]	0.000216206	0.000224516	1	4	1	Q9BW27	1	2083.04	High	0.0002058	8.646e-05	1.91
High	KAQDEGLLSDVVPFKVPGKDTVTK	1xGG [K19]	0.030203	0.00208947	1	2	1	P55084	3	2685.45	High	0.001508	0.01848	1.91
High	LVQFHFTKDLETLK	1xGG [K8]	0.000401388	0.000224516	1	4	1	A0A0C4DGR2	1	1832.99	High	0.0002058	0.00017	1.91
High	LSDFGLCTGLKK	1xCarbamidomethyl [C7]; 1xGG [K11]	5.05557e-05	0.000111191	1	4	1	Q15208	1	1452.75	High	0.0001448	1.779e-05	1.91
High	LSPEPWTPETGLVTDAFKLKR	1xGG [K20]	0.00186366	0.000224516	2	2	1	O60488; O95573	2	2499.32	High	0.0002058	0.0009021	1.91
High	NKVPELQKFFQK	1xGG [K8]	0.000570813	0.000224516	1	1	1	O14548	2	1619.89	High	0.0002058	0.0002493	1.91
High	QDLECLAFTKLSETSR	1xCarbamidomethyl [C5]; 1xGG [K10]	0.00262287	0.000224516	1	2	1	Q5VY60	1	2011.98	High	0.0002058	0.001311	1.91
High	DIKPANVFITATGVVK	1xGG [K3]	0.00036862	0.000224516	1	7	1	Q5TBH1	0	1787.01	High	0.0002058	0.0001547	1.91
High	GHTPLDLTCSTKVK	1xCarbamidomethyl [C9]; 1xGG [K12]	0.0018743	0.000224516	1	1	1	Q00653	1	1670.85	High	0.0002058	0.0009108	1.91
High	EKLDSFLPAHLCKR	1xCarbamidomethyl [C12]; 1xGG [K13]	0.000635887	0.000224516	1	3	1	Q9BZ68	2	1827.95	High	0.0002058	0.0002797	1.91
High	NALLGVTGAPKK	1xGG [K12]	0.00016843	0.000111191	1	1	1	Q96JH7	1	1282.75	High	0.0001448	6.615e-05	1.91
High	KQEPIKDALMLFQR	1xGG [K1]	0.000249164	0.000224516	1	6	1	Q14790	2	1830.99	High	0.0002058	0.0001009	1.91
High	DSFPNFLACKQER	1xCarbamidomethyl [C9]; 1xGG [K10]	0.000262222	0.000224516	1	1	2	P17568	1	1725.8	High	0.0002058	0.000107	1.91
High	GSVLQEAKL	1xGG [K8]	0.0103228	0.000698764	1	1	1	B7ZKQ9	1	1058.58	High	0.0005331	0.005784	1.91
High	KLVWVPSDK	1xGG [K1]	0.000879231	0.000224516	1	3	1	P35579	1	1185.66	High	0.0002058	0.0003998	1.91
High	DTSLSGFKDLFSMKPDQSNVR	1xGG [K8]	4.72262e-05	0.000111191	1	2	1	Q9Y666	1	2486.2	High	0.0001448	1.654e-05	1.91
High	KLLTYLDR	1xGG [K1]	0.0863508	0.00586865	1	1	1	A2RRP1	1	1135.65	High	0.004158	0.05831	1.91
High	SYGEEKAVSFLK	1xGG [K6]	7.54622e-06	0.000111191	1	5	2	F5H2E5	1	1471.74	High	0.0001448	2.249e-06	1.91
High	EGAKDIDISSPEFKIK	1xGG [K14]	0.0245734	0.00167014	1	1	1	Q09666	2	1890.98	High	0.001214	0.01481	1.91
High	AASDYAGKQAHVELAER	1xGG [K8]	7.91678e-05	0.000111191	1	5	3	M0R2B7	1	1929.94	High	0.0001448	2.895e-05	1.91
High	LCGPYEKFICEQDHQNFLR	2xCarbamidomethyl [C2; C10]; 1xGG [K7]	0.000212556	0.000224516	1	2	2	Q92598	1	2568.18	High	0.0002058	8.521e-05	1.91
High	ITGDAFKVQQAR	1xGG [K7]	0.00556012	0.00058774	1	1	1	Q96I24	1	1447.77	High	0.0004575	0.002964	1.9
High	NICKVVEVGSK	1xCarbamidomethyl [C3]; 1xGG [K4]	7.87196e-05	0.000111191	1	4	2	P14618	1	1346.71	High	0.0001448	2.885e-05	1.9
High	AEMVVPDFSELFKER	1xGG [K13]	0.000383564	0.000224516	1	2	1	Q9HD20	1	1910.93	High	0.0002058	0.0001614	1.9
High	DISNCWAPKVETAITK	1xCarbamidomethyl [C5]; 1xGG [K9]	0.000133461	0.000111191	1	1	2	Q15061	1	1946.96	High	0.0001448	5.139e-05	1.9
High	YQENAQLSVKQVR	1xGG [K10]	0.000231443	0.000224516	1	2	1	Q5VY60	1	1676.87	High	0.0002058	9.358e-05	1.9
High	NLPEIMNITEVKK	1xGG [K12]	2.57247e-05	0.000111191	1	1	1	Q9Y3C4	1	1642.88	High	0.0001448	8.525e-06	1.9
High	GEKLAIDYGIK	1xGG [K3]	0.0111111	0.000945204	1	2	1	H0YNE9	1	1320.72	High	0.0007071	0.006252	1.9
High	NFQIEVQKGR	1xGG [K8]	0.00171107	0.000224516	1	1	1	P23458	1	1332.7	High	0.0002058	0.0008241	1.9
High	ALQGDYKDVVNMKESSR	1xGG [K13]	6.25684e-06	0.000111191	1	2	1	A0A087WUP6	2	2054	High	0.0001448	1.84e-06	1.9
High	TIIQSPYEKLK	1xGG [K9]	0.000793694	0.000224516	1	1	1	Q13884	1	1433.8	High	0.0002058	0.000356	1.9
High	IFQGNKDYHQDVR	1xGG [K6]	5.56783e-05	0.000111191	1	1	2	Q96PD2	1	1733.84	High	0.0001448	1.982e-05	1.9
High	DAFGYATLKR	1xGG [K9]	9.22815e-05	0.000111191	1	1	1	Q6R327	1	1255.64	High	0.0001448	3.431e-05	1.9
High	SGEPQTFTLKFK	1xGG [K10]	0.00152691	0.000224516	1	6	1	P05556	1	1496.77	High	0.0002058	0.0007281	1.9
High	SLFPENLQADKK	1xGG [K11]	0.000492437	0.000224516	1	2	1	Q12965	1	1503.78	High	0.0002058	0.0002119	1.9
High	IADVVLLQKLQHAAQMEQK	1xGG [K9]	0.00254923	0.000224516	1	1	1	Q14573	1	2277.24	High	0.0002058	0.00127	1.9
High	AQCNTKQCPCYLAVR	3xCarbamidomethyl [C3; C8; C10]; 1xGG [K6]	8.57165e-05	0.000111191	1	1	1	Q15910	1	1982.9	High	0.0001448	3.162e-05	1.89
High	VMSKGAADAIAQAK	1xGG [K4]	0.000288783	0.000224516	1	2	1	O14531	1	1474.77	High	0.0002058	0.0001188	1.89
High	IYNDDKNTYIR	1xGG [K6]	2.50811e-06	0.000111191	1	1	1	O75533	1	1528.74	High	0.0001448	6.769e-07	1.89
High	ELLDYKGVGISVLEMSHR	1xGG [K6]	8.37921e-05	0.000111191	1	1	1	Q9Y617	1	2160.11	High	0.0001448	3.086e-05	1.89
High	MMTKKPGMFFNPEESELDLTYGNR	1xGG [K5]	0.00197287	0.000224516	1	1	1	P11413	1	2949.36	High	0.0002058	0.0009596	1.89
High	VEMQPTELVSKER	1xGG [K11]	0.00115528	0.000224516	1	6	1	E9PK52	1	1659.84	High	0.0002058	0.0005362	1.89
High	LAQKLEQEAAPVPR	1xGG [K4]	2.75385e-05	0.000111191	1	1	1	Q8N653	1	1663.91	High	0.0001448	9.185e-06	1.89
High	KLDPNLLKTIEAGIGK	1xGG [K8]	0.00133192	0.000224516	1	2	1	Q13017	2	1824.06	High	0.0002058	0.0006249	1.89
High	SYWFGEESDEKSHPGSNQK	1xGG [K11]	0.000417663	0.000224516	1	1	1	O95477	1	2326	High	0.0002058	0.0001771	1.89
High	KALYPSSVGQPFQGAYLEINK	1xGG [K1]	0.00713964	0.00058774	1	3	1	E9PDF6	1	2424.26	High	0.0004575	0.003868	1.89
High	TSNNSQVNKLTLTSDESTLIEDGGAR	1xGG [K9]	7.50349e-06	0.000111191	1	1	1	Q9NRX5	1	2864.39	High	0.0001448	2.237e-06	1.89
High	LTSAVSSLPELLEKK	1xGG [K14]	0.00316516	0.000350266	1	1	1	Q8WVM8	1	1728.97	High	0.0002919	0.001601	1.89
High	HMNSVPQKPALIPQPTFTEK	1xGG [K8]	0.000452223	0.000224516	1	1	1	P57740	0	2377.23	High	0.0002058	0.0001929	1.89
High	YNNPEKLLETR	1xGG [K6]	1.43776e-06	0.000111191	1	2	2	A0A0C4DFP4	1	1490.76	High	0.0001448	3.713e-07	1.89
High	KSGALPVAWLER	1xGG [K1]	0.0495665	0.0037518	1	5	1	E9PLG8	1	1440.8	High	0.002672	0.03186	1.89
High	KSNFSLEDFQHSK	1xGG [K1]	0.00549725	0.00058774	1	1	1	P56937	1	1680.8	High	0.0004575	0.002916	1.88
High	SVNDQPSGNLPFLKPDDIQYFDK	1xGG [K14]	0.000724688	0.000224516	1	1	2	O75533	0	2751.33	High	0.0002058	0.0003232	1.88
High	FGQVYTEAKRPPGFDR	1xGG [K9]	0.0151598	0.00115314	1	1	2	P46977	1	1981.99	High	0.000853	0.008781	1.88
High	ELPSFVGEKVDEEGLKK	1xGG [K9]	0.00379774	0.000350266	1	2	1	R4GN49	2	2018.04	High	0.0002919	0.001956	1.88
High	ESFNPESYELDKSFR	1xGG [K12]	0.000252009	0.000224516	1	2	1	P49903	1	1961.89	High	0.0002058	0.0001021	1.88
High	SLPGAEDYIKDLETK	1xGG [K10]	1.01958e-05	0.000111191	1	2	1	O75718	1	1792.9	High	0.0001448	3.13e-06	1.88
High	SQAPVLLSQKFDNR	1xGG [K10]	2.65464e-06	0.000111191	1	2	1	Q8IY21	1	1716.9	High	0.0001448	7.225e-07	1.88
High	TDLEKDIISDTSGDFRK	1xGG [K5]	0.00061109	0.000224516	1	12	1	P07355	2	2054	High	0.0002058	0.0002688	1.88
High	YDGGLDSGFHSVDSGSKR	1xGG [K17]	0.00150105	0.000224516	1	1	1	O75427	1	1997.89	High	0.0002058	0.0007131	1.88
High	GPLEYVPSAKVEVVEER	1xGG [K10]	8.4537e-06	0.000111191	1	1	1	Q14764	1	2015.04	High	0.0001448	2.539e-06	1.88
High	AVYIAPLKALVR	1xGG [K8]	0.00160719	0.000224516	1	1	1	Q8N3C0	1	1427.87	High	0.0002058	0.000767	1.88
High	ELIGATAGKLHTGR	1xGG [K9]	0.0152455	0.00115314	1	2	1	P04424	1	1537.84	High	0.000853	0.008834	1.88
High	AQAISPCVQNFCSALDSKLK	2xCarbamidomethyl [C7; C12]; 1xGG [K18]	2.33578e-05	0.000111191	1	3	1	Q8WTW3	1	2351.15	High	0.0001448	7.697e-06	1.88
High	SKTIQMLTEAVK	1xOxidation [M6]; 2xGG [K2; K12]	0.0570613	0.00412611	1	2	1	Q92736	1	1592.83	High	0.002933	0.03699	1.88
High	WLSAEIEDVKPAKTVNI	1xGG [K13]	0.0130171	0.00115314	1	2	1	Q16795	1	2027.08	High	0.000853	0.007443	1.88
High	KQCDWFQGDQPTK	1xCarbamidomethyl [C3]; 1xGG [K1]	0.00379774	0.000350266	1	2	1	P12111	1	1751.78	High	0.0002919	0.001958	1.87
High	LIDHLENTKGFNLR	1xGG [K9]	0.000439563	0.000224516	1	2	1	Q9H0S4	1	1783.94	High	0.0002058	0.0001872	1.87
High	ALELDPDNETYKSNLK	1xGG [K12]	0.000263714	0.000224516	1	1	1	O43765	1	1963.96	High	0.0002058	0.0001078	1.87
High	IDVDTNFPECVVDAGKVTLGTQQR	1xCarbamidomethyl [C10]; 1xGG [K16]	0.000148659	0.000111191	1	2	2	B4E128	1	2776.36	High	0.0001448	5.766e-05	1.87
High	LLVGNKCDLTTK	1xCarbamidomethyl [C7]; 1xGG [K6]	0.00556012	0.00058774	1	2	1	P62820	1	1475.79	High	0.0004575	0.002951	1.87
High	IQEKLAQLELENK	1xGG [K4]	4.46531e-09	0.000111191	1	1	1	Q9BRV8	1	1669.91	High	0.0001448	6.914e-10	1.87
High	RLTPTEVKDYLAAIA	1xGG [K8]	0.0451785	0.00333409	1	2	2	P25787	2	1774.97	High	0.002379	0.02876	1.87
High	SILEIMHKEAQDIK	1xGG [K8]	0.000305649	0.000224516	1	1	1	O00425	1	1768.93	High	0.0002058	0.0001265	1.87
High	EQLLSHKLPAR	1xGG [K7]	0.000639511	0.000224516	1	1	1	O94822	1	1405.79	High	0.0002058	0.0002814	1.87
High	YLVYGDEYKALR	1xGG [K9]	2.12733e-06	0.000111191	1	4	1	A0A0A0MTC1	1	1603.81	High	0.0001448	5.674e-07	1.87
High	KQTKNDPFTSDPFTK	1xGG [K1]	0.00206484	0.000224516	1	3	2	Q9UBC2	2	1867.92	High	0.0002058	0.00101	1.87
High	KYDFDSSEVLQGLDFFGNKK	1xGG [K]	0.00223623	0.000224516	1	4	2	Q9Y2R4	2	2451.18	High	0.0002058	0.001099	1.87
High	ILSGSCPDPKCQAR	2xCarbamidomethyl [C6; C11]; 1xGG [K10]	0.000383564	0.000224516	1	1	1	Q96JH7	1	1702.8	High	0.0002058	0.0001618	1.87
High	KITLPSIGR	1xGG [K1]	0.0160387	0.00138327	1	1	1	Q9Y6Y8	1	1098.66	High	0.001014	0.009313	1.87
High	SEPTQALELTEDDIKEDGIVPLR	1xGG [K15]	0.00666919	0.00058774	1	2	1	K7ER96	1	2682.35	High	0.0004575	0.00361	1.87
High	AMKMLQGESAEAFVAK	1xGG [K3]	0.00111017	0.000224516	1	1	1	Q9NYH9	1	1824.9	High	0.0002058	0.0005124	1.86
High	GVVGGVTGIITKPVEGAK	1xGG [K12]	0.0073871	0.00058774	1	1	1	Q709C8	0	1796.03	High	0.0004575	0.004019	1.86
High	LVDPLYSIKEK	1xGG [K9]	0.0255536	0.00167014	1	1	1	P46926	1	1418.79	High	0.001214	0.01548	1.86
High	KTGNFQVTELGR	1xGG [K1]	0.047713	0.00354077	1	1	1	O75643	1	1463.76	High	0.002524	0.0304	1.86
High	KGEGLPNFDNNNIK	1xGG [K1]	0.00463487	0.000480093	1	2	1	Q9UBS4	1	1673.82	High	0.0003835	0.002423	1.86
High	RWEVADLQPQLKIDK	1xGG [K12]	0.000941331	0.000224516	1	4	1	P22695	2	1953.06	High	0.0002058	0.0004306	1.86
High	LCSVEQDLAMGSDAEGEKIKDSMK	1xCarbamidomethyl [C2]; 1xGG [K18]	0.0184618	0.00146342	1	3	1	Q15833	2	2755.26	High	0.001069	0.01087	1.86
High	DGIDDESYGQIFKPIISK	1xGG [K13]	6.38057e-05	0.000111191	1	1	2	Q92769	0	2139.06	High	0.0001448	2.301e-05	1.86
High	TSIFWNDVKDPVSIEER	1xGG [K9]	0.00089436	0.000224516	1	3	1	P55884	1	2149.06	High	0.0002058	0.0004066	1.86
High	IKIIAPPERK	1xGG [K2]	0.0076866	0.00058774	3	9	1	P60709; P68133; Q562R1	2	1278.79	High	0.0004575	0.004202	1.86
High	LKETLAQLSR	1xGG [K2]	0.00195053	0.000224516	1	2	2	Q9H8V3	1	1272.73	High	0.0002058	0.0009479	1.85
High	LQLEAIHKVR	1xGG [K8]	0.00198414	0.000224516	1	2	1	H0Y4Q6	1	1320.77	High	0.0002058	0.0009646	1.85
High	EGLVDTAVKTSR	1xGG [K9]	0.0271713	0.00200094	1	2	1	B9ZVN9	1	1389.73	High	0.001446	0.01653	1.85
High	VIGVKSEGEIAR	1xGG [K5]	1.47469e-05	0.000111191	1	2	1	P50395	1	1371.76	High	0.0001448	4.658e-06	1.85
High	HGYAPSDLPVKAK	1xGG [K11]	0.00578586	0.00058774	1	5	2	H7BY84	1	1496.79	High	0.0004575	0.003096	1.85
High	QSVLKSIQEVQK	1xGG [K5]	0.00253475	0.000224516	1	1	1	P42285	1	1500.84	High	0.0002058	0.001262	1.85
High	CPNPTKQIWTVNEALIQK	1xCarbamidomethyl [C1]; 1xGG [K6]	0.00240809	0.000224516	1	1	1	Q5GLZ8	1	2254.16	High	0.0002058	0.001194	1.85
High	DVFHNHGIHATTIQPEFASVGSKSSVVPCELACR	2xCarbamidomethyl [C29; C33]; 1xGG [K23]	0.0656071	0.00430014	1	1	1	Q9Y6M5	1	3864.85	High	0.003055	0.04328	1.85
High	SDQGKTVAGIPNFILK	1xGG [K5]	0.0126545	0.00115314	1	2	1	Q5VW36	1	1801.98	High	0.000853	0.007206	1.85
High	NMGKQMPQPTFTLR	1xGG [K4]	3.65786e-05	0.000111191	1	2	1	Q14790	1	1762.87	High	0.0001448	1.253e-05	1.85
High	GWWPCYAEKDGAR	1xCarbamidomethyl [C5]; 1xGG [K9]	3.11208e-06	0.000111191	1	1	1	Q9NZM1	1	1709.75	High	0.0001448	8.558e-07	1.85
High	ITSENPDEGFKPSSGTVQELNFR	1xGG [K11]	5.58518e-06	0.000111191	1	2	1	Q13085	0	2666.27	High	0.0001448	1.623e-06	1.85
High	DIHDDQDYLHSLGKAR	1xGG [K14]	0.00172085	0.000224516	1	14	1	A0A140T9C3	1	1996.95	High	0.0002058	0.0008299	1.85
High	HTPLSKLMK	1xOxidation [M8]; 1xGG [K6]	0.0211253	0.00146342	1	4	1	P61956	1	1184.65	High	0.001069	0.01257	1.85
High	IGEHMEEHGIKFIR	1xGG [K11]	1.50857e-05	0.000111191	1	7	1	Q16881	1	1809.91	High	0.0001448	4.768e-06	1.85
High	SCEKIHFIAPK	1xCarbamidomethyl [C2]; 1xGG [K4]	0.00213662	0.000224516	1	1	2	P40306	1	1443.74	High	0.0002058	0.001048	1.85
High	FVDFNDPNFGDELKAK	1xGG [K14]	0.000260738	0.000224516	1	3	1	F2Z2U4	1	1969.93	High	0.0002058	0.0001062	1.85
High	LNQSTCTNYDTPLWLNTGKPPAR	1xCarbamidomethyl [C6]; 1xGG [K19]	5.59953e-05	0.000111191	1	2	1	B4DS77	0	2761.34	High	0.0001448	1.997e-05	1.85
High	ENLKAAQEEYVKR	1xGG [K4]	0.000403674	0.000224516	1	4	1	P04075	2	1691.87	High	0.0002058	0.0001712	1.85
High	KESKGPIVPLNVADQK	1xGG [K1]	0.0579914	0.00412611	1	2	1	G3XAL9	2	1837.02	High	0.002933	0.03781	1.85
High	NADPILISLKHGYIPGK	1xGG [K10]	2.25161e-06	0.000111191	1	3	1	Q9ULV4	1	1950.08	High	0.0001448	6.038e-07	1.85
High	TGISDVFAKNDLAVVDVR	1xGG [K9]	3.10257e-05	0.000111191	1	1	1	P19338	1	2033.07	High	0.0001448	1.048e-05	1.85
High	ESILADKSLATR	1xGG [K7]	0.000816581	0.000224516	1	4	1	B1AJY6	1	1417.76	High	0.0002058	0.0003669	1.85
High	EKLAQPVYETVQRPLDR	1xGG [K2]	0.0360634	0.0022933	1	2	1	E7EUN9	1	2156.15	High	0.00165	0.02251	1.84
High	YMPQNPHIIATKTPSSDVLVFDYTK	1xGG [K12]	0.00217345	0.000224516	1	3	1	E9PC52	1	2979.49	High	0.0002058	0.001067	1.84
High	EALPKAAFQYGIK	1xGG [K5]	0.00125109	0.000224516	1	1	1	Q13123	1	1549.84	High	0.0002058	0.0005849	1.84
High	AIDLTKAFDPAELR	1xGG [K6]	0.000117794	0.000111191	1	5	1	Q00973	1	1673.89	High	0.0001448	4.485e-05	1.84
High	ELNEDKLEKLEELTMDGAK	1xGG [K6]	0.00288951	0.000350266	1	2	1	O00567	2	2319.14	High	0.0002919	0.00145	1.84
High	GPLSKSLLEK	1xGG [K5]	0.000145322	0.000111191	1	2	1	Q460N5	1	1185.68	High	0.0001448	5.611e-05	1.84
High	KKDQVTAQEIFQDNHEDGPTAK	1xGG [K2]	0.000370718	0.000224516	1	1	1	P13010	2	2613.25	High	0.0002058	0.0001557	1.84
High	IIPEITAMKADASK	1xGG [K9]	0.000242193	0.000224516	1	1	1	Q02880	1	1601.86	High	0.0002058	9.809e-05	1.84
High	VKLQHLPAQEQWDR	1xGG [K2]	0.00083063	0.000224516	1	1	1	Q494U1	1	1861.97	High	0.0002058	0.0003737	1.84
High	DYVLKQIR	1xGG [K5]	0.0136958	0.00115314	1	3	1	Q13085	1	1148.64	High	0.000853	0.007867	1.84
High	MDKLLGELHTLR	1xGG [K3]	0.000316237	0.000224516	1	3	1	Q15154	1	1539.83	High	0.0002058	0.0001313	1.84
High	KCPFTGNVSIR	1xCarbamidomethyl [C2]; 1xGG [K1]	0.00127989	0.000224516	1	2	1	P62280	1	1392.71	High	0.0002058	0.0006004	1.84
High	IVPPWAPPKQPILK	1xGG [K9]	0.000385748	0.000224516	1	4	1	A0A087X2D5	1	1698.01	High	0.0002058	0.0001632	1.84
High	LYKNIPQMSFDDTEREPDQTFSLNR	1xGG [K3]	0.0432433	0.00291441	1	2	1	Q9GZP4	2	3158.48	High	0.002085	0.02744	1.84
High	LLQGKEPVIR	1xGG [K5]	0.00107291	0.000224516	1	1	1	Q9BU23	1	1266.75	High	0.0002058	0.000495	1.84
High	ALFLETEQLKK	1xGG [K11]	0.000665464	0.000224516	1	2	1	Q13740	1	1433.8	High	0.0002058	0.0002946	1.84
High	GPLDKWR	1xGG [K5]	0.0210072	0.00146342	1	3	2	F8W7C6	1	985.521	High	0.001069	0.01245	1.84
High	SIKGLPWQGEDPR	1xGG [K3]	0.00260797	0.000224516	1	3	1	M0R0P8	1	1596.81	High	0.0002058	0.001302	1.84
High	LTTDKANIKDLSQILK	1xGG [K9]	0.00253475	0.000224516	1	3	1	Q15833	2	1915.09	High	0.0002058	0.001263	1.84
High	KTEKAINEFFR	1xGG [K4]	0.0100915	0.000698764	1	3	1	P55082	2	1496.79	High	0.0005331	0.005653	1.84
High	KHCLLELGAR	1xCarbamidomethyl [C3]; 1xGG [K1]	0.00284056	0.000350266	1	1	1	Q9BWT7	1	1310.7	High	0.0002919	0.001431	1.84
High	LFGEKTCDFLPDFK	1xCarbamidomethyl [C7]; 1xGG [K5]	0.00149253	0.000224516	1	5	1	P50452	1	1830.87	High	0.0002058	0.000707	1.84
High	ASIIDKWR	1xGG [K6]	0.00822836	0.000698764	1	3	1	A0A0A0MQX1	1	1102.6	High	0.0005331	0.004522	1.83
High	DMQDNKEETPLFLAAR	1xGG [K6]	0.000271305	0.000224516	1	1	1	Q04721	1	1991.95	High	0.0002058	0.0001108	1.83
High	KITIKNDPSLPEPK	1xGG [K5]	0.000318038	0.000224516	1	5	2	O43776	2	1693.95	High	0.0002058	0.0001321	1.83
High	KMFLGDAVDVFETR	1xGG [K1]	0.00709921	0.00058774	1	3	1	Q9BVL2	1	1741.86	High	0.0004575	0.003859	1.83
High	SLEGTEAQVFKAK	1xGG [K11]	6.27572e-07	0.000111191	1	1	2	Q13045	1	1521.79	High	0.0001448	1.502e-07	1.83
High	KLECLPPEPSPDDPESVKIIFK	1xCarbamidomethyl [C4]; 1xGG [K18]	0.0245734	0.00167014	1	1	1	Q96CS3	2	2652.36	High	0.001214	0.01484	1.83
High	LKLAQFDYGR	1xGG [K2]	0.0166837	0.00138327	1	5	1	H0Y2W2	1	1324.7	High	0.001014	0.009724	1.83
High	SELELLKLR	1xGG [K7]	9.02097e-05	0.000111191	1	1	1	Q8IYS1	1	1214.71	High	0.0001448	3.34e-05	1.83
High	YKFLNNFDRDMNR	1xGG [K2]	0.00552859	0.00058774	1	2	1	Q04446	2	1846.87	High	0.0004575	0.00294	1.83
High	NIQACKELAQTTR	1xCarbamidomethyl [C5]; 1xGG [K6]	3.138e-05	0.000111191	1	2	2	P50990	1	1646.83	High	0.0001448	1.063e-05	1.83
High	ELGLPSGKNDEIEPTAFSYEK	1xGG [K8]	0.000914939	0.000224516	1	1	1	Q15147	1	2438.17	High	0.0002058	0.0004168	1.83
High	HNLEQDLVREELNKR	1xGG [K14]	0.0495665	0.0037518	1	1	1	Q7L7X3	2	2007.04	High	0.002598	0.03178	1.83
High	LKPHVFTVGEQTYR	1xGG [K2]	0.000238105	0.000224516	1	4	1	Q96H55	0	1788.94	High	0.0002058	9.633e-05	1.83
High	LKVCPICQVPIR	2xCarbamidomethyl [C4; C7]; 1xGG [K2]	0.0714415	0.00480184	1	1	1	Q9P2E3	1	1596.87	High	0.003407	0.04749	1.83
High	VLQDLLSEKLPR	1xGG [K9]	6.18619e-06	0.000111191	1	1	1	Q9BYX2	1	1524.87	High	0.0001448	1.81e-06	1.83
High	VAVSDMKKDFESCLGAK	1xCarbamidomethyl [C13]; 1xGG [K7]	0.000625139	0.000224516	1	1	2	P21399	2	1998.96	High	0.0002058	0.0002744	1.83
High	CLKNTPAFFAER	1xCarbamidomethyl [C1]; 1xGG [K3]	0.0773417	0.00508114	1	2	1	P50995	1	1567.77	High	0.003604	0.05186	1.83
High	GHPAGGEENMTETDAFYKR	1xGG [K18]	6.90839e-05	0.000111191	1	2	1	P55212	1	2223.97	High	0.0001448	2.503e-05	1.83
High	GKNNFSPLHLAVDK	1xGG [K2]	0.00742917	0.00058774	1	1	1	Q96JP0	1	1653.87	High	0.0004575	0.004054	1.83
High	ETKDTDIVDEAIYYFK	1xGG [K3]	0.00781862	0.00058774	1	3	1	O15145	1	2063.98	High	0.0004575	0.00428	1.83
High	SEGKSMFAGVPTMR	1xGG [K4]	0.000604185	0.000224516	1	3	2	O15260	1	1611.76	High	0.0002058	0.0002657	1.82
High	AAFVSEQQQKLSR	1xGG [K10]	5.50741e-07	0.000111191	1	2	2	P26006	1	1605.83	High	0.0001448	1.303e-07	1.82
High	EIQLQKDPGFR	1xGG [K6]	0.000590608	0.000224516	1	2	1	Q00537	1	1444.75	High	0.0002058	0.0002588	1.82
High	SSPWSVVEASVKPGSSTR	1xGG [K12]	0.0184618	0.00146342	1	4	1	Q9BVN2	0	1974.99	High	0.001069	0.01085	1.82
High	LKEIICEQAAIK	1xCarbamidomethyl [C6]; 1xGG [K2]	0.000213766	0.000224516	1	1	1	Q96A65	1	1529.84	High	0.0002058	8.543e-05	1.82
High	GKSADFTNFDPR	1xGG [K2]	0.00249181	0.000224516	1	1	1	P00918	1	1468.68	High	0.0002058	0.001239	1.82
High	SFKDLQLLQGSK	1xGG [K3]	6.02843e-05	0.000111191	1	3	2	Q9NVI1	1	1477.8	High	0.0001448	2.162e-05	1.82
High	SQTYESDGKNQANPSRQPGSVPR	1xGG [K9]	0.000127536	0.000111191	1	1	1	Q13443	2	2617.23	High	0.0001448	4.868e-05	1.82
High	LKSDVLSQLPAK	1xGG [K2]	6.16689e-05	0.000111191	1	2	1	Q9NZC9	1	1412.81	High	0.0001448	2.207e-05	1.82
High	SKMNIPFR	1xGG [K2]	0.00127263	0.000224516	1	1	2	Q9Y617	1	1106.58	High	0.0002058	0.0005971	1.82
High	SILSSKPAIGSK	1xGG [K6]	0.000669257	0.000224516	1	3	2	K7ERE2	0	1301.74	High	0.0002058	0.0002961	1.82
High	LLDTSTYKEAFRK	1xGG [K8]	5.00066e-07	0.000111191	1	1	2	Q15126	2	1685.89	High	0.0001448	1.17e-07	1.82
High	ESILDGLKR	1xGG [K8]	0.000186546	0.000224516	1	3	2	O43865	1	1144.63	High	0.0002058	7.393e-05	1.82
High	ATVVESSEKAYSEAHEISK	1xGG [K9]	0.0081818	0.000698764	1	1	1	P61981	1	2179.05	High	0.0005331	0.004497	1.82
High	SLYGKDLIADLK	1xGG [K5]	4.68376e-06	0.000111191	1	7	2	P08133	1	1449.79	High	0.0001448	1.339e-06	1.82
High	GSEGPGKNCVPVIQR	1xCarbamidomethyl [C9]; 1xGG [K7]	0.00455642	0.000480093	1	1	1	O14503	1	1711.85	High	0.0003835	0.002388	1.82
High	ISAEDGLKHEYFR	1xGG [K8]	6.67704e-05	0.000111191	1	7	1	P21127	1	1678.82	High	0.0001448	2.417e-05	1.82
High	NKFDVDAADEKFR	1xGG [K11]	0.00666919	0.00058774	1	1	1	Q9H0D6	2	1668.8	High	0.0004575	0.003612	1.82
High	KLSFLPR	1xGG [K1]	0.00250604	0.000224516	1	1	1	Q14137	1	974.578	High	0.0002058	0.001242	1.82
High	HFIPYNAKFLGSTEVEQPK	1xGG [K8]	0.00562371	0.00058774	1	2	1	Q9UBP9	1	2319.18	High	0.0004575	0.002996	1.81
High	SFIPSLVEKEK	1xGG [K9]	0.0106795	0.000823832	1	2	1	Q14137	1	1390.76	High	0.0006215	0.006007	1.81
High	LKSLALDIDRDAEDQNR	1xGG [K2]	0.00709921	0.00058774	1	5	1	B8ZZS0	2	2086.05	High	0.0004575	0.003854	1.81
High	MEEEASSPGLGCSKPHLEK	1xAcetyl [N-Term]; 1xCarbamidomethyl [C12]; 1xGG [K14]	2.81711e-05	0.000111191	1	9	1	K7EJA6	0	2242.01	High	0.0001448	9.405e-06	1.81
High	VSAEEAMKHVYFR	1xGG [K8]	0.0295387	0.00208947	1	2	1	Q00537	1	1680.82	High	0.001508	0.01809	1.81
High	LLSGLSKPVSSYPNTFEWQCK	1xCarbamidomethyl [C20]; 1xGG [K7]	1.23669e-05	0.000111191	1	1	1	O43683	0	2555.26	High	0.0001448	3.856e-06	1.81
High	GHDEREHPFLVKGGEDLR	1xGG [K12]	0.000574066	0.000224516	1	1	2	P78527	2	2205.08	High	0.0002058	0.0002515	1.81
High	GLPEGFAHPKIGSNYSVK	1xGG [K10]	0.0315754	0.00208947	1	3	1	Q9Y6N5	1	2015.03	High	0.001508	0.01945	1.81
High	SALVKPVTINVGR	1xGG [K5]	0.0998352	0.0072071	1	2	2	J3KNN5	0	1467.86	High	0.005165	0.06874	1.81
High	EQYILKQDLAKEEIQR	1xGG [K6]	0.000327193	0.000224516	1	3	1	Q99567	2	2118.12	High	0.0002058	0.0001358	1.81
High	AATECMCNLAMSKEVQDLFEAQGNDR	2xCarbamidomethyl [C5; C7]; 1xGG [K13]	3.30251e-05	0.000111191	1	2	1	A0A1W2PNX8	1	3102.34	High	0.0001448	1.124e-05	1.81
High	VLPYLKGICSGGGGDPER	1xCarbamidomethyl [C9]; 1xGG [K6]	0.00777437	0.00058774	1	1	1	O14763	1	1988.99	High	0.0004575	0.004249	1.81
High	QGAPTSFLPPEASQLKPDR	1xGG [K16]	0.00056758	0.000224516	1	8	1	Q9BUJ2	0	2153.1	High	0.0002058	0.0002474	1.81
High	ESISDVGFGMLKSVK	1xGG [K12]	1.09768e-05	0.000111191	1	2	1	O00116	1	1710.87	High	0.0001448	3.392e-06	1.81
High	FLNTPSDKSEDGR	1xGG [K8]	0.00130194	0.000224516	1	2	1	D4PHA6	1	1579.73	High	0.0002058	0.0006121	1.8
High	QATSTASTFVKPIFSR	1xGG [K11]	0.000181327	0.000224516	1	2	1	A0A2Y9D025	0	1854.97	High	0.0002058	7.172e-05	1.8
High	AGLLFGGEKSSALHTK	1xGG [K9]	0.00263785	0.000224516	1	1	1	Q2TB90	1	1729.92	High	0.0002058	0.00132	1.8
High	ATAGDTHLGGEDFDNRLVNHFVEEFKR	1xGG [K26]	0.0832471	0.00566874	1	3	1	A0A0G2JIW1	2	3188.51	High	0.004016	0.05621	1.8
High	VQTDAFVSNELDDPDDLQCKR	1xCarbamidomethyl [C19]; 1xGG [K20]	3.30251e-05	0.000111191	1	3	1	E7ERK9	1	2579.17	High	0.0001448	1.119e-05	1.8
High	VAFTGSTEVGKLIK	1xGG [K11]	0.000793694	0.000224516	1	1	1	P00352	1	1563.87	High	0.0002058	0.000356	1.8
High	KLVTDQNISENWR	1xGG [K1]	0.00168209	0.000224516	1	3	1	P24666	1	1716.87	High	0.0002058	0.0008078	1.8
High	GQFCIPEHISPKAR	1xCarbamidomethyl [C4]; 1xGG [K12]	0.0208897	0.00146342	1	2	1	Q96RU8	1	1753.88	High	0.001069	0.01243	1.8
High	LVEQYKLPFLPTPMGK	1xGG [K6]	2.64655e-05	0.000111191	1	2	1	Q9UJ83	1	1975.07	High	0.0001448	8.819e-06	1.8
High	LWEAGWKQR	1xGG [K7]	0.0040202	0.000350266	1	1	1	Q9H0D6	1	1287.66	High	0.0002919	0.002082	1.8
High	DLLQSSYNKQR	1xGG [K9]	0.00373342	0.000350266	1	6	2	P51398	1	1465.74	High	0.0002919	0.001917	1.8
High	SQCPPIKFISADVHGIWSR	1xCarbamidomethyl [C3]; 1xGG [K7]	0.000551684	0.000224516	1	1	1	A0AVT1	1	2312.16	High	0.0002058	0.0002405	1.8
High	QELNKTIWEVPER	1xGG [K5]	0.00207664	0.000224516	1	2	2	B5TY33	1	1755.9	High	0.0002058	0.001015	1.8
High	EDRLEQAKLFCR	1xCarbamidomethyl [C11]; 1xGG [K8]	0.00266807	0.000224516	1	1	1	Q86WV6	2	1678.83	High	0.0002058	0.001332	1.8
High	VSKGDKPVTYEEAHAPHYIAHR	1xGG [K3]	0.000130465	0.000111191	1	1	1	Q96EL2	1	2619.31	High	0.0001448	4.986e-05	1.8
High	TKQSNVEVPFFPAR	1xGG [K2]	0.00144241	0.000224516	1	3	1	P48200	1	1733.9	High	0.0002058	0.0006832	1.8
High	FNNYVDCMKK	1xCarbamidomethyl [C7]; 1xGG [K9]	0.000716496	0.000224516	1	1	1	P78527	1	1432.63	High	0.0002058	0.0003192	1.79
High	AELKDYLR	1xGG [K4]	0.0148216	0.00115314	1	1	2	P58004	1	1121.59	High	0.000853	0.008578	1.79
High	ISMIPQLNSKAVK	1xGG [K13]	0.122965	0.00923258	1	2	1	O95067	1	1542.87	High	0.006522	0.08658	1.79
High	AQFLQNLLLPQAKR	1xGG [K13]	0.00266807	0.000224516	1	1	1	O94927	1	1754.01	High	0.0002058	0.00133	1.79
High	TKAEATIPLVPGR	1xGG [K2]	0.048764	0.00354077	1	1	2	Q9BT67	1	1466.83	High	0.002524	0.03121	1.79
High	DAGLKNGVPAVGLK	1xGG [K5]	0.000990774	0.000224516	1	1	1	P53621	1	1452.82	High	0.0002058	0.0004534	1.79
High	KLESKLDYKPV	1xGG [K5]	0.0546488	0.00412611	1	2	2	A0A087X2I1	2	1433.8	High	0.002933	0.03543	1.79
High	AKDHGLEVLGLVR	1xGG [K2]	0.000208968	0.000224516	1	1	1	Q96DE0	1	1520.85	High	0.0002058	8.329e-05	1.79
High	YSDKELQYIDAISNK	1xGG [K4]	0.056449	0.00412611	1	8	1	I3L1C8	1	1900.93	High	0.002933	0.0366	1.79
High	IIKEEINDIKDTDVIMK	1xGG [K10]	0.0374839	0.00250364	1	1	2	Q8N884	2	2131.13	High	0.001797	0.02344	1.79
High	IQQQFSDLKR	1xGG [K9]	0.0157699	0.00127112	1	1	1	O94906	1	1376.73	High	0.0009362	0.009162	1.79
High	ESKVPADLLK	1xGG [K3]	0.0113014	0.00106652	1	1	2	P78527	1	1213.68	High	0.0007926	0.006363	1.79
High	LADCDCDGMLDEEEFALAKHLIK	2xCarbamidomethyl [C4; C6]; 1xGG [K23]	0.00290601	0.000350266	1	1	1	Q9H223	1	2807.27	High	0.0002919	0.00146	1.79
High	LDGVKEQLASQPDLR	1xGG [K5]	0.000673071	0.000224516	1	1	1	Q9Y252	1	1782.93	High	0.0002058	0.0002978	1.79
High	QTKEETDSVVLIENLKK	1xGG [K17]	0.00276082	0.000350266	1	1	1	P78552	2	2088.12	High	0.0002919	0.001387	1.79
High	KSFGQFNPGCVER	1xCarbamidomethyl [C10]; 1xGG [K1]	0.0193108	0.00146342	1	3	1	A0AV96	1	1639.76	High	0.001069	0.01143	1.79
High	NWVKELQR	1xGG [K4]	0.00036862	0.000224516	1	6	2	K7ERQ8	1	1186.63	High	0.0002058	0.0001547	1.79
High	LIKGEAGQNLLEMMACDR	1xCarbamidomethyl [C16]; 1xGG [K3]	7.1073e-05	0.000111191	2	9	2	P49792; J3KNE0	1	2163.04	High	0.0001448	2.584e-05	1.79
High	QILENELQIPVSKMLLK	1xGG [K]	0.00227477	0.000224516	1	2	2	Q9UNN5	1	2110.19	High	0.0002058	0.001124	1.79
High	YNQLKDAIAQAEMDLKR	1xGG [K5]	0.000123266	0.000111191	1	1	1	Q8NE86	2	2121.08	High	0.0001448	4.702e-05	1.79
High	HANAKPFEVPFLK	1xGG [K5]	0.000449663	0.000224516	1	2	1	A6NFX8	0	1611.86	High	0.0002058	0.0001928	1.79
High	ELFPVLQKR	1xGG [K8]	0.00210043	0.000224516	1	1	2	Q6PJG6	1	1243.72	High	0.0002058	0.00103	1.79
High	IYTFNKDQDR	1xGG [K6]	6.18619e-06	0.000111191	1	2	1	Q9BZV1	1	1413.68	High	0.0001448	1.811e-06	1.79
High	QDFSKVVPPLDEDGR	1xGG [K5]	0.0437196	0.00302053	1	3	1	P24941	1	1815.89	High	0.002159	0.02778	1.79
High	VEVQYKTLPGWNTDISNAR	1xGG [K6]	0.000325341	0.000224516	1	1	1	P30520	1	2305.16	High	0.0002058	0.0001349	1.78
High	DVLENKLLPLRR	1xGG [K6]	0.00895913	0.000698764	1	10	1	P50570	2	1579.93	High	0.0005331	0.004953	1.78
High	LTTPVFGKGVAYDVPNPVFLEQKK	2xGG [K8; K23]	0.0076866	0.00058774	1	2	1	A0A0C4DFL7	2	2875.54	High	0.0004575	0.004213	1.78
High	AMELLKVSK	1xGG [K6]	0.000115149	0.000111191	1	2	1	Q9Y3U8	1	1132.64	High	0.0001448	4.375e-05	1.78
High	AASGYPVKVPLEVQEADEAK	1xGG [K8]	0.000171322	0.000111191	1	2	1	P26640	1	2215.12	High	0.0001448	6.709e-05	1.78
High	ELFPTGKQLEPLVAPLADGK	1xGG [K]	0.00666919	0.00058774	1	1	2	Q96JC1	1	2237.22	High	0.0004575	0.003593	1.78
High	EMIKSGMNVAR	1xGG [K4]	0.000230133	0.000224516	1	7	2	P14618	1	1349.67	High	0.0002058	9.28e-05	1.78
High	NVKDGLITPTIAPNGAQVLQVK	1xGG [K3]	0.000564364	0.000224516	1	4	1	A0A087WXK2	1	2390.34	High	0.0002058	0.0002459	1.78
High	ASNIKAPGEQTVPALNLQNAFR	1xGG [K5]	0.000762728	0.000224516	1	1	2	Q9Y5B9	1	2453.29	High	0.0002058	0.0003422	1.78
High	ILNDDTALKEYKIDEK	1xGG [K12]	0.119913	0.00894718	1	3	1	Q5W0S4	2	2022.04	High	0.00639	0.08415	1.78
High	LLNLSKVIDKR	1xGG [K6]	0.00114221	0.000224516	1	1	1	Q8N3C0	2	1412.86	High	0.0002058	0.0005302	1.78
High	AECLEKFPVIQHFK	1xCarbamidomethyl [C3]; 1xGG [K6]	0.000218674	0.000224516	1	5	1	F6WIT2	1	1859.95	High	0.0002058	8.749e-05	1.78
High	MSLKGTTVTPDK	1xGG [K4]	0.00290601	0.000350266	1	3	2	Q16186	1	1391.72	High	0.0002919	0.001464	1.78
High	NFSRPDGLEDSEDSKEDENVPTAPDPPSQHLR	1xGG [K15]	0.00496234	0.000480093	1	3	1	Q86VP1	1	3692.67	High	0.0003835	0.002608	1.78
High	DSESSKPSFMPR	1xGG [K6]	0.000632284	0.000224516	1	1	1	Q5T447	0	1481.67	High	0.0002058	0.0002777	1.78
High	AKTALPAQSAATLPAR	1xGG [K2]	0.0567544	0.00412611	1	2	1	Q01082	1	1680.94	High	0.002933	0.03695	1.78
High	FWVGKPIAR	1xGG [K5]	0.000319848	0.000224516	1	1	1	Q12899	0	1187.67	High	0.0002058	0.0001331	1.78
High	IICLGDSAVGKSK	1xCarbamidomethyl [C3]; 1xGG [K11]	0.000325341	0.000224516	1	10	1	A8MXF6	1	1461.77	High	0.0002058	0.0001353	1.78
High	NYLIGKIK	1xGG [K6]	0.0234981	0.00167014	1	1	1	Q9BZQ8	1	1062.63	High	0.001214	0.01411	1.78
High	SKTVYEGPFASR	1xGG [K2]	0.000465249	0.000224516	1	1	1	O15111	1	1455.72	High	0.0002058	0.0001997	1.78
High	TVFKATLPDTAAPPGLPPAAAGPGK	1xGG [K4]	0.000762728	0.000224516	1	2	1	Q460N5	1	2459.33	High	0.0002058	0.0003408	1.78
High	FKDIFQEIYDKQYK	1xGG [K11]	8.62045e-05	0.000111191	1	1	2	O75874	2	1978.99	High	0.0001448	3.182e-05	1.77
High	NLGLYVKTR	1xGG [K7]	0.00522297	0.000480093	1	3	1	Q14697	1	1177.67	High	0.0003835	0.002761	1.77
High	NEIAYLNKLQQHSDK	1xGG [K8]	0.00161637	0.000224516	1	1	1	P33981	1	1914.97	High	0.0002058	0.0007752	1.77
High	FLESTDSFNNELKR	1xGG [K13]	1.2651e-05	0.000111191	1	13	1	A0A2R8Y855	1	1813.87	High	0.0001448	3.957e-06	1.77
High	LKIDFGDSAR	1xGG [K2]	0.0227219	0.00167014	1	2	1	P63096	1	1235.64	High	0.001148	0.01356	1.77
High	TLAGKLVEQR	1xGG [K5]	0.000138085	0.000111191	1	3	1	F5H2T0	1	1228.7	High	0.0001448	5.329e-05	1.77
High	NPSSFEGKGPLSYVK	1xGG [K8]	0.000849739	0.000224516	1	1	1	O75845	1	1723.86	High	0.0002058	0.0003847	1.77
High	SSLDDLSIDGQVKR	1xGG [K13]	2.28333e-05	0.000111191	1	3	1	C9J010	1	1646.83	High	0.0001448	7.524e-06	1.77
High	YAGKDGYNYTLSK	1xGG [K4]	5.59953e-05	0.000111191	1	1	1	P31949	1	1593.75	High	0.0001448	1.988e-05	1.77
High	SKGAVAIADAIR	1xGG [K2]	3.61656e-05	0.000111191	1	2	1	P46060	1	1285.72	High	0.0001448	1.238e-05	1.77
High	SFSDQPKVTPWPLGADPQSR	1xGG [K7]	0.00082592	0.000224516	1	1	1	P55055	1	2327.14	High	0.0002058	0.0003722	1.77
High	YFAGWADKIQGK	1xGG [K8]	0.033008	0.00219149	1	2	1	P47895	1	1497.75	High	0.001579	0.02038	1.77
High	LEPLLQKVVEK	1xGG [K7]	0.000190829	0.000224516	1	1	1	Q8ND90	1	1409.84	High	0.0002058	7.545e-05	1.77
High	KEPGTLVYIEKPR	1xGG [K1]	0.00153562	0.000224516	1	3	2	Q5T5P2	1	1643.91	High	0.0002058	0.0007329	1.77
High	KETLLAMFK	1xGG [K1]	0.00082592	0.000224516	1	1	1	P26639	1	1194.66	High	0.0002058	0.0003716	1.77
High	KPDEDMKLYQTPLELK	1xGG [K7]	0.00958982	0.000698764	1	2	1	P52948	1	2062.05	High	0.0005331	0.005326	1.77
High	ISQSTKTFTPCER	1xCarbamidomethyl [C11]; 1xGG [K6]	0.000152938	0.000111191	1	3	1	A0A0A0MQX1	1	1668.8	High	0.0001448	5.956e-05	1.77
High	RKWEAAHEAEQLR	1xGG [K2]	1.101e-06	0.000111191	1	4	2	P04439	2	1737.88	High	0.0001448	2.766e-07	1.77
High	ALTKGLEGTIR	1xGG [K4]	0.000254885	0.000224516	1	1	2	Q9BZQ8	1	1272.73	High	0.0002058	0.0001039	1.77
High	VLLPAKLEVR	1xGG [K6]	0.000111293	0.000111191	1	2	1	H0Y894	1	1251.78	High	0.0001448	4.212e-05	1.77
High	LSLSTGAPQEPAFSGEEAKAAK	1xGG [K]	0.00637282	0.00058774	1	3	2	O94953	1	2303.15	High	0.0004575	0.003438	1.76
High	VQGFLQALELKR	1xGG [K11]	0.00131684	0.000224516	1	2	1	Q5T0A6	1	1515.86	High	0.0002058	0.0006199	1.76
High	MYGISLCQAILDETKGDYEK	1xCarbamidomethyl [C7]; 1xGG [K15]	1.87752e-06	0.000111191	1	1	1	P04083	1	2448.14	High	0.0001448	4.966e-07	1.76
High	QVKPYVEEGLHPQIIIR	1xGG [K3]	0.0017505	0.000224516	1	2	1	Q99832	0	2133.18	High	0.0002058	0.0008432	1.76
High	LLPGNATISKAGK	1xGG [K10]	0.000240823	0.000224516	1	2	2	Q460N5	1	1383.8	High	0.0002058	9.77e-05	1.76
High	ITIKNDPSLPEPK	1xGG [K4]	0.0107401	0.000945204	1	5	1	O43776	1	1565.85	High	0.0007071	0.006037	1.76
High	VTPHGLEKVPGIFISR	1xGG [K8]	0.0710633	0.00480184	1	2	2	Q9BYG5	1	1864.04	High	0.003335	0.04703	1.76
High	DEIEAMIKR	1xGG [K8]	0.013165	0.00115314	1	2	1	Q460N5	1	1218.61	High	0.000853	0.007532	1.76
High	YVETQAKENAYDLEANLAVLK	1xGG [K7]	0.00369116	0.000350266	1	3	1	Q9UBQ5	1	2496.26	High	0.0002919	0.001892	1.76
High	SAIAIQGGLTELPWDGGLKR	1xGG [K19]	0.0156813	0.00127112	1	1	1	Q53EU6	1	2196.18	High	0.0009362	0.00909	1.76
High	FCDNSSAIQGKEVR	1xCarbamidomethyl [C2]; 1xGG [K11]	0.000941331	0.000224516	1	1	1	O15067	1	1724.8	High	0.0002058	0.0004285	1.76
High	YGICAHENKELANAR	1xCarbamidomethyl [C4]; 1xGG [K9]	0.00282443	0.000350266	1	1	1	Q8IUH4	1	1859.88	High	0.0002919	0.001418	1.76
High	VEVGPKTYIR	1xGG [K6]	0.00127263	0.000224516	1	9	2	Q14764	1	1275.71	High	0.0002058	0.0005951	1.76
High	SITSTPLSGKESVFFAEPPFK	1xGG [K10]	0.00392969	0.000350266	1	1	1	Q9P0K7	1	2383.22	High	0.0002919	0.002033	1.76
High	HKWNDFAEDSLR	1xGG [K2]	0.0011954	0.000224516	1	7	1	O60313	1	1631.76	High	0.0002058	0.0005566	1.76
High	GLVLGKLGK	1xGG [K6]	0.0108624	0.000945204	1	2	1	E9PLK3	1	998.636	High	0.0007071	0.006092	1.76
High	VLTWDVGKITPQK	1xGG [K8]	8.62045e-05	0.000111191	1	1	1	Q9Y2T2	1	1598.89	High	0.0001448	3.191e-05	1.76
High	ETFLTQKLR	1xGG [K7]	0.000904591	0.000224516	1	2	2	P52948	1	1249.69	High	0.0002058	0.0004106	1.76
High	TESEPGQQPMELENKAAVPLGGFLCNVADK	1xCarbamidomethyl [C25]; 1xGG [K15]	0.00648239	0.00058774	1	1	2	Q7L8L6	1	3343.59	High	0.0004575	0.003492	1.75
High	FGKTFDAPPALPK	1xGG [K3]	0.0285686	0.00208947	1	2	2	O95997	1	1502.8	High	0.001508	0.01744	1.75
High	ALGMKLPETNLFETEETR	1xGG [K5]	0.0066314	0.00058774	1	1	1	Q15046	1	2193.09	High	0.0004575	0.003583	1.75
High	KGADSLEDFLYHEGYACTSIHGDR	1xCarbamidomethyl [C17]; 1xGG [K1]	0.000128262	0.000111191	1	18	1	O15523	1	2855.27	High	0.0001448	4.917e-05	1.75
High	EQDNLMLEKACMAVEEAAK	1xCarbamidomethyl [C11]; 1xGG [K9]	0.000935992	0.000224516	1	7	1	S4R410	1	2294.05	High	0.0002058	0.0004279	1.75
High	NLKAPPPESWNTVSGK	1xGG [K3]	2.34908e-05	0.000111191	1	2	1	D6RI06	1	1838.94	High	0.0001448	7.756e-06	1.75
High	KPQLVTGGESFSR	1xGG [K1]	0.0729731	0.00488974	1	2	1	J3KTE1	0	1519.79	High	0.003467	0.04854	1.75
High	ATKSPEEGAETPVYLALLPPDAEGPHGQFVSEK	1xGG [K3]	0.00546608	0.00058774	1	1	1	P16152	1	3578.76	High	0.0004575	0.00291	1.75
High	DAKHTNFVEFR	1xGG [K3]	0.000282301	0.000224516	1	4	1	M0R0N4	1	1477.72	High	0.0002058	0.000116	1.75
High	VVNQYQELVQNEAKCPVK	1xCarbamidomethyl [C15]; 1xGG [K14]	0.00686134	0.00058774	1	5	1	F6S7C4	1	2260.14	High	0.0004575	0.00371	1.75
High	VKQVCGDYLLSR	1xCarbamidomethyl [C5]; 1xGG [K2]	0.0297034	0.00208947	1	1	1	Q9Y6Y0	1	1551.79	High	0.001508	0.01815	1.75
High	LFSFYDYASKVNEESLDR	1xGG [K10]	0.00942814	0.000698764	1	1	1	Q15018	1	2297.07	High	0.0005331	0.005229	1.75
High	QAHILLDCGEDNVCKPK	2xCarbamidomethyl [C8; C14]; 1xGG [K15]	0.000669257	0.000224516	1	1	2	P06756	0	2111	High	0.0002058	0.0002966	1.75
High	RGLDVNKCEIAR	1xCarbamidomethyl [C8]; 1xGG [K7]	0.00219834	0.000224516	1	3	1	Q9ULV4	2	1544.8	High	0.0002058	0.001078	1.75
High	EVVKHPSVESVVQCEIDEDVIQVSK	1xCarbamidomethyl [C14]; 1xGG [K4]	0.000403674	0.000224516	1	2	1	P19623	1	2966.48	High	0.0002058	0.0001709	1.75
High	FLTKGDNNAVDDR	1xGG [K4]	0.000489648	0.000224516	1	5	2	H0YNG3	1	1578.75	High	0.0002058	0.0002115	1.75
High	VLPGLKVPHAR	1xGG [K6]	0.000470563	0.000224516	1	1	2	P40306	1	1300.78	High	0.0002058	0.0002024	1.75
High	VGDKILGDLSYR	1xGG [K4]	0.00861042	0.000698764	1	11	1	A0A1W2PRB8	1	1449.77	High	0.0005331	0.004753	1.75
High	LDYLSSLKVK	1xGG [K8]	0.000318038	0.000224516	1	5	2	F5GZS6	1	1279.73	High	0.0002058	0.0001317	1.75
High	SFAECAYGDCCKDCR	4xCarbamidomethyl [C5; C10; C11; C14]; 1xGG [K12]	9.17591e-05	0.000111191	1	3	2	Q13443	1	2012.74	High	0.0001448	3.416e-05	1.75
High	FADTHSLKTLFTK	1xGG [K8]	0.000174264	0.000111191	1	1	1	Q6TFL4	1	1622.85	High	0.0001448	6.854e-05	1.75
High	ESVELPLTHPEYYEEMGIKPPK	1xGG [K19]	0.000379234	0.000224516	1	2	2	P62191	0	2700.32	High	0.0002058	0.00016	1.75
High	GAVDGGLSIPHSTKR	1xGG [K14]	0.000372829	0.000224516	1	3	1	A0A2R8Y6J3	1	1608.85	High	0.0002058	0.0001569	1.74
High	QISQEHTPVALEAYFVPLVKR	1xGG [K20]	0.00105475	0.000224516	1	1	1	P30154	1	2539.37	High	0.0002058	0.0004872	1.74
High	QGQETAVAPSLVAPALNKPK	1xGG [K18]	0.00418361	0.000350266	1	1	1	Q15691	0	2133.17	High	0.0002919	0.002178	1.74
High	LPETPKTAGLRPMETK	1xGG [K6]	0.0140085	0.00115314	1	1	1	P30419	1	1883.01	High	0.000853	0.008048	1.74
High	NVLFDSSVKR	1xGG [K9]	0.0474537	0.00354077	1	3	1	E9PCH4	1	1278.68	High	0.002454	0.03021	1.74
High	DIKPDNFLMGIGR	1xGG [K3]	0.000310898	0.000224516	1	3	1	P48729	0	1589.81	High	0.0002058	0.0001283	1.74
High	DEAFGCYYQEKVNLQER	1xCarbamidomethyl [C6]; 1xGG [K11]	2.79382e-06	0.000111191	1	1	1	P52630	1	2263.01	High	0.0001448	7.615e-07	1.74
High	MLDHKDLEAEIHPLKNEER	1xAcetyl [N-Term]; 1xGG [K5]	1.3279e-06	0.000111191	1	11	3	C9K0C5	2	2473.21	High	0.0001448	3.399e-07	1.74
High	TKDSLVLNNITR	1xGG [K2]	0.0573698	0.00412611	1	1	1	P56182	1	1487.82	High	0.002933	0.0372	1.74
High	SLLDPKVAAR	1xGG [K6]	0.000228831	0.000224516	1	1	1	O15067	1	1183.68	High	0.0002058	9.225e-05	1.74
High	HVMQPYYKDILPCLDGYLK	1xCarbamidomethyl [C13]; 1xGG [K8]	0.0212442	0.00146342	1	1	1	P78527	1	2467.21	High	0.001069	0.01264	1.74
High	DTAKSLQPLAPR	1xGG [K4]	0.000362395	0.000224516	1	1	2	Q14764	1	1410.77	High	0.0002058	0.0001518	1.74
High	AFEKELSHATIDSK	1xGG [K4]	0.0109861	0.000945204	1	2	1	Q9Y263	1	1689.84	High	0.0007071	0.006188	1.74
High	FNVAKSLQK	1xGG [K5]	0.038958	0.00260598	2	5	1	P30154; P30153	1	1148.64	High	0.001869	0.02439	1.74
High	AAMKGLGTDEDTLIEILASR	1xOxidation [M3]; 1xGG [K4]	0.00108519	0.000224516	1	2	1	P04083	1	2234.13	High	0.0002058	0.0005015	1.74
High	SSFVPSLFSKK	1xGG [K10]	0.000650507	0.000224516	1	2	1	Q5SVL2	1	1340.72	High	0.0002058	0.0002874	1.74
High	VGKENWLPR	1xGG [K3]	0.000449663	0.000224516	1	1	2	Q96J02	1	1212.65	High	0.0002058	0.0001919	1.73
High	VATPVDWKDGDSVMVLPTIPEEEAK	1xGG [K8]	0.0140085	0.00115314	1	1	1	P30041	1	2840.4	High	0.000853	0.008023	1.73
High	DIVPVDASYEVKELYVPENK	1xGG [K12]	0.00124399	0.000224516	1	1	1	O43252	1	2421.22	High	0.0002058	0.0005805	1.73
High	CHEGGQSYKIGDTWR	1xCarbamidomethyl [C1]; 1xGG [K9]	0.001571	0.000224516	1	1	3	P02751	1	1907.85	High	0.0002058	0.0007475	1.73
High	RGDNDSHQGDLEPILEASVLSSHHKK	1xGG [K26]	0.0170637	0.00146342	1	1	1	Q86V24	2	2983.46	High	0.001069	0.009942	1.73
High	ENLISALEEAKK	1xGG [K11]	0.000930684	0.000224516	1	1	1	P22102	1	1458.78	High	0.0002058	0.0004236	1.73
High	RQDIKSDGFSIETCK	1xCarbamidomethyl [C14]; 1xGG [K5]	0.000327193	0.000224516	1	1	1	P17655	2	1897.91	High	0.0002058	0.0001363	1.73
High	ADGGGVVYSGTPWKR	1xGG [K14]	0.0781613	0.00528216	1	2	1	Q8NDF8	1	1663.82	High	0.003744	0.05228	1.73
High	LAKYNQLLR	1xGG [K3]	0.00126541	0.000224516	1	2	2	P06733	1	1232.71	High	0.0002058	0.0005934	1.73
High	AFVSKSHPEFSSNR	1xGG [K5]	0.00181134	0.000224516	1	2	1	Q92995	1	1706.82	High	0.0002058	0.0008755	1.73
High	SQEIIPFPSTKMMR	1xGG [K11]	0.0122325	0.00115314	1	2	1	O95551	1	1778.89	High	0.000853	0.006956	1.73
High	EAGELKPEEEITVGPVQK	1xGG [K6]	0.00151824	0.000224516	1	1	1	P53618	0	2067.06	High	0.0002058	0.0007213	1.73
High	LPNLKEVDVR	1xGG [K5]	0.00364936	0.000350266	1	3	1	Q8IY22	1	1296.73	High	0.0002919	0.001874	1.73
High	AGCSGLGHPIQLDPNQKTPENSK	1xCarbamidomethyl [C3]; 1xGG [K17]	0.00399738	0.000350266	1	1	1	Q9Y6K5	1	2562.24	High	0.0002919	0.002067	1.73
[truncated: 1,891 more rows]

## Sheet: Table S8
Supplementary Table S8. Proteins (2026) correspondindg to the ubiquitinated peptides unique to 786-O-VHL cells
SLC1A4
PRKDC
COPB1
SRM
PSMC2
EIF3I
TARS1
SLC3A2
SLC39A14
COPG1
TKT
NUP155
MYOF
CCT2
SMC1A
ITGA3
MTHFD2
ALDOA
PRKAG1
SLC6A8
FASN
CTNNB1
NLE1
NFKB2
HSPD1
SEC24D
PSMD14
ALAS1
ANXA6
ENO1
KPNB1
UQCRC1
NCLN
ATP6V1F
ACTR10
UBA52
VPS52
TBL2
CPSF3
EIF4A1
TBC1D15
DDX1
PFKP
ANKRD52
TXNRD1
RIPK4
BYSL
UMPS
NDUFB8
TOM1L1
SERPINH1
RUVBL2
EIF2A
DYNLL1
JAK1
DRG1
ATRX
DDX3Y
RNPEP
GJA1
LIMK1
NSFL1C
PRDX1
BST2
HLA-B
RTCB
HSPH1
MED23
PCM1
ACSL4
ZC3HAV1
PELO
MCM7
SNAP23
TOM1L2
IPO4
NRAS
CHRNA5
ID3
CYP1B1
APP
NIBAN2
EIF3M
NSUN5
INTS7
FN1
RPS15A
EIF2S1
COG4
MOV10
MTHFD1
CCDC50
RPL36
GLS
ABCC4
PSMD2
ILVBL
UBA6
ANXA1
PYROXD1
SPTBN1
CDC73
HGS
CHPF
KBTBD11
VPS16
CAPZB
FHIP2A
AHR
ALDH9A1
METAP1
STAT1
AGPS
CCT4
SLC38A7
RNF13
PARP12
CBX3
ELP1
RDH11
DYNC1H1
BCAT2
RNF213
DHPS
IBTK
SQOR
TRIM26
PFKL
NDUFA13
TRIP12
TBC1D20
DALRD3
MYO10
THBS1
CCDC93
HSP90AB1
PHB
CCT6A
GADD45A
SLC5A3
ALDH1A3
POLR1A
CD99L2
INHBA
GAPDH
POLR3A
ZNF451
COPB2
PRPF8
PSMA4
ATP6V1A
YWHAZ
NIBAN1
PNPLA6
USP9X
HECTD3
MORF4L2
ECT2
WDR35
VPS28
AHNAK
POLR1C
ANKLE2
SCFD1
PGK1
IGF2BP2
ACACA
ATP6AP2
RBPJ
XRN2
SKAP2
HSP90AA1
NXF1
GMPS
SLC4A4
PSMC5
MVP
SETX
GBP3
RIOK3
CDC20
TUBB
TUBB4B
TMEM45A
EEF1G
HSPA4
TBL3
MGRN1
XAB2
APLP2
TSEN34
VPS41
GPRC5A
SKIV2L
CLINT1
ANAPC2
GINS3
NUP54
PNMA1
WRNIP1
TOM1
NUP205
ATAD1
PAFAH1B1
PSMD13
HDAC6
PIK3R4
NOTCH1
SEC24A
PLCB4
EPB41L5
NOCT
PDHB
CS
CTNND1
DENND3
MDH2
ARHGEF28
RFC4
TBC1D19
MYO1B
PDRG1
GCN1
CCT8
GNA13
GYS1
XRCC6
UQCRC2
SEPTIN2
EFNB1
SH3GLB1
RAD18
SEC24C
ABHD2
ERAP2
AXL
ECI1
PFN2
CYHR1
TMED4
AMIGO2
HADHA
XIAP
SOGA1
DDX56
TRIM38
PIK3C2A
EEF1AKNMT
MCMBP
MELK
ABCF3
RPL8
ATP2B1
RFWD3
ERCC6L
TRAF1
UBR1
EPRS1
MAGOH
MCM4
MTR
ID1
RAB14
LANCL2
RAB23
DHRS9
NOL6
ABCA1
CRTAP
SNX4
RPS19
TMEM209
GBP1
SLC30A1
QRICH1
ABCE1
OSBPL3
CCT5
FLII
MAT2B
RPL28
ITGB1
EEA1
PFKFB3
SLC2A3
PAICS
PTPN13
TANC1
PLAA
SHMT1
IARS1
RPS10
PNP
PRPS2
IRF7
COPA
RGS3
SNRNP200
PSMB9
SYNGR2
GART
RPL10
HLA-A
NUP107
KEAP1
SPG11
MRPS7
PARP14
MRPS22
PLEK2
RAN
EEF2
MCM5
RPN1
GANAB
DAPK3
THOP1
TGM2
CAMK2B
ATP1A1
NUP133
CAD
COL18A1
CCZ1B
SLC20A1
CENPB
CHEK1
AP1S1
ARPC2
ANP32E
WARS1
SQSTM1
DNMT1
UFD1
MTO1
SHMT2
SMG8
GLYR1
UBA1
FBXW9
RETSAT
ADH5
WDR1
COG5
HSPA1B
ADAM17
DHRS7
MAN1B1
PPP2R3A
STAM2
GPAT3
ANKRD28
XRCC5
KDM1A
AKR1B1
PSMD4
SEMA4B
UTRN
RPSA
RHEB
HMGCR
CCN1
MAPK6
PSMA6
GPD2
PPME1
ARF3
NUP85
PI4KA
NFKB1
ITCH
EIF3CL
HSPA6
EIF4G2
Nbla03646
SUMO2
PIGT
NUP88
PKM
SNX6
XRN1
MGST1
ARPC4
IREB2
MSTO1
PIAS1
ANKRD46
PDCD2
KRT19
PMPCB
WDR74
BAG3
HSPA8
NPEPPS
FBXO38
DNAJA1
CA2
REEP3
POLE
CDK11B
NOMO2
TMEM43
PWWP3A
ARHGEF40
GIPC1
CRYBG3
PSMB2
C6orf89
HSPA1L
ALDH1A1
GFM1
NECAB3
NARS1
CYFIP1
CDC16
KLHL7
SEC24B
AK5
ZNFX1
GRB10
SLC30A6
ZNF330
ATAD2
TBX3
HELZ2
CDC6
ASCC3
ACOX3
SEL1L3
GFM2
CDK5
CTH
NBAS
DDX60
SNTB1
ASMTL
ANKRD1
EMC3
CORO1C
PPP6R1
GOT1
SPART
ATP5PB
RIN1
SPATA5
FBXO7
CBR1
YME1L1
THOC3
WDR36
SFXN1
DCTN1
DMAC2
TMPPE
HPRT1
SGK1
PMVK
AARS1
PKN3
IFFO2
VAMP2
UCKL1
SPOP
ATP10D
PEX19
PDP1
ALOXE3
FUNDC2
RSAD2
CNDP2
PATL1
HIF1A
FARSB
WTAP
SCAP
SMC4
IRF3
RPS14
RPL19
IGF2BP3
STK17B
SUN1
QARS1
ACTB
MSH2
RAC1
RPL6
JAG1
RDH10
FPGS
NPC1
KLHL36
FAH
PSMC1
TSC2
SNX8
RANBP2
RGPD5
RGPD6
RGPD3
SPINT2
NOC2L
MLKL
SLC5A6
SLC35B2
LANCL1
LRRC57
UBE2D3
SIPA1L1
ACO2
EIF4A2
FANCI
SUPT16H
GDI1
SERPINB2
GPR89B
TSG101
SLC9A3R1
OSGIN2
CTDSP2
WDR6
NQO1
SERINC3
COL6A3
DCDC2
ERGIC3
NUP93
BUB1B
SMYD5
RBM47
ATL3
SURF1
MPP1
NUP188
MED29
CASP8
NDFIP2
FBXW5
AATF
TBC1D13
STAU2
CAPN1
UBE3A
ARCN1
HLA-F
HLA-C
PPP2R1B
HACL1
NCAPG2
MORC4
FANCL
PRKAA1
AP2A1
ELP4
SLC12A7
G6PD
HPS3
TSN
RBBP7
SARAF
DHRS3
CANX
RTKN
STAM
TFAM
GTF3C3
SLC4A7
FAR1
RDX
MSN
EZR
COPZ1
ANGEL2
CUTC
UBR4
SCAMP1
ASCC2
RGP1
AP2M1
IPO8
EXOC4
RUVBL1
ACP1
ILF3
CRYBG1
TRRAP
DPYSL4
UBASH3B
PDXDC1
SLC12A2
CCT3
TBC1D8B
UBXN11
ITGAV
IFT52
ECD
ABCC5
MTX2
MARS1
ABCC3
RRS1
KDM2A
HUS1
CDK1
CPSF2
ZNF738
ITPRIP
MTRR
DPP3
DNAJC3
TMEM87B
IDH2
VARS1
SUB1
FBXO32
BTRC
ATG7
EGFR
CTNNA1
VCPIP1
BOK
ATP13A3
ZCCHC4
ANAPC7
PAK2
PFKM
TMEM259
PYGM
PPP2R1A
SPATS2L
BSG
RPS21
MCRS1
SBNO2
CSDE1
SLU7
ENC1
POLR2L
GDF15
CREB3L2
MRPS30
FSCN1
ACTA1
ACTG1
ADSS2
FAM91A1
RPL13A
RFC2
TAF7
PRMT5
TTI1
ACTR3
QTRT2
NT5C2
HYI
MVB12A
GMPR2
STK17A
IL32
ECPAS
UBE2N
CLTCL1
CDK17
NSUN2
RBM23
RRAS2
OCIAD2
AHCTF1
MICU1
SLC43A1
PSMG2
SLC35F5
ACTR2
OPA1
GPRC5C
UBE4A
CD83
BLVRA
ZSWIM9
DNTTIP2
OGFOD1
OSBPL2
UXT
COMMD4
AHSA1
TBC1D2B
CDC34
TRIM25
PDHA1
AFF4
ACOT7
RPS3
GGCX
CUL7
IMPDH1
ETHE1
IFI35
IRF9
PLEC
MORC3
DNAJB11
OTUD1
GTPBP6
TGFBI
USP14
OASL
NEMF
DIAPH3
LAP3
CTSD
RPUSD3
SMCR8
UCHL5
POLG
TUBGCP5
CGAS
WIPI2
CFAP46
NDUFA9
VPS25
RIPK2
HIPK3
MET
SF3B3
NIT2
YBX1
COX4I1
HADHB
DTL
NDUFA10
HSPA7
EPAS1
NUDT21
ADNP2
BZW1
CLTC
EIF2AK1
TMEM9B
ANGPTL4
KLHL11
TNS3
SLC16A1
RPL17
PYGB
ME2
EIPR1
CCDC14
ORC3
TNFRSF12A
RNF216
SDHA
HAUS6
CDK2
RECQL
PPAT
PCNX4
PCNA
KAT5
KCT2
LDB1
CD40
OGA
SC5D
QSOX1
MYO1A
NKRF
ARPC1B
STK38
HSPA9
CWF19L1
QPRT
GULP1
NDUFA11
EMC1
RPL11
NOB1
PRPF6
AK2
SNX2
LMAN1
RPL14
PPP6R3
GNA12
TMX2
SCAF11
DPP9
SLBP
HMGCS1
HSPA5
NEDD4L
MCAM
PPM1G
SEC23IP
RPS25
CCT7
ACLY
SMOX
VPS26A
SEPTIN10
CSNK1A1
SLC38A2
RPL4
RPS7
LIN7C
CPNE1
NET1
DCBLD2
DDX18
GAK
ALG11
ADCY9
DAG1
AMPD2
PPP2CA
SGPL1
ADRM1
KIF2C
COPS5
ATR
GLUD1
SLC38A1
RARS1
NGLY1
GOT2
SNX9
USP11
LARS1
TGFB2
NONO
PRKCD
URB1
CBWD3
SNX3
RNF5
FARSA
HDAC2
PLK2
FAM126A
RPL7
SYNPO
AFG3L2
TRIM47
ETS1
ELMO2
PITPNB
GTF2I
MRPL44
FXYD5
TMEM248
IRAK1
LRIF1
HGH1
PMPCA
AZIN1
THADA
YTHDF1
SMARCE1
TATDN1
SCRIB
AP3D1
SLC25A32
ORC1
PRIM2
RNF149
MTMR2
CORO7
HAX1
OSER1
ETS2
EEF1A1
NPM1
UBE2Z
MTMR6
RPS11
PPP4R1
PIEZO1
EMC7
CDKAL1
ATP5F1B
RPS12
SLC25A39
TRIO
TMEM33
NF2
RAB34
BTBD1
TCEA1
CAPNS1
GNA11
TPI1
PRKCA
ZUP1
USP3
RNF167
KIF4A
NCKAP1
MBOAT7
ATAD3A
PSMD3
PLD2
MICAL2
LRRC8E
MROH1
YWHAQ
POLA2
FANCA
DHX15
NDUFS1
PSAP
HELLS
TBRG4
PSMD12
DNAJC13
VAMP8
PFAS
RRM1
DVL2
PSMD1
SLC22A5
APEH
AACS
CHUK
TRIM11
GABPA
MKNK2
RELB
FBXO3
CD44
NUP58
IRAK2
HERC6
RGS2
DCAF10
MAP4K3
CHIC1
TANC2
ZWINT
BIRC2
BFAR
FIBP
HPS6
PSMC4
UBXN6
NOL9
RPS27L
SGMS2
NAA11
KDM5D
BCCIP
CNNM3
SEC11C
RASSF2
HSD17B10
PRELID1
ANKRD27
NANS
DDX20
EIF3A
SEMA3C
CLCF1
ERCC2
CEP131
HUWE1
ATP13A1
VRK2
IMMT
CENPN
STOML2
NHP2
SAMHD1
GMPPB
SHKBP1
CPSF1
TNFAIP2
EFR3A
VPS9D1
RPS6KA3
RANBP1
ARFRP1
HSP90B1
CRIM1
IPO9
DAP3
MCM2
RGS20
GNAI3
VPS45
BHLHE40
POMT1
FNDC3B
ADAM15
TBCD
VPS50
ZFP36L1
NDUFS7
VRK1
RBM39
BUB1
TP53RK
NUP37
GNPDA1
TBCE
AKR1A1
ASL
WRAP73
SNX19
ECE1
SLC7A5
TECR
U2SURP
MED10
TCP1
KBTBD2
TOMM20
ARHGDIA
RNASEH2A
RHOT2
ARL6IP5
PSMD11
IPO7
NAT10
RANGAP1
EIF3E
IMPDH2
NAA15
PDK4
ACVR1
ALDH18A1
DENND10
PSMG1
UGP2
PSMC3
GPX8
PRMT1
ABCF2
ESYT2
SH3GLB2
DYNC2I2
EIF3H
NADK2
PPP2CB
ACSL3
MTOR
C21orf62
XPO5
SF3A3
MAEA
EIF2B3
GDI2
PXDC1
GNL3L
GSK3A
EMC8
UBXN7
SUCLA2
CHORDC1
RNPEPL1
TTF2
MYO19
PLXNB2
GSS
HPS5
CHPF2
ANXA3
NUDT22
TMEM11
SNAPC2
UPP1
VPS13C
METTL5
GTF3C2
CDC123
FGF2
TMEM230
GALNT10
ST7
RCL1
CIBAR1
ABHD15
NCAPH2
MYO1E
NCBP1
AAGAB
RPL3
PTOV1
COX7A2L
NEK6
FRMD8P1
NDUFB7
SCARB1
MYH9
MEFV
POLD1
FUBP3
WDR43
TPRKB
RAB8B
TMCO3
RICTOR
ITPR3
EZH2
SF3B1
PSAT1
EPB41L2
LZTR1
ARHGAP5
SERINC1
GPAA1
HSD17B7
STT3A
S100A2
SEPHS1
ANXA2
LRCH4
COG1
RYR2
DDX47
SGTA
SLFN5
RAB1A
SIKE1
PSMA2
LTN1
EPS15L1
DDX52
TXNL1
UTP6
STXBP2
EIF3B
ACTBL2
GTF3C5
MTREX
HERC4
FOCAD
FLOT1
PSMB10
SHISA9
NCL
PSMD10
DUS2
IK
B4GALNT1
NOP56
TOP2B
PLEKHN1
MRPL45
PITHD1
LMF2
ALCAM
MYO9B
MFAP3
CARD10
SERPINB8
NOTCH2
FAF2
PM20D2
GBE1
TAOK1
TBC1D2
ACO1
ANXA11
CASP6
FEM1C
ARPC3
SURF4
RUSC1
ADAM9
SMARCAL1
TMEM106A
AHCYL1
YWHAG
BOP1
BET1L
TPGS2
UNC45A
TNFRSF10B
HNRNPUL1
TMEM70
NDUFA6
HKDC1
EIF2B4
TRIB1
MAPK14
STING1
MRPS24
SESN2
CCNB2
HAUS5
NDFIP1
PSMC6
NUDT16
BAIAP2
EHD4
RNF6
IL13RA1
FAF1
MCU
NUDT5
BRAT1
DNM2
CYP51A1
VPS39
PEG10
RAD23B
PTPA
TAX1BP1
RABL2B
IDH1
TTK
GNAI1
ABHD6
S100A11
NR1H2
KIAA1217
NUP98
KDM4B
DHDDS
PARD6B
EIF3K
ZDHHC13
RAI14
AP3M1
FASTKD5
PTTG1
KARS1
ZSWIM8
OTUD4
ABHD3
AP2S1
SUPT20H
IVNS1ABP
ABRAXAS2
SEC11A
KLHL24
RPL5
MAPRE1
NMT1
STAT2
FAM234A
RRP1
CASP7
PRDX6
PAPSS1
ADIPOR2
CAPN2
TENT4B
USP13
TDP2
CMIP
OAS3
OTUB1
CSNK2B
VDAC3
NAMPT
SYT13
TNFRSF21
PPP1CA
MAPK1
AHCY
PSMA7
ABCD3
SAAL1
MOCOS
ROR1
DHX8
SLFN11
ANLN
PER2
PSMD7
DDX51
ESYT1
OSTC
PGLS
HSPBP1
NUDCD1
CLCC1
MYO1C
SLC29A1
FRMD6
MAP3K8
TCIRG1
LDHB
HAS3
UBE2L6
PRCP
STK25
RIN2
IL21R
TTC14
COMT
KPNA1
GFPT1
MAPK3
CYP1A1
CFL1
TUBA1B
SYNJ2
ITSN2
AAR2
TMPO
ANAPC1
CDC42BPA
DCTN5
SLC8B1
NDUFS3
IDE
RUNDC1
CREB3
CDH2
ATIC
NAE1
RPL7A
TYW1
C3orf14
DDAH1
FARP2
TUBG1
CEP78
GTF3C1
HRH1
LAMB1
SEPTIN9
METTL14
THOC2
MED8
UBP1
PPIA
PKN2
DMD
NDUFV1
NT5DC2
FER
HNRNPH1
HNRNPH2
ATP6V1E1
MCL1
SUMO1
RRP12
RAD21
CUEDC1
TXNIP
HNRNPU
RAP1GDS1
RNGTT
ATG101
ANKHD1
FAM83D
FZD6
GHITM
PABPC4
PABPC1
C1orf112
SMARCD2
SH2B3
SACS
GOLGA7
UBL7
NFKBIZ
SCRN1
PARP4
CD320
PICALM
NCOA4
COG8
POLD2
SYCP1
ARL15
PTBP1
PSMB7
TOLLIP
CUX1
SSB
ME1
DSTN
FADS3
STK11IP
CORO2A
UBA7
RPN2
TTI2
RBMS2
NPLOC4
PEDS1
PEDS1-UBE2V1
HTT
CAPG
SHCBP1
PGM3
LRRC40
TRPC4AP
KHDRBS1
NUP43
PDS5A
GLE1
CAPN7
NDUFB10
PCCB
TNIP1
CSNK1E
RPS8
SAT1
LMTK2
LAMC2
CDC42
TBK1
DDX5
UGT1A9
UGT1A6
WDR7
PPP1CB
RCC2
PTGR1
ARAF
CDT1
UGCG
MAD2L2
LGALS3BP
ZDHHC3
CDC23
PPP3CA
SNU13
NKIRAS2
PGAM1
EIF3D
MCM6
GNPAT
PIK3C3
RPL18A
HNRNPA2B1
NCDN
OGT
MRTO4
ZSWIM4
PLEKHA2
WDR18
ANXA4
BLMH
MRC2
MIB1
UBR5
STYXL1
SLC39A6
KDM5A
MDN1
NCEH1
EFTUD2
LIPG
CDK9
NPAT
MAP4K4
SLC4A2
IDH3A
KLHL25
OCRL
GNPDA2
DDX6
TUFM
OGFR
RO60
MYO6
VPS35
PDPK1
CTDP1
TRIM28
RPS13
INPP5D
STAT6
EIF2S3
DHFR
DESI1
CIP2A
NTPCR
INTS2
MLH1
SQLE
PUSL1
PDCD11
ANAPC5
COG7
PAPSS2
TUBGCP4
RBBP4
PHC3
DECR1
DHX37
ATP6V1B2
CDC42SE1
DERL2
ETFA
PPP4C
SHQ1
CLP1
APOL2
ITPRIPL2
BAZ1B
LAS1L
NUDCD2
VPS18
TAGLN2
ELK3
SLC12A4
BABAM1
SNX1
PTPN14
C14orf119
GMPPA
CDK6
RFC5
OAT
BLZF1
DDX39B
DDX39A
GRK2
TRUB1
DPYSL3
UBE3C
LAMB2
AP2A2
COX6B1
TK1
MAPKAPK3
STXBP4
ACADM
TANGO6
USP5
HMCES
PSMD8
MALT1
SLC16A3
HNRNPM
AP5B1
CBSL
DHX9
C8orf76
POLR2J3
DDI2
HLTF
HECTD4
TTC12
LYN
SPG7
TUBB2A
PMAIP1
NXN
GTPBP8
PLIN2
PML
WDR45
MRPL37
ANXA7
FKBP4
AIFM2
EVPL
HAUS1
UAP1
H3-3A
H3-3B
AFF1
RABGEF1
SARS1
SUPT7L
HARS
POLR2A
GABARAP
EBNA1BP2
GPS1
EDC3
APOL6
MDH1
SUMF2
UBE2E1
DARS1
PPM1B
RNF185
PUM3
NCAPG
HAT1
LRRC58
MLX
CLCN7
MAP2K1
ORMDL3
PSMB8
USP25
HAUS3
GGT1
RPL32
COX6A1
KLHL15
E2F7
SLC6A6
MRPL16
ATP5F1C
SND1
MAGED2
EIF2D
TBC1D9B
ECHDC1
SMC2
MYL6
TGFBR1
BRCC3
NSMAF
DDX58
ARHGEF1
MCC
STXBP3
DIP2B
LONP2
SNX30
TBXAS1
RPL10A
MAP3K14
VPS13B
IL6ST
KRT8
ASNS
DENND4C
TAF6
KAT2A
BIRC6
POLI
RRM2
CNN2
RAB12
POR
UBTF
ABCD4
FBXL5
RPL18
VCP
BICC1
MRPL24
TMEM65
SHPRH
VDAC1
POLR1B
STK10
LMNB2
DHX40
TMEM63B
MYRF
UTP20
H1-5
H1-3
PLRG1
NEDD8
DROSHA
CDK4
SLC16A4
GJC1
RBPMS
PDHX
PIP4K2A
NBR1
RALA
CRY1
SLC35E1
RPS6
VPS51
TSFM
ELAVL1
BABAM2
RPL15
SKIL
MYG1
CDKN1A
SDC4
ZMYM4
PSMD6
MED6
ABHD17C
DTX3L
CCDC127
HSPA4L
PPP2R5D
RPS4X
FAM50A
PAFAH2
ERCC1
ERGIC1
SMPD4
HM13
LARP1
LRRC42
TRIM22
LNX2
XPNPEP1
MTBP
HECTD1
PYGL
DEF8
PLOD2
HYOU1
MASTL
VHL
YARS1
POMP
PKMYT1
CD46
SLC25A24
KIF22
CYB5D1
ATF6
PPAN-P2RY11
APAF1
PPP3CB
MCM3
DGKE
SEPTIN7
APBB1IP
BBS7
UBXN4
TUBGCP2
BTN2A2
ID2
TRUB2
COPS3
WDR82
GINS1
DCAF13
PMF1-BGLAP
TIPRL
MED16
SAP18
KRT20
CALR
RPS3A
SGK3
PSMA5
OXCT1
GCDH
BOLA2
BOLA2B
RIC8A
MRPS9
QTRT1
SEC61A1
NUP160
IFT140
SLK
DSE
G3BP1
LPCAT2
COPS2
ARL4D
USP22
PCBD1
CD81
EIF5A
GBF1
RNF128
NCAPD2
ELAC2
ALS2
SUSD1
RSRP1
MRPS6
FECH
SOAT1
MOCS3
NIP7
IFIT3
COQ10B
AKR1C3
SGSM3
HMOX1
UBA2
SPRTN
MINPP1
SHARPIN
MAP1LC3B
ZFAND5
PPP1R15A
ZFAND2A
PPID
GTPBP4
CISD1
ABCB8
KPNA2
HSPE1
RABL3
HEBP1
STRAP
ABRAXAS1
MRPL20
FBXO22
RAB10
MAP3K7
DDX49
YIF1B
ATP2A2
DPP7
NT5E
AKR7A2
SNTB2
GP5
TUBGCP3
GRWD1
RTN4
DNTTIP1
LRWD1
MYH10
MYH14
DHX36
CCND1
KIF5B
SPTLC2
MAPRE2
PTBP3
MAGED1
MTCH1
RAVER1
PLSCR1
NDUFB9
SLC25A6
SLC25A5
ACD
VWA3B
TP53BP2
AMOTL1
CDC45
NAP1L1
BCAS2
YIPF3
ATP6V1H
NDUFA8
SMARCA1
IPP
HNRNPK
CD151
LAMTOR1
POLA1
TM4SF19
RPL12
CPLANE1
FLNB
IDH3B
DNAJC7
CPD
SUPT6H
DAGLB
KBTBD8
COQ5
PYCR1
BRD4
EXOC8
PCYT1A
BRWD1
SBDS
SNX17
CDH6
COL6A2
ACTL6A
DHX34
NDUFAF4
XPO1
CRYZ
ACTR8
SLC2A6
CHMP3
RBCK1
VIRMA
MKI67
DUS3L
ANO10
RFXANK
IFT27
FADD
RNF103
HNRNPA0
DAZAP1
CHRM4
GAN
CNOT11
IQGAP3
DHX38
GEMIN4
MYSM1
UAP1L1
UHMK1
PDIA3
MB21D2
FAAP20
NSUN6
RRAGA
ELOB
RUNX1
GAPVD1
ABR
WASHC5
RPL21
IGFBP7
EPN2
FAM135A
ELP6
MTX1
EIF2B5
SUN2
IFRD1
SYNE3
ILK
ORC5
SEMA3G
KLHDC10
LRMDA
RPS2
TACC2
ERI1
ABCA2
TRIM77
CKS1B
CNP
TNFAIP6
RHBDF2
NKIRAS1
NOC3L
SLC26A2
CALCOCO2
SEC23A
WDR11
CLDN1
ATP1B1
ENDOV
RFC3
TRIM4
STIP1
CUL3
TBP
SMG7
ADAM19
LTV1
PPP5C
STAT5A
RNF25
EPHX1
MMP24
ECHS1
STC2
GSDMD
MNS1
TP53TG5
NELFCD
HERC5
PAN3
INTS11
TSNAX
H2BC21
H2BC18
HJURP
NR2F6
TOP2A
DNAJC5
ANKRD42
WRAP53
PLPP3
DCPS
NPRL2
PCK2
FBL
CYP2C8
NDUFB6
TASOR2
RPA1
POLR3B
TOMM70
KNTC1
NUBP1
UBXN1
EHD2
AP5Z1
N4BP2L2
ASB1
EXOSC7
PPIP5K2
ANKFY1
DNAJB9
SEC31A
NTMT1
GNPTG
ATP1B3
ANO6
ACADVL
THG1L
FAM111A
NDC80
B4GAT1
TYMS
WDR46
MRPS35
TGFBRAP1
USP7
RAB13
TCAF1
TFIP11
SYNGR1
C9orf64
PTPRK
MAD2L1BP
[truncated: 27 more rows]

## Sheet: Table S9
Supplementary Table S9. VHL-interacting proteins curated at the Proteins-Proteins Interaction (PPIs) database of the IntACT databases
Gene Id	Proteins	Degree
7428	VHL	218
3276	PRMT1	1
6727	SRP14	1
2335	FN1	1
1936	EEF1D	1
3091	HIF1A	1
79960	JADE1	1
7052	TGM2	1
2034	EPAS1	1
5037	PEBP1	1
11315	PARK7	1
5590	PRKCZ	1
51343	FZR1	1
10125	RASGRP1	1
1017	CDK2	1
1029	CDKN2A	1
10291	SF3A1	1
10399	RACK1	1
10434	LYPLA1	1
10440	TIMM17A	1
10525	HYOU1	1
10627	MYL12A	1
10726	NUDC	1
10728	PTGES3	1
10857	PGRMC1	1
10892	MALT1	1
10959	TMED2	1
10972	TMED10	1
10987	COPS5	1
11021	RAB35	1
11051	NUDT21	1
11101	ATE1	1
11198	SUPT16H	1
11224	RPL35	1
11236	RNF139	1
124801	LSM12	1
125988	C19orf70	1
1270	CNTF	1
136319	MTPN	1
1476	CSTB	1
1479	CSTF3	1
161725	OTUD7A	1
1639	DCTN1	1
1652	DDT	1
1655	DDX5	1
1841	DTYMK	1
1892	ECHS1	1
1964	EIF1AX	1
200185	KRTCAP2	1
203547	VMA21	1
2171	FABP5	1
2280	FKBP1A	1
23020	SNRNP200	1
231	AKR1B1	1
2312	FLG	1
23406	COTL1	1
23760	PITPNB	1
25843	MOB4	1
25978	CHMP2B	1
26043	UBXN7	1
26292	MYCBP	1
2648	KAT2A	1
2665	GDI2	1
27335	EIF3K	1
2735	GLI1	1
28985	MCTS1	1
29080	CCDC59	1
2935	GSPT1	1
3017	HIST1H2BD	1
302	ANXA2	1
3036	HAS1	1
3093	UBE2K	1
3094	HINT1	1
3251	HPRT1	1
3336	HSPE1	1
3396	ICT1	1
342372	PKD1L3	1
353	APRT	1
3615	IMPDH2	1
3683	ITGAL	1
3799	KIF5B	1
382	ARF6	1
387522	TMEM189-UBE2V1	1
389	RHOC	1
3925	STMN1	1
3998	LMAN1	1
4069	LYZ	1
4163	MCC	1
4176	MCM7	1
4188	MDFI	1
4282	MIF	1
4637	MYL6	1
47	ACLY	1
471	ATIC	1
472	ATM	1
4735	SEPT2	1
4738	NEDD8	1
5034	P4HB	1
5093	PCBP1	1
51021	MRPS16	1
5110	PCMT1	1
51218	GLRX5	1
515	ATP5F1	1
51504	TRMT112	1
51506	UFC1	1
51552	RAB14	1
51596	CUTA	1
51639	SF3B6	1
51649	MRPS23	1
51668	HSPB11	1
51719	CAB39	1
5198	PFAS	1
52	ACP1	1
5202	PFDN2	1
5204	PFDN5	1
5217	PFN2	1
5300	PIN1	1
5355	PLP2	1
5358	PLS3	1
539	ATP5O	1
54205	CYCS	1
54499	TMCO1	1
5479	PPIB	1
5521	PPP2R2B	1
55379	LRRC59	1
55611	OTUB1	1
55737	VPS35	1
55920	RCC2	1
56005	MYDGF	1
56341	PRMT8	1
56681	SAR1A	1
5683	PSMA2	1
5687	PSMA6	1
5689	PSMB1	1
5691	PSMB3	1
5693	PSMB5	1
5719	PSMD13	1
57473	ZNF512B	1
57805	CCAR2	1
58477	SRPRB	1
5862	RAB2A	1
5870	RAB6A	1
5878	RAB5C	1
5902	RANBP1	1
5906	RAP1A	1
6119	RPA3	1
6142	RPL18A	1
6146	RPL22	1
6147	RPL23A	1
6159	RPL29	1
6168	RPL37A	1
6203	RPS9	1
6204	RPS10	1
6217	RPS16	1
6223	RPS19	1
6282	S100A11	1
6311	ATXN2	1
6418	SET	1
64928	MRPL14	1
6599	SMARCC1	1
6624	FSCN1	1
6627	SNRPA1	1
6648	SOD2	1
6741	SSB	1
6745	SSR1	1
689	BTF3	1
6897	TARS	1
6902	TBCA	1
6921	TCEB1	1
6923	TCEB2	1
7041	TGFB1I1	1
7086	TKT	1
7088	TLE1	1
7178	TPT1	1
718	C3	1
7295	TXN	1
7323	UBE2D3	1
7332	UBE2L3	1
7334	UBE2N	1
7335	UBE2V1	1
7345	UCHL1	1
7386	UQCRFS1	1
7407	VARS	1
7430	EZR	1
7703	PCGF2	1
7879	RAB7A	1
79077	DCTPP1	1
79780	CCDC82	1
801	CALM1	1
80273	GRPEL1	1
805	CALM2	1
808	CALM3	1
81876	RAB1B	1
8339	HIST1H2BG	1
8343	HIST1H2BF	1
8344	HIST1H2BE	1
8346	HIST1H2BI	1
8347	HIST1H2BC	1
8407	TAGLN2	1
84073	MYCBPAP	1
84300	UQCC2	1
8453	CUL2	1
84817	TXNDC17	1
85415	RHPN2	1
8576	STK16	1
8724	SNX3	1
8766	RAB11A	1
8900	CCNA1	1
9040	UBE2M	1
9060	PAPSS2	1
9141	PDCD5	1
9162	DGKI	1
9341	VAMP3	1
9377	COX5A	1
9551	ATP5J2	1
9554	SEC22B	1
9631	NUP155	1
9735	KNTC1	1
9978	RBX1	1

## Sheet: Table S10
Supplementary Table S10. Overlapped peptides (proteins) between ubiquitinated peptides unique to 786-O-VHL cells and PPI-curated VHL-interacting proteins
Gene symbol	Descripton	Confidence	Sequence	Modifications	Qvality PEP	Qvality q-value	# Protein Groups	# Proteins	# PSMs	Master Protein Accessions	# Missed Cleavages	Theo. MH+ [Da]	Confidence (by Search Engine): Sequest HT	Percolator q-Value (by Search Engine): Sequest HT	Percolator PEP (by Search Engine): Sequest HT	XCorr (by Search Engine): Sequest HT
TKT	transketolase [Source:HGNC Symbol;Acc:HGNC:11834]	High	LGQSDPAPLQHQMDIYQKR	1xGG [K18]	1.57975e-09	0.000111191	1	3	2	P29401	1	2339.16	High	0.0001448	2.23e-10	5.52
NUP155	nucleoporin 155 [Source:HGNC Symbol;Acc:HGNC:8063]	High	NSQFAGGPLGNPNTTAKVQQR	1xGG [K17]	9.31664e-10	0.000111191	1	2	1	O75694	1	2299.15	High	0.0001448	1.253e-10	5.42
MCM7	minichromosome maintenance complex component 7 [Source:HGNC Symbol;Acc:HGNC:6950]	High	EVVNKDVLDVYIEHR	1xGG [K5]	8.01649e-11	0.000111191	1	1	1	P33993	1	1942	High	0.0001448	8.685e-12	4.19
FN1	fibronectin 1 [Source:HGNC Symbol;Acc:HGNC:3778]	High	CDPVDQCQDSETGTFYQIGDSWEKYVHGVR	2xCarbamidomethyl [C1; C7]; 1xGG [K24]	3.00983e-10	0.000111191	1	1	1	P02751	1	3690.59	High	0.0001448	3.676e-11	4.05
MCM7	minichromosome maintenance complex component 7 [Source:HGNC Symbol;Acc:HGNC:6950]	High	LMEMSKDSLLGDK	1xGG [K6]	1.14947e-09	0.000111191	1	1	3	P33993	1	1580.77	High	0.0001448	1.58e-10	3.97
MCM7	minichromosome maintenance complex component 7 [Source:HGNC Symbol;Acc:HGNC:6950]	High	QPPSQFEPLDMKLMR	1xGG [K12]	1.23341e-06	0.000111191	1	1	1	P33993	1	1930.95	High	0.0001448	3.142e-07	3.53
FN1	fibronectin 1 [Source:HGNC Symbol;Acc:HGNC:3778]	High	DNMKWCGTTQNYDADQK	1xCarbamidomethyl [C6]; 1xGG [K4]	1.83046e-07	0.000111191	1	1	1	P02751	1	2188.9	High	0.0001448	3.923e-08	3.43
PSMD13	proteasome 26S subunit, non-ATPase 13 [Source:HGNC Symbol;Acc:HGNC:9558]	High	FYDLSSKYYQTIGNHASYYK	1xGG [K7]	8.01385e-09	0.000111191	1	5	2	Q9UNM6	1	2562.19	High	0.0001448	1.305e-09	3.41
PFN2	profilin 2 [Source:HGNC Symbol;Acc:HGNC:8882]	High	DREGFFTNGLTLGAKK	1xGG [K16]	0.000422434	0.000224516	1	6	1	C9J0J7	2	1867.97	High	0.0002058	0.0001798	3.32
RAB14	RAB14, member RAS oncogene family [Source:HGNC Symbol;Acc:HGNC:16524]	High	TGENVEDAFLEAAKK	1xGG [K14]	0.000189749	0.000224516	1	2	1	P61106	1	1735.85	High	0.0002058	7.506e-05	3.23
RPS19	ribosomal protein S19 [Source:HGNC Symbol;Acc:HGNC:10402]	High	LKVPEWVDTVK	1xGG [K2]	1.94772e-05	0.000111191	1	5	2	P39019	1	1427.79	High	0.0001448	6.327e-06	3.21
RPS10	ribosomal protein S10 [Source:HGNC Symbol;Acc:HGNC:10383]	High	KAEAGAGSATEFQFR	1xGG [K1]	0.000189749	0.000224516	1	2	2	P46783	1	1683.81	High	0.0002058	7.518e-05	3.17
SNRNP200	small nuclear ribonucleoprotein U5 subunit 200 [Source:HGNC Symbol;Acc:HGNC:30859]	High	VPIPVKESIEEPSAK	1xGG [K6]	1.38541e-05	0.000111191	1	1	1	O75643	1	1736.94	High	0.0001448	4.368e-06	3.14
TGM2	transglutaminase 2 [Source:HGNC Symbol;Acc:HGNC:11778]	High	TVEIPDPVEAGEEVKVR	1xGG [K15]	1.40548e-06	0.000111191	1	1	1	P21980	1	1981.02	High	0.0001448	3.618e-07	3.07
AKR1B1	aldo-keto reductase family 1 member B [Source:HGNC Symbol;Acc:HGNC:381]	High	YKPAVNQIECHPYLTQEKLIQYCQSK	2xCarbamidomethyl [C10; C23]; 1xGG [K18]	0.000518266	0.000224516	1	2	1	P15121	1	3352.65	High	0.0002058	0.0002243	3.01
PSMA6	proteasome 20S subunit alpha 6 [Source:HGNC Symbol;Acc:HGNC:9535]	High	CDPAGYYCGFKATAAGVK	2xCarbamidomethyl [C1; C8]; 1xGG [K11]	1.19527e-05	0.000111191	1	3	1	P60900	1	2049.92	High	0.0001448	3.719e-06	2.99
DCTN1	dynactin subunit 1 [Source:HGNC Symbol;Acc:HGNC:2711]	High	ASLASLPPLHVAKLSHEGPGSELPAGALYR	1xGG [K13]	2.03353e-08	0.000111191	1	3	1	Q14203	1	3152.69	High	0.0001448	3.594e-09	2.82
HPRT1	heat shock protein family E (Hsp10) member 1 [Source:HGNC Symbol;Acc:HGNC:5269]	High	DLNHVCVISETGKAK	1xCarbamidomethyl [C6]; 1xGG [K15]	0.00297297	0.000350266	1	1	1	P00492	1	1784.9	High	0.0002919	0.001499	2.82
TKT	transketolase [Source:HGNC Symbol;Acc:HGNC:11834]	High	SGKPAELLKMFGIDR	1xGG [K9]	5.26053e-05	0.000111191	1	2	1	P29401	1	1775.95	High	0.0001448	1.866e-05	2.82
HIF1A	hypoxia inducible factor 1 subunit alpha [Source:HGNC Symbol;Acc:HGNC:4910]	High	VESEDTSSLFDKLK	1xGG [K12]	0.000146981	0.000111191	1	3	1	Q16665	1	1711.84	High	0.0001448	5.695e-05	2.8
SNRNP200	small nuclear ribonucleoprotein U5 subunit 200 [Source:HGNC Symbol;Acc:HGNC:30859]	High	SLVQEMVGSFGKR	1xGG [K12]	5.71542e-08	0.000111191	1	1	1	O75643	1	1551.79	High	0.0001448	1.108e-08	2.78
TKT	transketolase [Source:HGNC Symbol;Acc:HGNC:11834]	High	NSTFSEIFKK	1xGG [K9]	0.000625139	0.000224516	1	2	1	P29401	1	1314.67	High	0.0002058	0.0002746	2.73
UBE2D3	ubiquitin conjugating enzyme E2 D3 [Source:HGNC Symbol;Acc:HGNC:12476]	High	INKELSDLAR	1xGG [K3]	2.83315e-05	0.000111191	1	7	2	P61077	1	1272.69	High	0.0001448	9.499e-06	2.73
SUPT16H	SPT16 homolog, facilitates chromatin remodeling subunit [Source:HGNC Symbol;Acc:HGNC:11465]	High	EGIVKQDSLVINLNR	1xGG [K5]	0.000321669	0.000224516	1	1	1	Q9Y5B9	1	1812	High	0.0002058	0.0001333	2.71
PSMA6	proteasome 20S subunit alpha 6 [Source:HGNC Symbol;Acc:HGNC:9535]	High	YKYGYEIPVDMLCK	1xCarbamidomethyl [C13]; 1xGG [K2]	3.53535e-05	0.000111191	1	4	1	P60900	1	1892.89	High	0.0001448	1.211e-05	2.65
RPS10	ribosomal protein S10 [Source:HGNC Symbol;Acc:HGNC:10383]	High	HPELADKNVPNLHVMK	1xGG [K7]	4.88626e-05	0.000111191	1	8	2	P46783	1	1956.01	High	0.0001448	1.716e-05	2.64
EZR	ezrin [Source:HGNC Symbol;Acc:HGNC:12691]	High	LTPKIGFPWSEIR	1xGG [K4]	6.90839e-05	0.000111191	3	6	1	A0A2R8Y5S7; P26038; P15311	1	1657.91	High	0.0001448	2.507e-05	2.62
ACP1	acid phosphatase 1 [Source:HGNC Symbol;Acc:HGNC:122]	High	AKIELLGSYDPQK	1xGG [K2]	0.000174264	0.000111191	1	1	1	P24666	1	1575.84	High	0.0001448	6.87e-05	2.59
FSCN1	fascin actin-bundling protein 1 [Source:HGNC Symbol;Acc:HGNC:11148]	High	YLAADKDGNVTCER	1xCarbamidomethyl [C12]; 1xGG [K6]	4.73725e-06	0.000111191	1	1	2	Q16658	1	1725.79	High	0.0001448	1.358e-06	2.5
UBE2N	ubiquitin conjugating enzyme E2 N [Source:HGNC Symbol;Acc:HGNC:12492]	High	LLAEPVPGIKAEPDESNAR	1xGG [K10]	1.5967e-05	0.000111191	1	5	1	P61088	1	2120.1	High	0.0001448	5.09e-06	2.48
EPAS1	endothelial PAS domain protein 1 [Source:HGNC Symbol;Acc:HGNC:3374]	High	SAYEFYHALDSENMTKSHQNLCTK	1xCarbamidomethyl [C22]; 1xGG [K24]	4.69588e-05	0.000111191	1	1	1	Q99814	1	2988.33	High	0.0001448	1.647e-05	2.36
NUDT21	nudix hydrolase 21 [Source:HGNC Symbol;Acc:HGNC:13870]	High	LPGGELNPGEDEVEGLKR	1xGG [K17]	0.000158236	0.000111191	1	3	1	O43809	1	2023.01	High	0.0001448	6.173e-05	2.36
TKT	transketolase [Source:HGNC Symbol;Acc:HGNC:11834]	High	MESYHKPDQQKLQALK	1xAcetyl [N-Term]; 1xGG [K11]	1.8298e-05	0.000111191	1	4	2	P29401	1	2100.05	High	0.0001448	5.886e-06	2.36
CDK2	cyclin dependent kinase 2 [Source:HGNC Symbol;Acc:HGNC:1771]	High	DLKPQNLLINTEGAIK	1xGG [K3]	0.0127262	0.00115314	1	3	1	P24941	0	1881.04	High	0.000853	0.00726	2.32
TGM2	transglutaminase 2 [Source:HGNC Symbol;Acc:HGNC:11778]	High	NYEASVDSLTFSVVTGPAPSQEAGTKAR	1xGG [K26]	0.000119817	0.000111191	1	3	1	P21980	1	2996.46	High	0.0001448	4.545e-05	2.29
LMAN1	lectin, mannose binding 1 [Source:HGNC Symbol;Acc:HGNC:6631]	High	YVSSLTEEISKR	1xGG [K11]	7.1073e-05	0.000111191	1	1	2	P49257	1	1525.79	High	0.0001448	2.59e-05	2.28
RAB14	RAB14, member RAS oncogene family [Source:HGNC Symbol;Acc:HGNC:16524]	High	KIYQNIQDGSLDLNAAESGVQHKPSAPQGGR	1xGG [K1]	0.000190829	0.000224516	1	1	1	P61106	1	3392.69	High	0.0002058	7.541e-05	2.27
TKT	transketolase [Source:HGNC Symbol;Acc:HGNC:11834]	High	HQPTAIIAKTFK	1xGG [K9]	7.69522e-05	0.000111191	1	3	1	P29401	1	1468.83	High	0.0001448	2.812e-05	2.26
ACLY	ATP citrate lyase [Source:HGNC Symbol;Acc:HGNC:115]	High	LLVGVDEKLNPEDIKK	1xGG [K8]	0.000688548	0.000224516	1	1	1	P53396	2	1924.07	High	0.0002058	0.0003048	2.25
FSCN1	fascin actin-bundling protein 1 [Source:HGNC Symbol;Acc:HGNC:11148]	High	YLAPSGPSGTLKAGK	1xGG [K12]	7.46101e-06	0.000111191	1	1	2	Q16658	1	1560.84	High	0.0001448	2.221e-06	2.25
COPS5	COP9 signalosome subunit 5 [Source:HGNC Symbol;Acc:HGNC:2240]	High	TISAGKVNLGAFR	1xGG [K6]	0.00022117	0.000224516	1	3	1	Q92905	1	1447.8	High	0.0002058	8.88e-05	2.23
ACLY	ATP citrate lyase [Source:HGNC Symbol;Acc:HGNC:115]	High	EGDYVLFHHEGGVDVGDVDAKAQK	1xGG [K21]	0.0121636	0.00115314	1	1	1	P53396	1	2699.27	High	0.000853	0.006915	2.22
SNX3	sorting nexin 3 [Source:HGNC Symbol;Acc:HGNC:11174]	High	KQGLEQFINKVAGHPLAQNER	1xGG [K10]	0.000354258	0.000224516	1	1	1	O60493	2	2491.32	High	0.0002058	0.0001485	2.21
PITPNB	phosphatidylinositol transfer protein beta [Source:HGNC Symbol;Acc:HGNC:9002]	High	SQVEPADYKADEDPALFQSVK	1xGG [K9]	9.76715e-05	0.000111191	1	3	1	P48739	1	2451.17	High	0.0001448	3.638e-05	2.2
PFAS	phosphoribosylformylglycinamidine synthase [Source:HGNC Symbol;Acc:HGNC:8863]	High	EAPEPGMEVVKVGGPVYR	1xGG [K11]	0.00534315	0.00058774	1	1	1	O15067	1	2028.02	High	0.0004575	0.002824	2.11
ACLY	ATP citrate lyase [Source:HGNC Symbol;Acc:HGNC:115]	High	LTLLNPKGR	1xGG [K7]	0.00134717	0.000224516	1	1	1	P53396	1	1125.67	High	0.0002058	0.0006331	2.09
FN1	fibronectin 1 [Source:HGNC Symbol;Acc:HGNC:3778]	High	QYNVGPSVSKYPLR	1xGG [K10]	0.000643155	0.000224516	1	1	1	P02751	1	1721.9	High	0.0002058	0.0002831	2.09
TKT	transketolase [Source:HGNC Symbol;Acc:HGNC:11834]	High	IIALDGDTKNSTFSEIFK	1xGG [K9]	3.1571e-07	0.000111191	1	2	1	P29401	1	2113.08	High	0.0001448	7.116e-08	2.07
RANBP1	RAN binding protein 1 [Source:HGNC Symbol;Acc:HGNC:9847]	High	FLNAENAQKFK	1xGG [K]	0.000307389	0.000224516	1	4	2	P43487	1	1423.73	High	0.0002058	0.0001273	2.03
COPS5	COP9 signalosome subunit 5 [Source:HGNC Symbol;Acc:HGNC:2240]	High	GYKPPDEGPSEYQTIPLNKIEDFGVHCK	1xCarbamidomethyl [C27]; 1xGG [K19]	0.000127536	0.000111191	1	2	1	Q92905	1	3332.59	High	0.0001448	4.888e-05	1.98
IMPDH2	inosine monophosphate dehydrogenase 2 [Source:HGNC Symbol;Acc:HGNC:6053]	High	GMGSLDAMDKHLSSQNR	1xGG [K10]	0.000165586	0.000111191	1	2	1	H0Y4R1	1	1960.9	High	0.0001448	6.481e-05	1.98
PRMT1	protein arginine methyltransferase 1 [Source:HGNC Symbol;Acc:HGNC:5187]	High	TGEEIFGTIGMRPNAKNNR	1xGG [K16]	0.000732973	0.000224516	1	2	1	E9PKG1	1	2219.1	High	0.0002058	0.000327	1.97
GDI2	GDP dissociation inhibitor 2 [Source:HGNC Symbol;Acc:HGNC:4227]	High	CKQLICDPSYVK	2xCarbamidomethyl [C1; C6]; 1xGG [K2]	4.52688e-06	0.000111191	1	2	2	P50395	1	1624.78	High	0.0001448	1.291e-06	1.96
UBXN7	UBX domain protein 7 [Source:HGNC Symbol;Acc:HGNC:29119]	High	APIPQKQEILVEPEPLFGAPKR	1xGG [K21]	0.000172297	0.000111191	1	2	1	C9JD50	2	2571.43	High	0.0001448	6.752e-05	1.96
PSMD13	proteasome 26S subunit, non-ATPase 13 [Source:HGNC Symbol;Acc:HGNC:9558]	High	QLTFEEIAKSAK	1xGG [K9]	0.000259262	0.000224516	1	3	2	Q9UNM6	1	1478.78	High	0.0002058	0.0001058	1.95
FN1	fibronectin 1 [Source:HGNC Symbol;Acc:HGNC:3778]	High	IGDQWDKQHDMGHMMR	1xGG [K7]	0.0376912	0.00250364	1	1	2	P02751	1	2098.9	High	0.001797	0.02361	1.93
ANXA2	annexin A2 [Source:HGNC Symbol;Acc:HGNC:537]	High	TDLEKDIISDTSGDFRK	1xGG [K5]	0.00061109	0.000224516	1	12	1	P07355	2	2054	High	0.0002058	0.0002688	1.88
PSMA2	proteasome 20S subunit alpha 2 [Source:HGNC Symbol;Acc:HGNC:9531]	High	RLTPTEVKDYLAAIA	1xGG [K8]	0.0451785	0.00333409	1	2	2	P25787	2	1774.97	High	0.002379	0.02876	1.87
SNRNP200	small nuclear ribonucleoprotein U5 subunit 200 [Source:HGNC Symbol;Acc:HGNC:30859]	High	KTGNFQVTELGR	1xGG [K1]	0.047713	0.00354077	1	1	1	O75643	1	1463.76	High	0.002524	0.0304	1.86
GDI2	GDP dissociation inhibitor 2 [Source:HGNC Symbol;Acc:HGNC:4227]	High	VIGVKSEGEIAR	1xGG [K5]	1.47469e-05	0.000111191	1	2	1	P50395	1	1371.76	High	0.0001448	4.658e-06	1.85
ACP1	acid phosphatase 1 [Source:HGNC Symbol;Acc:HGNC:122]	High	KLVTDQNISENWR	1xGG [K1]	0.00168209	0.000224516	1	3	1	P24666	1	1716.87	High	0.0002058	0.0008078	1.8
CDK2	cyclin dependent kinase 2 [Source:HGNC Symbol;Acc:HGNC:1771]	High	QDFSKVVPPLDEDGR	1xGG [K5]	0.0437196	0.00302053	1	3	1	P24941	1	1815.89	High	0.002159	0.02778	1.79
SUPT16H	SPT16 homolog, facilitates chromatin remodeling subunit [Source:HGNC Symbol;Acc:HGNC:11465]	High	ASNIKAPGEQTVPALNLQNAFR	1xGG [K5]	0.000762728	0.000224516	1	1	2	Q9Y5B9	1	2453.29	High	0.0002058	0.0003422	1.78
S100A11	S100 calcium binding protein A11 [Source:HGNC Symbol;Acc:HGNC:10488]	High	YAGKDGYNYTLSK	1xGG [K4]	5.59953e-05	0.000111191	1	1	1	P31949	1	1593.75	High	0.0001448	1.988e-05	1.77
EIF3K	eukaryotic translation initiation factor 3 subunit K [Source:HGNC Symbol;Acc:HGNC:24656]	High	YVETQAKENAYDLEANLAVLK	1xGG [K7]	0.00369116	0.000350266	1	3	1	Q9UBQ5	1	2496.26	High	0.0002919	0.001892	1.76
PFAS	phosphoribosylformylglycinamidine synthase [Source:HGNC Symbol;Acc:HGNC:8863]	High	FCDNSSAIQGKEVR	1xCarbamidomethyl [C2]; 1xGG [K11]	0.000941331	0.000224516	1	1	1	O15067	1	1724.8	High	0.0002058	0.0004285	1.76
PFAS	phosphoribosylformylglycinamidine synthase [Source:HGNC Symbol;Acc:HGNC:8863]	High	SLLDPKVAAR	1xGG [K6]	0.000228831	0.000224516	1	1	1	O15067	1	1183.68	High	0.0002058	9.225e-05	1.74
FN1	fibronectin 1 [Source:HGNC Symbol;Acc:HGNC:3778]	High	CHEGGQSYKIGDTWR	1xCarbamidomethyl [C1]; 1xGG [K9]	0.001571	0.000224516	1	1	3	P02751	1	1907.85	High	0.0002058	0.0007475	1.73
OTUB1	OTU deubiquitinase, ubiquitin aldehyde binding 1 [Source:HGNC Symbol;Acc:HGNC:23077]	High	EYAEDDNIYQQKIK	1xGG [K12]	0.00709921	0.00058774	1	5	1	J3KR44	1	1870.88	High	0.0004575	0.003859	1.73
ACLY	ATP citrate lyase [Source:HGNC Symbol;Acc:HGNC:115]	High	EILIPVFKNMADAMR	1xGG [K8]	0.00207664	0.000224516	1	1	1	P53396	1	1861.97	High	0.0002058	0.001013	1.7
EZR	ezrin [Source:HGNC Symbol;Acc:HGNC:12691]	High	ENPLQFKFR	1xGG [K7]	0.00218586	0.000224516	2	8	3	A0A2R8Y5S7; P15311	1	1292.67	High	0.0002058	0.001072	1.68
ATIC	5-aminoimidazole-4-carboxamide ribonucleotide formyltransferase/IMP cyclohydrolase [Source:HGNC Symbol;Acc:HGNC:794]	High	VKTLHPAVHAGILAR	1xGG [K2]	2.91473e-05	0.000111191	1	2	1	P31939	1	1697	High	0.0001448	9.773e-06	1.66
PRMT1	protein arginine methyltransferase 1 [Source:HGNC Symbol;Acc:HGNC:5187]	High	DKWLAPDGLIFPDR	1xGG [K2]	0.000583934	0.000224516	1	6	1	E9PKG1	1	1756.9	High	0.0002058	0.0002553	1.66
ATIC	5-aminoimidazole-4-carboxamide ribonucleotide formyltransferase/IMP cyclohydrolase [Source:HGNC Symbol;Acc:HGNC:794]	High	ALFEEVPELLTEAEKK	1xGG [K15]	0.00120909	0.000224516	1	2	1	P31939	1	1960.03	High	0.0002058	0.000565	1.65
HIF1A	hypoxia inducible factor 1 subunit alpha [Source:HGNC Symbol;Acc:HGNC:4910]	High	VESEDTSSLFDKLKK	1xGG [K12]	0.00134717	0.000224516	1	3	1	Q16665	2	1839.93	High	0.0002058	0.0006343	1.65
MCM7	minichromosome maintenance complex component 7 [Source:HGNC Symbol;Acc:HGNC:6950]	High	DSLLGDKGQTAR	1xGG [K7]	0.00116187	0.000224516	1	1	1	P33993	1	1374.7	High	0.0002058	0.0005393	1.65
SSB	small RNA binding exonuclease protection factor La [Source:HGNC Symbol;Acc:HGNC:11316]	High	QNKVEAKLR	2xGG [K3; K7]	0.0546488	0.00412611	1	1	2	P05455	2	1313.73	High	0.002933	0.03527	1.58
DDX5	DEAD-box helicase 5 [Source:HGNC Symbol;Acc:HGNC:2746]	High	LKSTCIYGGAPK	1xCarbamidomethyl [C5]; 1xGG [K2]	0.0153317	0.00115314	2	7	1	A0A1W2PQ51; J3KTA4	1	1408.73	High	0.000853	0.008863	1.54
EZR	ezrin [Source:HGNC Symbol;Acc:HGNC:12691]	High	KAPDFVFYAPR	1xGG [K1]	0.00265292	0.000224516	3	6	2	A0A2R8Y5S7; P26038; P15311	1	1424.73	High	0.0002058	0.001323	1.54
RCC2	regulator of chromosome condensation 2 [Source:HGNC Symbol;Acc:HGNC:30297]	High	GNLYSFGCPEYGQLGHNSDGKFIAR	1xCarbamidomethyl [C8]; 1xGG [K21]	0.00265292	0.000224516	1	1	1	Q9P258	1	2901.34	High	0.0002058	0.001321	1.53
RPL18A	ribosomal protein L18a [Source:HGNC Symbol;Acc:HGNC:10311]	High	CLPTPKCHTPPLYR	2xCarbamidomethyl [C1; C7]; 1xGG [K6]	0.00786313	0.00058774	1	2	1	Q02543	1	1853.91	High	0.0004575	0.004302	1.51
ACLY	ATP citrate lyase [Source:HGNC Symbol;Acc:HGNC:115]	High	AKPAMPQDSVPSPR	1xGG [K2]	0.00201833	0.000224516	1	1	1	P53396	0	1594.8	High	0.0002058	0.0009873	1.5
VPS35	VPS35 retromer complex component [Source:HGNC Symbol;Acc:HGNC:13487]	High	TQCALAASKLLK	1xCarbamidomethyl [C3]; 1xGG [K9]	0.00373342	0.000350266	1	1	1	Q96QK1	1	1417.78	High	0.0002919	0.001917	1.47
PAPSS2	3'-phosphoadenosine 5'-phosphosulfate synthase 2 [Source:HGNC Symbol;Acc:HGNC:8604]	High	EGENPPDGFMAPKAWK	1xGG [K13]	0.0385313	0.00260598	1	1	1	O95340	1	1887.87	High	0.001869	0.02413	1.46
TGM2	transglutaminase 2 [Source:HGNC Symbol;Acc:HGNC:11778]	High	SVGRDEREDITHTYKYPEGSSEER	1xGG [K15]	0.00575306	0.00058774	1	1	1	P21980	3	2954.35	High	0.0004575	0.003072	1.45
TAGLN2	transgelin 2 [Source:HGNC Symbol;Acc:HGNC:11554]	High	NFSDNQLQEGKNVIGLQMGTNR	1xGG [K11]	2.08505e-05	0.000111191	1	2	1	P37802	1	2577.25	High	0.0001448	6.807e-06	1.44
COPS5	COP9 signalosome subunit 5 [Source:HGNC Symbol;Acc:HGNC:2240]	High	DSCKTTIEAIHGLMSQVIK	1xCarbamidomethyl [C3]; 1xGG [K4]	0.00056758	0.000224516	1	1	1	Q92905	1	2245.13	High	0.0002058	0.0002474	1.43
PAPSS2	3'-phosphoadenosine 5'-phosphosulfate synthase 2 [Source:HGNC Symbol;Acc:HGNC:8604]	High	LTPLELKQK	1xGG [K]	0.018153	0.00146342	1	1	2	O95340	1	1183.7	High	0.001069	0.01067	1.43
MALT1	MALT1 paracaspase [Source:HGNC Symbol;Acc:HGNC:6819]	High	DLPKHCLYTR	1xCarbamidomethyl [C6]; 1xGG [K4]	0.0140878	0.00115314	1	1	1	Q9UDY8	1	1416.71	High	0.000853	0.008091	1.42
FN1	fibronectin 1 [Source:HGNC Symbol;Acc:HGNC:3778]	High	DNMKWCGTTQNYDADQK	1xCarbamidomethyl [C6]; 1xOxidation [M3]; 1xGG [K4]	0.00140193	0.000224516	1	1	1	P02751	1	2204.9	High	0.0002058	0.0006607	1.4
FN1	fibronectin 1 [Source:HGNC Symbol;Acc:HGNC:3778]	High	GFNCESKPEAEETCFDK	2xCarbamidomethyl [C4; C14]; 1xGG [K7]	5.02695e-05	0.000111191	1	1	1	P02751	0	2161.88	High	0.0001448	1.774e-05	1.4
ACLY	ATP citrate lyase [Source:HGNC Symbol;Acc:HGNC:115]	High	MFSKAFDSGIIPMEFVNK	1xGG [K4]	0.0529026	0.00404855	1	1	1	P53396	1	2175.06	High	0.00288	0.03417	1.37
MALT1	MALT1 paracaspase [Source:HGNC Symbol;Acc:HGNC:6819]	High	VLEPEGSPSLCLLKLMGEK	1xCarbamidomethyl [C11]; 1xGG [K14]	0.00269863	0.000350266	1	1	1	Q9UDY8	1	2214.15	High	0.0002919	0.001346	1.37
MYL6	myosin light chain 6 [Source:HGNC Symbol;Acc:HGNC:7587]	High	VLGNPKSDEMNVK	1xGG [K6]	0.0295387	0.00208947	1	7	1	B7Z6Z4	1	1544.77	High	0.001508	0.01802	1.35
MCC	MCC regulator of WNT signaling pathway [Source:HGNC Symbol;Acc:HGNC:6935]	High	ANSNLVAAYEKAK	1xGG [K11]	0.120518	0.00903727	1	2	1	P23508	1	1492.78	High	0.006453	0.08472	1.34
KAT2A	lysine acetyltransferase 2A [Source:HGNC Symbol;Acc:HGNC:4201]	High	TLPENLTLEDAKR	1xGG [K12]	0.015859	0.00138327	1	1	1	Q92830	1	1613.85	High	0.0009362	0.009207	1.32
MCM7	minichromosome maintenance complex component 7 [Source:HGNC Symbol;Acc:HGNC:6950]	High	EAWASKDATYTSAR	1xGG [K6]	0.000899461	0.000224516	1	1	2	P33993	1	1670.78	High	0.0002058	0.0004094	1.28
NEDD8	NEDD8 ubiquitin like modifier [Source:HGNC Symbol;Acc:HGNC:7732]	High	LIYSGKQMNDEK	1xGG [K6]	0.00124399	0.000224516	1	2	2	Q15843	1	1539.75	High	0.0002058	0.0005804	1.28
MCM7	minichromosome maintenance complex component 7 [Source:HGNC Symbol;Acc:HGNC:6950]	High	QFKYGNQLVR	1xGG [K3]	0.0138513	0.00115314	1	1	1	P33993	1	1366.72	High	0.000853	0.007953	1.27
PFN2	profilin 2 [Source:HGNC Symbol;Acc:HGNC:8882]	High	TKSQGGEPTYNVAVGR	1xGG [K2]	0.0159486	0.00138327	1	5	3	C9J0J7	1	1777.88	High	0.001014	0.009258	1.27
ACLY	ATP citrate lyase [Source:HGNC Symbol;Acc:HGNC:115]	High	VKWGDIEFPPPFGR	1xGG [K2]	0.00375474	0.000350266	1	1	2	P53396	1	1758.9	High	0.0002919	0.001934	1.26
HYOU1	hypoxia up-regulated 1 [Source:HGNC Symbol;Acc:HGNC:16931]	High	FFGDSAASMAIKNPK	1xGG [K12]	0.0213636	0.00146342	1	11	1	Q9Y4L1	1	1697.83	High	0.001069	0.01273	1.22
RAB14	RAB14, member RAS oncogene family [Source:HGNC Symbol;Acc:HGNC:16524]	High	NLTNPNTVIILIGNKADLEAQR	1xGG [K15]	0.00018444	0.000224516	1	2	1	P61106	1	2521.37	High	0.0002058	7.302e-05	1.22
VHL	von Hippel-Lindau tumor suppressor [Source:HGNC Symbol;Acc:HGNC:12687]	High	SLYEDLEDHPNVQKDLER	1xGG [K14]	0.0229778	0.00167014	1	1	1	P40337	1	2314.09	High	0.001214	0.01379	1.22
PSMA2	proteasome 20S subunit alpha 2 [Source:HGNC Symbol;Acc:HGNC:9531]	High	NYVNGKTFLEK	1xGG [K6]	0.00143422	0.000224516	1	2	2	P25787	1	1426.73	High	0.0002058	0.0006807	1.2
MCM7	minichromosome maintenance complex component 7 [Source:HGNC Symbol;Acc:HGNC:6950]	High	FELYFQGPSSNKPR	1xGG [K12]	0.000899461	0.000224516	1	2	1	P33993	0	1783.88	High	0.0002058	0.0004084	1.15
TKT	transketolase [Source:HGNC Symbol;Acc:HGNC:11834]	High	AFGQAKHQPTAIIAK	1xGG [K6]	0.0170637	0.00146342	1	3	1	P29401	1	1694.93	High	0.001069	0.009942	1.13
HSPE1	heat shock protein family E (Hsp10) member 1 [Source:HGNC Symbol;Acc:HGNC:5269]	High	GGIMLPEKSQGK	1xGG [K8]	0.0144094	0.00115314	1	3	1	P61604	1	1358.71	High	0.000853	0.008273	1.12
LMAN1	lectin, mannose binding 1 [Source:HGNC Symbol;Acc:HGNC:6631]	High	IHLEIKQLNR	1xGG [K6]	0.0163121	0.00138327	1	1	1	P49257	1	1377.8	High	0.001014	0.009463	1.11
DDX5	DEAD-box helicase 5 [Source:HGNC Symbol;Acc:HGNC:2746]	High	FGNPGEKLVK	1xGG [K7]	0.0558428	0.00412611	1	8	1	J3KTA4	1	1202.65	High	0.002933	0.03621	1.09
KIF5B	lysine acetyltransferase 2A [Source:HGNC Symbol;Acc:HGNC:4201]	High	FVCSPDEVMDTIDEGKSNR	1xCarbamidomethyl [C3]; 1xGG [K16]	0.00528272	0.00058774	1	1	1	P33176	1	2313.01	High	0.0004575	0.002793	1.09
PAPSS2	3'-phosphoadenosine 5'-phosphosulfate synthase 2 [Source:HGNC Symbol;Acc:HGNC:8604]	High	LEGCSKFVLAHGGR	1xCarbamidomethyl [C4]; 1xGG [K6]	0.0413869	0.00270229	1	1	1	O95340	1	1644.83	High	0.001936	0.02611	1.09
PRMT1	protein arginine methyltransferase 1 [Source:HGNC Symbol;Acc:HGNC:5187]	High	DVAIKEPLVDVVDPK	1xGG [K5]	0.0261307	0.00167014	1	4	1	E9PKG1	1	1750.96	High	0.001214	0.01578	1.09
ATIC	5-aminoimidazole-4-carboxamide ribonucleotide formyltransferase/IMP cyclohydrolase [Source:HGNC Symbol;Acc:HGNC:794]	High	LAGDKANYWWLR	1xGG [K5]	0.0187758	0.00146342	1	2	1	P31939	1	1606.81	High	0.001069	0.01102	1.07
RPS19	ribosomal protein S19 [Source:HGNC Symbol;Acc:HGNC:10402]	High	LKVPEWVDTVKLAK	1xGG [K11]	0.0514877	0.00395224	1	5	1	P39019	2	1740.01	High	0.002741	0.03307	1.04
ACLY	ATP citrate lyase [Source:HGNC Symbol;Acc:HGNC:115]	High	VDATADYICKVK	1xCarbamidomethyl [C9]; 1xGG [K10]	0.01659	0.00138327	1	1	1	P53396	1	1496.74	High	0.001014	0.009678	1.01
MCM7	minichromosome maintenance complex component 7 [Source:HGNC Symbol;Acc:HGNC:6950]	High	FIKFQEMK	1xGG [K3]	0.0194196	0.00146342	1	2	2	P33993	1	1184.61	High	0.001069	0.01147	0.95
IMPDH2	inosine monophosphate dehydrogenase 2 [Source:HGNC Symbol;Acc:HGNC:6053]	High	TSSAQVEGGVHSLHSYEKR	1xGG [K18]	0.0745348	0.00488974	1	2	1	H0Y4R1	1	2186.06	High	0.003467	0.04982	0.91
NUP155	nucleoporin 155 [Source:HGNC Symbol;Acc:HGNC:8063]	High	LNSYKCITDTLQELVNQSK	1xCarbamidomethyl [C6]; 1xGG [K5]	0.0111111	0.000945204	1	2	2	O75694	1	2368.18	High	0.0007071	0.006265	0.91
ACLY	ATP citrate lyase [Source:HGNC Symbol;Acc:HGNC:115]	High	SLQGKSTTLFSR	1xGG [K5]	0.125455	0.0093137	1	1	1	P53396	1	1438.76	High	0.006651	0.0884	0.9
ECHS1	enoyl-CoA hydratase, short chain 1 [Source:HGNC Symbol;Acc:HGNC:3151]	High	EMQNLSFQDCYSSKFLK	1xCarbamidomethyl [C10]; 1xGG [K14]	0.104553	0.0072071	1	1	1	P30084	1	2239.02	High	0.005165	0.07212	0.88
FN1	fibronectin 1 [Source:HGNC Symbol;Acc:HGNC:3778]	High	RDNMKWCGTTQNYDADQK	1xCarbamidomethyl [C7]; 1xGG [K5]	0.00325657	0.000350266	1	1	1	P02751	2	2345	High	0.0002919	0.001657	0.88
PSMA6	proteasome 20S subunit alpha 6 [Source:HGNC Symbol;Acc:HGNC:9535]	High	YEAANWKYK	1xGG [K9]	0.00906132	0.000698764	1	4	1	P60900	1	1286.62	High	0.0005331	0.005012	0.84
COPS5	COP9 signalosome subunit 5 [Source:HGNC Symbol;Acc:HGNC:2240]	High	GYKPPDEGPSEYQTIPLNK	1xGG [K3]	0.105089	0.0072071	1	3	1	Q92905	0	2247.09	High	0.005165	0.07256	0.8
FN1	fibronectin 1 [Source:HGNC Symbol;Acc:HGNC:3778]	High	GEWTCKPIAEK	1xCarbamidomethyl [C5]; 1xGG [K6]	0.00266807	0.000224516	1	1	2	P02751	0	1432.69	High	0.0002058	0.001336	0.8
KNTC1	kinetochore associated 1 [Source:HGNC Symbol;Acc:HGNC:17255]	High	LCPWFKNDVIPFVR	1xCarbamidomethyl [C2]; 1xGG [K6]	0.0195289	0.00146342	1	2	1	E7ES84	1	1904.98	High	0.001069	0.01153	0.8
GDI2	GDP dissociation inhibitor 2 [Source:HGNC Symbol;Acc:HGNC:4227]	High	VTEGSFVYKGGK	1xGG [K12]	0.0139297	0.00115314	1	6	1	P50395	1	1385.71	High	0.000853	0.008015	0.78
GDI2	GDP dissociation inhibitor 2 [Source:HGNC Symbol;Acc:HGNC:4227]	High	QLICDPSYVKDR	1xCarbamidomethyl [C4]; 1xGG [K10]	0.0273233	0.00200094	1	2	1	P50395	1	1607.78	High	0.001446	0.01664	0.74
RAB1B	RAB1B, member RAS oncogene family [Source:HGNC Symbol;Acc:HGNC:18370]	High	NATNVEQAFMTMAAEIKK	1xOxidation [M10]; 1xGG [K18]	0.095802	0.00695391	1	3	1	Q9H0U4	1	2127.02	High	0.004917	0.06541	0.61
RPL35	ribosomal protein L35 [Source:HGNC Symbol;Acc:HGNC:10344]	High	YKPLDLRPK	1xGG [K2]	0.01659	0.00138327	1	1	1	P42766	0	1243.72	High	0.001014	0.009683	0.55
HINT1	histidine triad nucleotide binding protein 1 [Source:HGNC Symbol;Acc:HGNC:4912]	High	CAADLGLNKGYR	1xCarbamidomethyl [C1]; 1xGG [K9]	0.105089	0.0072071	1	1	1	P49773	1	1451.71	High	0.005165	0.07248	0.54
SNRNP200	small nuclear ribonucleoprotein U5 subunit 200 [Source:HGNC Symbol;Acc:HGNC:30859]	High	KNFPFER	1xGG [K1]	0.02841	0.00208947	1	1	1	O75643	1	1051.53	High	0.001446	0.01728	0.49

[truncated: 1 more sheets: Table S11]
